# Supplementary material for: Amorphous Calcium Carbonate Shows Anti-Cancer Properties That are Attributed to Its Buffering Capacity
Source: Cancers (Basel). 2023 Jul 26;15(15):3785. doi: 10.3390/cancers15153785 (PMC10417113; doi:10.3390/cancers15153785)
Supplement: Supplementary file 1 [file cancers-15-03785-s001.zip]

Archive with 1 entries (1 files):
- cancers-2335648-supplementary.xls
