# Supplementary material for: Amorphous Calcium Carbonate Shows Anti-Cancer Properties That are Attributed to Its Buffering Capacity
Source: Cancers (Basel). 2023 Jul 26;15(15):3785. doi: 10.3390/cancers15153785 (PMC10417113; doi:10.3390/cancers15153785)
Supplement: Supplementary file 1 [file cancers-15-03785-s001.zip › cancers-2335648-supplementary.xls]

## Sheet: Sheet0
© 2000-2023 QIAGEN. All rights reserved.
Categories	Diseases or Functions Annotation	p-value	Predicted Activation State	Activation z-score	Molecules	# Molecules
Endocrine System Disorders,Gastrointestinal Disease,Metabolic Disease,Organismal Injury and Abnormalities	Diabetic complication	2.83e-36			ABCG1,ACE,ADAMTS12,ADORA2B,ADRA2A,AGT,APOD,APOH,BMP4,CA12,CA2,CACNA1D,CACNA1I,CACNA2D2,CARD11,CCDC80,CCN4,CD55,CDH2,CFB,CFD,CHAC1,CHRDL2,CLMP,COL11A1,COL15A1,COL16A1,COL1A1,COL22A1,COL3A1,COL4A1,COL4A2,COL5A1,COL6A3,CORO1A,CP,CPA4,CRLF1,CTSD,CUX2,DEPDC7,DKK1,DLC1,DOCK2,DPEP1,DPYSL3,DRAIC,DUSP1,EDNRA,ELMO1,EOMES,EPHB3,F10,FBLN5,FCMR,FER1L6,FMO5,FOSB,FRMD3,FXYD2,GALNT5,GDF15,GLIPR2,GLUL,GOLT1A,GREM…	127
Endocrine System Disorders,Gastrointestinal Disease,Metabolic Disease,Organismal Injury and Abnormalities,Renal and Urological Disease	Diabetic nephropathy	6.25e-33			ABCG1,ACE,ADAMTS12,ADRA2A,AGT,APOD,APOH,BMP4,CA12,CA2,CACNA1D,CACNA1I,CARD11,CCDC80,CCN4,CD55,CDH2,CFB,CFD,CHAC1,CHRDL2,CLMP,COL16A1,COL1A1,COL3A1,COL4A1,COL5A1,COL6A3,CORO1A,CP,CPA4,CRLF1,CUX2,DEPDC7,DKK1,DLC1,DOCK2,DPEP1,DPYSL3,DRAIC,DUSP1,EDNRA,ELMO1,EOMES,EPHB3,F10,FBLN5,FCMR,FER1L6,FMO5,FOSB,FRMD3,FXYD2,GALNT5,GDF15,GLIPR2,GLUL,GOLT1A,GREM1,GUCY2EP,HAS2,HDAC9,IGF2,IGFBP1,IGFBP7,ITGAL,ITGB6,J…	114
Endocrine System Disorders,Gastrointestinal Disease,Metabolic Disease,Organismal Injury and Abnormalities	Diabetes mellitus	8.08e-33		1.68	ABCC8,ABCG1,ACE,ADAMTS12,ADAMTS6,ADCY5,ADORA2B,ADRA2A,AGR2,AGT,ALDH2,ALOX5AP,APOD,APOH,BCL6,BHLHA15,BMP4,C5,CA12,CA2,CACNA1D,CACNA1I,CACNA2D2,CARD11,CBS/LOC102724560,CCDC68,CCDC80,CCL2,CCN4,CD22,CD274,CD55,CDH17,CDH2,CFB,CFD,CFH,CHAC1,CHRDL2,CLMP,COL11A1,COL15A1,COL16A1,COL1A1,COL22A1,COL3A1,COL4A1,COL4A2,COL5A1,COL6A3,CORO1A,CP,CPA4,CRLF1,CTSD,CUX2,CXCL8,DEPDC7,DKK1,DLC1,DOCK2,DPEP1,DPYSL3,DRAIC…	216
Metabolic Disease,Organismal Injury and Abnormalities	Glucose metabolism disorder	3.17e-30	Decreased	-2.866	ABCC8,ABCG1,ACE,ADAMTS12,ADAMTS6,ADCY5,ADM2,ADORA2B,ADRA2A,AGR2,AGT,ALDH2,ALOX5AP,ANGPTL4,ANKRD2,APOD,APOH,AQP7,ARFGEF3,ARX,BAMBI,BCL6,BHLHA15,BMP4,BMPER,C1QL4,C5,CA12,CA2,CACNA1D,CACNA1I,CACNA2D2,CARD11,CBS/LOC102724560,CCDC68,CCDC80,CCL2,CCN4,CD22,CD274,CD55,CDH17,CDH2,CEACAM1,CFB,CFD,CFH,CHAC1,CHRDL2,CLMP,COL11A1,COL15A1,COL16A1,COL1A1,COL22A1,COL3A1,COL4A1,COL4A2,COL5A1,COL6A3,CORO1A,CP,CPA4,…	240
Cellular Movement	Cell movement	2.88e-22		-1.121	ABCG1,ACE,ACKR3,ADAM19,ADORA2B,ADRA2A,AGR2,AGT,AHR,ALDH2,ALOX5AP,AMOTL1,ANG,ANGPTL4,ANTXR1,APOD,APOH,AQP3,AREG,ARHGAP25,ARRB1,ARX,ASNS,ATP8A1,BCAS1,BCL6,BIRC7,BMP4,C5,CA2,CACNA1D,CADM1,CBS/LOC102724560,CCBE1,CCL2,CCN3,CCN4,CD14,CD22,CD274,CD302,CD55,CD99L2,CDH1,CDH2,CDH4,CEACAM1,CEACAM6,CES1,CFB,CFD,CFH,CHST1,CLDN4,CLDN7,CNTN1,COL11A1,COL1A1,COL3A1,COL4A1,COL4A2,CORO1A,CREB3L1,CSF2RA,CTNNA2,CUX2,…	325
Organismal Injury and Abnormalities	Non-malignant disorder	2.45e-21		-1.145	ABCG1,ACE,ACKR3,ADRA2A,AGR2,AHR,ALDH2,ALDOC,ALX4,ANK3,ANTXR1,APOD,AREG,ASS1,ATP2B3,BARX1,BCL6,BMP4,C4BPA,C5,CA12,CA2,CACNA1D,CBS/LOC102724560,CCBE1,CCDC68,CCDC80,CCL2,CCN3,CD14,CDH1,CDH2,CEACAM1,CEACAM6,CFB,CFD,CFH,CFHR3,CHRDL2,CLMN,CNTN1,COL11A1,COL15A1,COL16A1,COL1A1,COL22A1,COL3A1,COL4A1,COL4A2,COL5A1,COL6A3,CRLF1,CSTA,CXCL8,CYP26A1,CYP3A5,DACT1,DDIT4L,DKK1,DOCK8,DPEP1,DPYSL3,DSE,DUSP1,EDAR,ED…	264
Cell-To-Cell Signaling and Interaction	Activation of cells	3.64e-21		0.699	ACE,ACKR3,ADORA2B,AGT,AHR,ANG,ANK3,APOH,AREG,BAMBI,BCL2A1,BCL6,BMPER,C5,CACNA1G,CADM1,CARD11,CBS/LOC102724560,CCL2,CCN3,CD14,CD22,CD274,CD55,CDH1,CEACAM1,CEACAM5,CEACAM6,CFH,CORO1A,CORO2B,CREB3L1,CXCL8,DDIT3,DKK1,DOCK2,DOK3,DUSP1,DYSF,EDNRA,EPHB1,EPHB2,EPHB3,ERN1,F10,F2RL1,F5,F7,FGA,FGG,FGL1,FOXP1,FSTL1,GDF15,GPR37,GREM1,HAS3,HDAC9,HGF,HLA-DMA,HLA-DMB,HOXB4,IGF2,IL11,IL32,IL6R,ITGAL,ITGAX,ITGB2,I…	146
Cellular Movement	Migration of cells	2.94e-20		-1.243	ABCG1,ACE,ACKR3,ADAM19,ADORA2B,ADRA2A,AGT,AHR,ALOX5AP,AMOTL1,ANG,ANGPTL4,APOD,APOH,AQP3,AREG,ARHGAP25,ARRB1,ARX,ASNS,ATP8A1,BCAS1,BCL6,BIRC7,BMP4,C5,CACNA1D,CBS/LOC102724560,CCBE1,CCL2,CCN3,CCN4,CD14,CD22,CD274,CD302,CD55,CD99L2,CDH1,CDH2,CEACAM1,CEACAM6,CES1,CFB,CFD,CFH,CHST1,CLDN4,CLDN7,CNTN1,COL11A1,COL1A1,COL3A1,COL4A1,COL4A2,CORO1A,CREB3L1,CSF2RA,CTNNA2,CUX2,CXCL8,CYP26A1,CYTIP,DACT1,DEPTOR,…	297
Inflammatory Response,Organismal Injury and Abnormalities	Inflammation of organ	3.92e-20		0.98	ABCG1,ABLIM3,ACE,ACKR3,ADAMTS12,ADAMTS6,ADGRE1,ADORA2B,ADRA2A,AGR2,AGT,AHR,ALDH2,ANG,APOH,AREG,ARRB1,ASNS,BCAS1,BCL2A1,BCL2L15,BCL6,C5,CA12,CA2,CACNA1D,CAPN5,CARD11,CBS/LOC102724560,CCL2,CD14,CD22,CD274,CD55,CDH1,CEACAM1,CEACAM5,CEACAM6,CES1,CFB,CFH,CHRDL2,COL1A1,COL3A1,COL4A1,COL4A2,CORO1A,CSF2RA,CTSD,CXCL8,CYP26A1,CYTIP,DDIT3,DHCR24,DKK1,DOCK8,DPEP1,DSC3,DUSP1,EDNRA,EOMES,EREG,F10,F2RL1,F5,FAXD…	190
Cardiovascular System Development and Function	Development of vasculature	3.81e-19		-0.251	ABCC8,ACE,ACKR3,ADAM19,ADAMTS12,ADAMTS6,ADAMTS8,ADGRF4,ADM2,ADORA2B,ADRA2A,AGT,AHR,ALDH2,ALOX5AP,ANG,ANGPTL4,ANTXR1,APOH,AREG,BEX2,BMP4,BMPER,C5,CACNA1G,CBS/LOC102724560,CCBE1,CCL2,CCN3,CDH1,CDH2,CEACAM1,CFB,CFH,COL15A1,COL1A1,COL3A1,COL4A1,COL4A2,COL5A1,CREB3L1,CXCL8,DDIT3,DKK1,DLC1,DYSF,EDNRA,ELN,ENPP1,EPHB1,EPHB2,EPHB3,EREG,ERN1,ESAM,F10,F2RL1,F7,FBLN2,FBLN5,FBN2,FFAR4,FGA,FOXS1,FSTL1,GLRX,GLU…	174
Cancer,Dermatological Diseases and Conditions,Organismal Injury and Abnormalities	Cutaneous melanoma	4.98e-19		-0.514	ABCC8,ABCG1,ABLIM3,ACE,ACKR3,ADAM19,ADAMTS12,ADAMTS16,ADAMTS6,ADAMTS8,ADCY5,ADGRE1,ADGRF4,ADH6,AFAP1L2,AGR2,AGT,AHR,AKR1C1/AKR1C2,AKR1C4,ALDH1L1,ALDH2,ALOX12B,ALPK3,ALX4,ANG,ANK3,ANKRD24,ANKS4B,ANO9,ANTXR1,ANXA10,ANXA13,ANXA8/ANXA8L1,APOD,APOH,AQP3,AQP7,AREG,ARFGEF3,ARHGAP25,ARRB1,ARRDC4,ARSI,ASGR1,ASS1,ATOSA,ATP2B3,ATP8A1,B4GALNT2,BAAT,BAIAP2L2,BAIAP3,BATF2,BCAS1,BCL2L15,BCL6,BICDL1,BMPER,BNC2,B…	631
Dermatological Diseases and Conditions,Organismal Injury and Abnormalities	Skin lesion	9.29e-19		0.369	ABCC8,ABCG1,ABLIM3,ACE,ACKR3,ADAM19,ADAMTS12,ADAMTS16,ADAMTS6,ADAMTS8,ADCY5,ADGRE1,ADGRF4,ADH6,AFAP1L2,AGR2,AGT,AHR,AKR1C1/AKR1C2,AKR1C4,ALDH1L1,ALDH1L2,ALDH2,ALOX12B,ALPK3,ALX4,ANG,ANGPTL4,ANK3,ANKRD2,ANKRD24,ANKS4B,ANO9,ANTXR1,ANXA10,ANXA13,ANXA8/ANXA8L1,APOD,APOH,AQP3,AQP7,AREG,ARFGEF3,ARHGAP25,ARRB1,ARRDC4,ARSI,ASGR1,ASNS,ASS1,ATOSA,ATP2B3,ATP8A1,B4GALNT2,BAAT,BAIAP2L2,BAIAP3,BATF2,BCAS1,BCL2…	678
Inflammatory Response,Organismal Injury and Abnormalities	Inflammation of absolute anatomical region	1.16e-18		1.236	ABCG1,ACE,ACKR3,ADAMTS12,ADAMTS16,ADAMTS6,ADGRE1,ADORA2B,ADRA2A,AGR2,AGT,AHR,ALDH2,ALOX5AP,ANG,APOH,AREG,ARRB1,ASNS,ATP8A1,B3GALT4,BCAS1,BCL2A1,BCL2L15,BCL6,BMP4,C5,C9orf152,CA12,CA2,CACNA1D,CACNA2D2,CAPN5,CARD11,CBS/LOC102724560,CCL2,CD14,CD22,CD274,CD55,CD99L2,CDH1,CEACAM1,CEACAM5,CEACAM6,CES1,CFB,CFD,CFH,CHRDL2,COL11A1,COL1A1,COL3A1,COL4A1,COL4A2,CORO1A,CREG2,CSF2RA,CTSD,CXCL8,CYP4F3,DDIT3,DHC…	223
Cardiovascular Disease,Organismal Injury and Abnormalities	Occlusion of blood vessel	3.04e-18		1.778	ABCG1,ACE,ADORA2B,ADRA2A,AGT,AHR,ALOX5AP,ANGPTL4,C5,CA12,CA2,CACNA1D,CBS/LOC102724560,CCL2,CCN3,CD14,CD55,CES1,COL5A1,CORO2A,CXCL8,DHCR24,EDNRA,ELN,ENPP1,EREG,ERN1,F10,F5,F7,FGA,FGG,FOSB,GABRA5,GDF15,GREM1,GRIN2B,GUCY1A2,HABP2,HDAC9,HGF,IGF2,IL6R,ITGAL,ITGAX,ITGB2,JAG1,JUN,JUNB,KCNJ2,KLF2,LCN2,LRIG1,MCF2L,MFGE8,MLXIPL,MMP2,NOTCH3,NOX1,NRG1,P2RY1,PCSK9,PDE11A,PDGFB,PLAT,PLXNA2,PTGER2,PTK2B,RUNX2,S…	90
Cancer,Dermatological Diseases and Conditions,Organismal Injury and Abnormalities	Skin cancer	3.77e-18		-0.027	ABCC8,ABCG1,ABLIM3,ACE,ACKR3,ADAM19,ADAMTS12,ADAMTS16,ADAMTS6,ADAMTS8,ADCY5,ADGRE1,ADGRF4,ADH6,AFAP1L2,AGR2,AGT,AHR,AKR1C1/AKR1C2,AKR1C4,ALDH1L1,ALDH1L2,ALDH2,ALOX12B,ALPK3,ALX4,ANG,ANGPTL4,ANK3,ANKRD2,ANKRD24,ANKS4B,ANO9,ANTXR1,ANXA10,ANXA13,ANXA8/ANXA8L1,APOD,APOH,AQP3,AQP7,AREG,ARFGEF3,ARHGAP25,ARRB1,ARRDC4,ARSI,ASGR1,ASNS,ASS1,ATOSA,ATP2B3,ATP8A1,B4GALNT2,BAAT,BAIAP2L2,BAIAP3,BATF2,BCAS1,BCL2…	673
Cancer,Organismal Injury and Abnormalities	Malignant solid organ tumor	9.75e-18		0.07	ABCC8,ABCG1,ABLIM3,ACE,ACKR3,ADAM19,ADAMTS12,ADAMTS16,ADAMTS6,ADAMTS8,ADCY5,ADGRE1,ADGRF4,ADH6,AFAP1L2,AGR2,AGT,AHR,AKR1C1/AKR1C2,AKR1C4,ALDH1L1,ALDH1L2,ALDH2,ALOX12B,ALOX5AP,ALPK3,ALX4,ANG,ANGPTL4,ANK3,ANKRD2,ANKRD24,ANKS4B,ANO9,ANTXR1,ANXA10,ANXA13,ANXA8/ANXA8L1,APOD,APOH,AQP3,AQP7,AREG,ARFGEF3,ARHGAP25,ARRB1,ARRDC4,ARSI,ASGR1,ASNS,ASS1,ATOSA,ATP2B3,ATP8A1,B4GALNT2,BAAT,BAIAP2L2,BAIAP3,BATF2,BC…	677
Cardiovascular Disease,Organismal Injury and Abnormalities	Vaso-occlusion	1.06e-17		1.778	ABCG1,ACE,ADORA2B,ADRA2A,AGT,AHR,ALOX5AP,ANGPTL4,C5,CA12,CA2,CACNA1D,CBS/LOC102724560,CCL2,CCN3,CD14,CD55,CES1,COL5A1,CORO2A,CXCL8,DHCR24,EDNRA,ELN,ENPP1,EREG,ERN1,F10,F5,F7,FGA,FGG,FOSB,GABRA5,GDF15,GREM1,GRIN2B,GUCY1A2,HABP2,HDAC9,HGF,IGF2,IL6R,ITGAL,ITGAX,ITGB2,JAG1,JUN,JUNB,KCNJ2,KLF2,LCN2,LRIG1,MCF2L,MFGE8,MLXIPL,MMP2,NOTCH3,NOX1,NRG1,P2RY1,PCSK9,PDE11A,PDGFB,PLAT,PLXNA2,PTGER2,PTK2B,RUNX2,S…	90
Cardiovascular System Development and Function,Organismal Development	Angiogenesis	1.65e-17		-0.342	ABCC8,ADAMTS12,ADAMTS6,ADAMTS8,ADGRF4,ADM2,ADORA2B,ADRA2A,AGT,AHR,ALDH2,ALOX5AP,ANG,ANGPTL4,ANTXR1,APOH,AREG,BEX2,BMP4,BMPER,C5,CACNA1G,CBS/LOC102724560,CCBE1,CCL2,CCN3,CDH1,CDH2,CEACAM1,CFB,CFH,COL15A1,COL1A1,COL3A1,COL4A1,COL4A2,COL5A1,CREB3L1,CXCL8,DDIT3,DKK1,DYSF,EDNRA,ELN,ENPP1,EPHB1,EPHB2,EPHB3,EREG,ERN1,ESAM,F2RL1,FBLN2,FBLN5,FFAR4,FOXS1,FSTL1,GLRX,GLUL,GPR35,GREM1,GRIN2B,HABP2,HAND2,HAS2,…	157
Inflammatory Response,Organismal Injury and Abnormalities	Inflammation of body cavity	4.12e-17		0.24	ABCG1,ACE,ACKR3,ADAMTS12,ADAMTS6,ADGRE1,ADORA2B,ADRA2A,AGR2,AGT,AHR,ALDH2,ANG,APOH,AREG,ASNS,BCL2L15,BCL6,C5,CACNA1D,CAPN5,CARD11,CBS/LOC102724560,CCL2,CD14,CD22,CD274,CD55,CDH1,CEACAM1,CEACAM5,CEACAM6,CFB,CFH,CHRDL2,COL1A1,COL3A1,COL4A1,COL4A2,CORO1A,CSF2RA,CTSD,CXCL8,DDIT3,DKK1,DPEP1,DUSP1,EDNRA,EOMES,EREG,F10,F2RL1,F5,FGA,FRMD4B,GABRA5,GABRQ,GIPR,GLI2,GPR132,GPX2,GRIN2B,HABP2,HGF,HLA-DMA,HLA-D…	144
Cardiovascular Disease,Organismal Injury and Abnormalities	Occlusion of artery	9.82e-17	Increased	2.066	ABCG1,ACE,ADORA2B,ADRA2A,AGT,AHR,ALOX5AP,ANGPTL4,C5,CA12,CA2,CACNA1D,CBS/LOC102724560,CCL2,CD14,CD55,CES1,COL5A1,CORO2A,CXCL8,DHCR24,EDNRA,ELN,ENPP1,EREG,ERN1,F10,F5,F7,FGG,FOSB,GABRA5,GDF15,GREM1,GRIN2B,GUCY1A2,HDAC9,HGF,IGF2,IL6R,ITGAL,ITGAX,ITGB2,JAG1,JUN,JUNB,KCNJ2,KLF2,LCN2,LRIG1,MCF2L,MFGE8,MLXIPL,MMP2,NOTCH3,NOX1,NRG1,P2RY1,PCSK9,PDE11A,PLAT,PLXNA2,PTGER2,PTK2B,RUNX2,SAMD12,SERPINA1,SERPIN…	86
Organismal Development	Morphology of body cavity	1.53e-15			ABCC8,ABCG1,ACE,ACKR3,ADAM19,ADCY5,ADRA2A,AGR2,AGT,AHR,ANGPTL4,ANK3,ANTXR1,AQP7,AREG,ARFGEF3,ARRB1,ARX,BARX1,BCL6,BMP4,BMPER,C5,CA2,CACNA1D,CADM1,CARD11,CBS/LOC102724560,CCBE1,CCN3,CD14,CD274,CD55,CDH16,CDH17,CDH2,CDH4,CEACAM1,CES1,CFB,CFH,CLDN7,CLMP,COL3A1,CP,CSRP2,CTSD,CYP26A1,DACT1,DEPTOR,DKK1,DOCK2,DSC2,DUSP1,EDN3,EDNRA,EFEMP1,ELAPOR1,ELMO1,ELN,EPHB2,EPHB3,ERBB3,ERN1,F10,F2RL1,FFAR4,FGA,FGL1,…	214
Cancer,Organismal Injury and Abnormalities	Cancer of cells	2.51e-15	Decreased	-2.543	ABCG1,ABLIM3,ACE,ADAM19,ADAMTS12,ADAMTS16,ADAMTS6,ADCY5,ADGRF4,AFAP1L2,AGR2,AGT,AHR,ALDH1L1,ALDH2,ALOX12B,ALPK3,ALX4,AMOTL1,ANGPTL4,ANK3,ANKRD24,ANO9,ANTXR1,APOD,AQP7,ARFGEF3,ARSI,ARX,ASNS,ASS1,ATP2B3,B3GALT4,B3GNT3,BAAT,BAIAP2L2,BAIAP3,BAMBI,BCAS1,BCL6,BMP4,BMPER,BNC2,C2CD4B,CA11,CA2,CACNA1D,CACNA1G,CACNA1I,CACNA2D2,CADM1,CALB2,CAPN5,CARD11,CARNS1,CCL2,CCN3,CCN4,CCPG1,CD14,CD22,CD274,CD55,CDH1,C…	508
Cellular Movement	Cell movement of blood cells	5.14e-15		0.158	ABCG1,ACKR3,ADAM19,ADORA2B,AGT,AHR,ALOX5AP,APOD,AQP3,AREG,ARHGAP25,ARRB1,BCL6,BMP4,C5,CCL2,CCN3,CD14,CD22,CD274,CD302,CD55,CD99L2,CDH1,CEACAM1,CES1,CFB,CFD,CFH,CHST1,COL1A1,COL4A1,CORO1A,CSF2RA,CXCL8,CYP26A1,CYTIP,DEPTOR,DKK1,DOCK2,DOCK8,DPEP1,DUSP1,DYSF,EDN3,EDNRA,ELMO1,ELN,ENPP1,ERN1,ESAM,F10,F2RL1,F7,FGA,FGB,FOXA1,FSTL1,GDF15,GGT5,GLRX,GPR132,GREM1,HGF,IGFBP3,IL32,IL6R,ITGAL,ITGAX,ITGB2,JUN,KC…	131
Embryonic Development,Organismal Development	Development of body trunk	5.87e-15		-0.485	ACE,ACKR3,ADAM19,ADAMTS16,ADAMTS6,AGT,AHR,ALPK3,AREG,ARRB1,ARX,BARX1,BMP4,C5,CACNA1D,CADM1,CBS/LOC102724560,CCBE1,CCL2,CCN3,CD14,CDH1,CDH16,CDH17,CDH4,CFH,COL11A1,COL3A1,COL4A1,COL5A1,CYP26A1,DIRAS3,DKK1,DLC1,DSC2,DUSP1,EDNRA,EFEMP1,ELN,EN1,ENPP1,EOMES,EPHB3,ERBB3,EREG,ERN1,F10,F5,FHOD3,FLNC,FLRT2,FLRT3,FOSB,FOXA1,FOXP1,FSTL1,GAL,GALNT4,GDF15,GFRA1,GIPR,GLI2,GREM1,HABP2,HAND2,HAS2,HDAC9,HGF,HOXB4…	173
Inflammatory Response	Inflammatory response	7.82e-15		0.463	ACE,ACKR3,ADAMTS12,ADORA2B,AFAP1L2,AGR2,AGT,AHR,ALOX5AP,ANGPTL4,APOH,ARHGAP25,BCL2A1,BCL6,C2CD4B,C5,CCL2,CCN3,CCN4,CD14,CD274,CEACAM6,CFH,CORO1A,CSF2RA,CXCL8,DDIT3,DOCK2,DPEP1,DUSP1,DYSF,EDN3,EDNRA,ELMO1,ELN,EPHB1,ERN1,F2RL1,F7,FFAR4,FGG,FOXP1,GGT5,GREM1,HDAC9,HGF,IL11,IL17D,IL6R,ITGAL,ITGB2,ITGB6,JUN,KITLG,LCN2,LOXL2,MAF,METRNL,MFGE8,MGAM,MMP2,MMP28,MMP7,MT-CYB,MT-ND1,MUC5AC,MUC5B,NFATC4,NFKBIZ,…	110
Organismal Injury and Abnormalities	Benign lesion	1.13e-14		-0.524	ACKR3,AHR,ALDH2,ALDOC,ANTXR1,APOD,ASS1,ATP2B3,BMP4,CA12,CA2,CACNA1D,CCBE1,CCDC68,CCDC80,CCL2,CDH1,CDH2,CEACAM1,CEACAM6,CFB,CFD,CFH,CFHR3,CHRDL2,CLMN,COL11A1,COL15A1,COL16A1,COL1A1,COL22A1,COL3A1,COL4A1,COL4A2,COL5A1,COL6A3,CRLF1,CSTA,CYP3A5,DACT1,DDIT4L,DPEP1,DSC3,DUSP1,EDN3,EDNRA,EFEMP1,EPHB3,ERBB3,FGA,FHIT,FLNC,FOSB,FOXA1,FRMD4B,FXYD6,GABRA5,GAL,GDF15,GLI2,GLRX,GLUL,GPR37,GREM1,GRIN2B,GUCY1A2,H…	162
Cellular Movement,Immune Cell Trafficking	Leukocyte migration	1.13e-14		-0.022	ABCG1,ACKR3,ADAM19,ADORA2B,AGT,AHR,ALOX5AP,APOD,AQP3,AREG,ARHGAP25,ARRB1,BCL6,C5,CCL2,CCN3,CD14,CD22,CD274,CD302,CD55,CD99L2,CDH1,CEACAM1,CES1,CFB,CFD,CFH,CHST1,COL1A1,COL4A1,CORO1A,CSF2RA,CXCL8,CYP26A1,CYTIP,DEPTOR,DKK1,DOCK2,DOCK8,DPEP1,DUSP1,DYSF,EDN3,EDNRA,ELMO1,ELN,ENPP1,ERN1,ESAM,F10,F2RL1,F7,FGA,FGB,FOXA1,FSTL1,GDF15,GGT5,GLRX,GPR132,GREM1,HGF,IGFBP3,IL32,IL6R,ITGAL,ITGAX,ITGB2,JUN,KCNIP3,…	129
Organismal Injury and Abnormalities	Fibrosis	1.31e-14		-0.748	ACE,ADAM19,ADGRE1,ADORA2B,ADRA2A,AGT,AHR,BCL6,BNC2,BPIFB1,C5,CBS/LOC102724560,CCL2,CD274,CD55,CDH1,CDH2,CFH,COL15A1,COL1A1,COL3A1,COL4A1,COL4A2,COL5A1,CP,CREB3L1,CRLF1,CSF2RA,CXCL8,CYP3A5,DDIT3,DIO2,DSC2,DYSF,EDNRA,EN1,ERN1,F2RL1,FGG,FMO5,FSTL1,GALNT4,GDF15,GLRX,GREM1,GRIN2B,HAND2,HAS2,HGF,HILPDA,IGF2,IGFL2,IL11,IL32,IL6R,ITGB6,JAG1,JUN,KCNIP3,KCNJ2,LAMA4,LCN2,MAF,MFGE8,MMP2,MMP7,MOXD1,MSI1,MT1A,…	120
Cancer,Organismal Injury and Abnormalities	Invasive cancer	2.17e-14		-1.813	ACKR3,ADAMTS6,ADAMTS8,ADORA2B,ADRA2A,AGR2,AGT,AKR1C1/AKR1C2,ALDH2,ANGPTL4,ANK3,APOD,AQP7,AREG,ARRB1,ASGR1,BIRC7,BMP4,C5,CACNA1D,CARD11,CBS/LOC102724560,CCDC80,CCL2,CCN3,CCN4,CD274,CDH1,CDH17,CDH2,CDH4,CEACAM1,CEACAM5,CLDN4,COL11A1,COL15A1,COL1A1,COL4A1,COL4A2,COL6A3,CPA4,CSF2RA,CTNNA2,CUX2,CXCL8,CYP26A1,CYP3A5,DACT1,DKK1,DLC1,DNAH7,DPYSL3,DSE,EDN3,EDNRA,EFEMP1,EN1,EOMES,EPHA5,ERBB3,F10,F2RL1,FBLN…	207
Cancer	Cell transformation	3.36e-14		-1.723	ABCG1,ABLIM3,ACE,ADAM19,ADAMTS12,ADAMTS16,ADAMTS6,ADCY5,ADGRF4,AFAP1L2,AGR2,AGT,AHR,ALDH1L1,ALDH2,ALOX12B,ALPK3,ALX4,AMOTL1,ANG,ANGPTL4,ANK3,ANKRD24,ANO9,ANTXR1,APOD,AQP7,AREG,ARFGEF3,ARSI,ARX,ASNS,ASS1,ATP2B3,B3GALT4,B3GNT3,B4GALNT2,BAAT,BAIAP2L2,BAIAP3,BAMBI,BATF2,BCAS1,BCL2A1,BCL6,BMP4,BMPER,BNC2,C2CD4B,C5,CA11,CA2,CACNA1D,CACNA1G,CACNA1I,CACNA2D2,CADM1,CALB2,CAPN5,CARD11,CARNS1,CCL2,CCN3,CCN4…	558
Cardiovascular Disease,Organismal Injury and Abnormalities	Disorder of blood pressure	3.7e-14		0.657	ABCC8,ACE,ADORA2B,ADRA2A,AGT,AHR,ASGR1,ATP2B3,BCL6,BMP4,CA12,CA2,CACNA1D,CACNA2D2,CCBE1,CCL2,CD14,CDH17,CFD,CFH,COL16A1,CORO2A,CSF2RA,CXCL8,CYP3A5,DDC,DIO2,DKK1,DPYSL3,DSC2,DSC3,DUSP1,EDNRA,ELN,F10,F2RL1,F5,F7,FAXDC2,FBLN2,FOXP1,FOXS1,GABRA5,GALNT18,GDF15,GRIN2B,GUCY1A2,HDAC9,HOXD10,HOXD9,IFITM1,IL11,ITGA11,KCNH1,KCNIP3,KCNJ11,KLF2,LRIG1,MAF,MAOA,MARVELD2,MGAM,MMP28,MMP7,NDUFA4L2,NFATC4,NGF,NLRP1…	113
Cancer,Organismal Injury and Abnormalities	Melanoma	4.07e-14		-1.473	ABCC8,ABCG1,ABLIM3,ACE,ACKR3,ADAM19,ADAMTS12,ADAMTS16,ADAMTS6,ADAMTS8,ADCY5,ADGRE1,ADGRF4,ADH6,AFAP1L2,AGR2,AGT,AHR,AKR1C1/AKR1C2,AKR1C4,ALDH1L1,ALDH2,ALOX12B,ALPK3,ALX4,ANG,ANK3,ANKRD24,ANKS4B,ANO9,ANTXR1,ANXA10,ANXA13,ANXA8/ANXA8L1,APOD,APOH,AQP3,AQP7,AREG,ARFGEF3,ARHGAP25,ARRB1,ARRDC4,ARSI,ASGR1,ASNS,ASS1,ATOSA,ATP2B3,ATP8A1,B4GALNT2,BAAT,BAIAP2L2,BAIAP3,BATF2,BCAS1,BCL2L15,BCL6,BICDL1,BIRC7,B…	668
Cellular Movement,Hematological System Development and Function,Immune Cell Trafficking	Cell movement of leukocytes	8.29e-14		0.239	ABCG1,ACKR3,ADAM19,AGT,AHR,ALOX5AP,APOD,AQP3,AREG,ARHGAP25,ARRB1,BCL6,C5,CCL2,CCN3,CD14,CD22,CD274,CD302,CD55,CD99L2,CDH1,CEACAM1,CES1,CFB,CFD,CFH,CHST1,COL1A1,COL4A1,CORO1A,CSF2RA,CXCL8,CYP26A1,CYTIP,DEPTOR,DKK1,DOCK2,DOCK8,DPEP1,DUSP1,DYSF,EDN3,EDNRA,ELMO1,ELN,ENPP1,ERN1,F10,F2RL1,F7,FGA,FGB,FSTL1,GDF15,GPR132,GREM1,HGF,IGFBP3,IL32,IL6R,ITGAL,ITGAX,ITGB2,JUN,KCNK5,KITLG,KLF2,LAMA4,LCN2,LRRC32,M…	117
Cancer,Organismal Injury and Abnormalities	Neoplasia of cells	8.76e-14		-1.627	ABCG1,ABLIM3,ACE,ADAM19,ADAMTS12,ADAMTS16,ADAMTS6,ADCY5,ADGRF4,AFAP1L2,AGR2,AGT,AHR,ALDH1L1,ALDH2,ALOX12B,ALPK3,ALX4,AMOTL1,ANG,ANGPTL4,ANK3,ANKRD24,ANO9,ANTXR1,APOD,AQP7,AREG,ARFGEF3,ARSI,ARX,ASNS,ASS1,ATP2B3,B3GALT4,B3GNT3,B4GALNT2,BAAT,BAIAP2L2,BAIAP3,BAMBI,BATF2,BCAS1,BCL6,BMP4,BMPER,BNC2,C2CD4B,C5,CA11,CA2,CACNA1D,CACNA1G,CACNA1I,CACNA2D2,CADM1,CALB2,CAPN5,CARD11,CARNS1,CCL2,CCN3,CCN4,CCPG1,…	551
Organismal Injury and Abnormalities	Discomfort	1.37e-13		-1.981	ABCC8,ACE,ADORA2B,ADRA2A,AGT,CA12,CA2,CACNA1D,CACNA1G,CACNA1I,CACNA2D2,CD14,CXCL8,DKK1,EPHB1,ERBB3,F10,F2RL1,GABRA5,GABRQ,GAL,GDF15,GFRA2,GRIN2B,GUCY1A2,IL6R,JUNB,KCNIP3,KCNJ2,KCNJ6,KITLG,LPAR5,MAOA,MMP7,MUC16,NGF,NPTX1,NRG1,P2RY1,PCSK9,PDE11A,PDGFB,PLAT,PTGER2,RET,SLC12A2,SPARC,TFPI,TIMP2,TUBA1A,TUBA4A,TUBD1,VDR	53
Organismal Injury and Abnormalities,Respiratory Disease	Lung lesion	1.41e-13		-0.384	ABCC8,ABCG1,ACE,ACKR3,ADAM19,ADAMTS12,ADAMTS16,ADAMTS6,ADAMTS8,ADCY5,ADGRF4,ADM2,ADORA2B,AFAP1L2,AGR2,AHR,ALDH1L1,ALDH1L2,ALDH2,ALDOC,ANGPTL4,ANKRD24,ANTXR1,ANXA10,ANXA13,APOD,AQP7,AREG,ARHGAP25,ARRB1,ASNS,ASS1,ATP2B3,ATP8A1,B3GALT4,B3GNT3,B4GALNT2,BAIAP2L2,BCL2L15,BCL6,BIRC7,BMAL2,BMPER,BNC2,BPIFB1,C5,CA11,CACNA1D,CACNA1G,CACNA1I,CACNA2D2,CADM1,CALB2,CARD11,CBLN2,CCDC80,CCL2,CD14,CD22,CD274,CD55…	428
Organismal Injury and Abnormalities,Reproductive System Disease	Disorder of pregnancy	2.21e-13			ADORA2B,ADRA2A,AGT,APOH,ASGR1,ASS1,ATP2B3,BCL6,C5,CA2,CACNA1D,CBS/LOC102724560,CCBE1,CCDC80,CCL2,CD274,CDH17,CFD,CFH,COL16A1,COL1A1,COL3A1,COL4A1,COL4A2,COL6A3,CORO2A,CRYM,CXCL8,CYP26A1,DDC,DKK1,DPYSL3,DSC2,DSC3,DYSF,EREG,ERN1,F10,F5,FAXDC2,FBLN2,FGG,FLRT2,FOXP1,FOXS1,FSTL1,GABRA5,GALNT18,GDF15,GUCY1A2,HAS2,HDAC9,HGF,HIVEP3,HKDC1,HOXD10,HOXD9,IFITM1,IGF2,IL11,ITGA11,ITGAX,KCNH1,KCNIP3,KIF1A,LAMA4…	120
Cellular Development,Connective Tissue Development and Function,Tissue Development	Differentiation of connective tissue cells	2.46e-13		-1.126	ADAMTS12,ADORA2B,AGT,AHR,AREG,BAMBI,BCL6,BMP4,BMPER,C1QL4,C5,CA2,CCL2,CCN3,CCN4,CEACAM1,CHRDL2,COL1A1,COL3A1,CREB3L1,CXCL8,DACT1,DDIT3,DIO2,DKK1,DUSP1,DYSF,EDNRA,EFEMP1,EFNA2,EN1,ENPP1,EPHX1,ERBB3,F2RL1,FBN2,FFAR4,FOSB,FOXA3,FOXP1,GAS7,GLI2,GREM1,HAND2,HAS2,HDAC9,HGF,HIVEP3,HOXD11,IFITM1,IGFBP3,IL11,IL32,IL6R,ITGA11,JAG1,JUN,JUNB,KITLG,LAMA4,LOXL2,LRG1,LRRC8C,MAF,MAT2A,METRNL,NFATC4,NFKBIZ,NOG,NR…	104
Cardiovascular Disease,Organismal Injury and Abnormalities	Hypertension	2.81e-13		1.354	ABCC8,ACE,ADORA2B,ADRA2A,AGT,AHR,ASGR1,ATP2B3,BCL6,BMP4,CA12,CA2,CACNA1D,CACNA2D2,CCBE1,CCL2,CD14,CDH17,CFD,CFH,COL16A1,CORO2A,CSF2RA,CXCL8,CYP3A5,DDC,DIO2,DPYSL3,DSC2,DSC3,EDNRA,ELN,F10,F5,F7,FAXDC2,FBLN2,FOXP1,FOXS1,GABRA5,GALNT18,GDF15,GUCY1A2,HDAC9,HOXD10,HOXD9,IFITM1,IL11,ITGA11,KCNH1,KCNIP3,KCNJ11,KLF2,LRIG1,MAF,MAOA,MARVELD2,MGAM,MMP28,MMP7,NDUFA4L2,NFATC4,NGF,NLRP1,NOTCH3,NTRK3,P2RY1,PCDH…	108
Cancer,Organismal Injury and Abnormalities,Reproductive System Disease	Female genital tract serous carcinoma	3.51e-13			ABCG1,ANXA8/ANXA8L1,APOD,B3GNT3,CA2,CALB2,CBS/LOC102724560,CD274,CDH1,CFB,CFH,CLDN4,CLDN7,COL11A1,COL15A1,COL3A1,COL5A1,CP,CXCL8,DIRAS3,DKK1,EDNRA,ENPP1,EPHB2,ERBB3,F2RL1,FBLN5,FLRT2,GAL,HGF,ITGAX,ITGB2,KCNK6,KCNMA1,KRT20,LAMA4,LAMC2,LCN2,LPAR5,LRIG1,MAF,MAP3K1,MOXD1,MUC16,NOTCH3,NTRK3,PAPSS2,PAX8,PDGFRA,PTGER2,RAET1G,RASSF9,RET,RGCC,RGS2,RNASE4,RNF144B,S100A2,SFRP1,SLC40A1,SLIT3,SLPI,SMTN,SOCS2,…	73
Cancer,Organismal Injury and Abnormalities	Pelvic serous carcinoma	3.51e-13			ABCG1,ANXA8/ANXA8L1,APOD,B3GNT3,CA2,CALB2,CBS/LOC102724560,CD274,CDH1,CFB,CFH,CLDN4,CLDN7,COL11A1,COL15A1,COL3A1,COL5A1,CP,CXCL8,DIRAS3,DKK1,EDNRA,ENPP1,EPHB2,ERBB3,F2RL1,FBLN5,FLRT2,GAL,HGF,ITGAX,ITGB2,KCNK6,KCNMA1,KRT20,LAMA4,LAMC2,LCN2,LPAR5,LRIG1,MAF,MAP3K1,MOXD1,MUC16,NOTCH3,NTRK3,PAPSS2,PAX8,PDGFRA,PTGER2,RAET1G,RASSF9,RET,RGCC,RGS2,RNASE4,RNF144B,S100A2,SFRP1,SLC40A1,SLIT3,SLPI,SMTN,SOCS2,…	73
Cancer,Organismal Injury and Abnormalities	Benign solid tumor	4.1e-13		-1.277	ACKR3,AHR,ALDH2,ALDOC,ANTXR1,APOD,ASS1,ATP2B3,BMP4,CA12,CA2,CACNA1D,CCBE1,CCDC68,CCDC80,CCL2,CDH1,CDH2,CEACAM1,CEACAM6,CFB,CFD,CFH,CFHR3,CHRDL2,CLMN,COL11A1,COL15A1,COL16A1,COL1A1,COL22A1,COL3A1,COL4A1,COL4A2,COL5A1,COL6A3,CYP3A5,DACT1,DDIT4L,DPEP1,DUSP1,EDN3,EDNRA,EFEMP1,EPHB3,ERBB3,FHIT,FLNC,FOSB,FOXA1,FRMD4B,FXYD6,GAL,GDF15,GLI2,GLRX,GLUL,GPR37,GREM1,GUCY1A2,HGF,HNF4G,HNMT,IGF2,IGFBP3,IGFBP7,I…	145
Cardiovascular Disease,Organismal Injury and Abnormalities	Arteriosclerosis	4.4e-13		1.819	ABCG1,ACE,ADORA2B,AGT,AHR,ALOX5AP,ANGPTL4,C5,CA12,CA2,CACNA1D,CBS/LOC102724560,CCL2,CD14,CD55,CES1,CORO2A,DHCR24,EDNRA,ELN,EREG,ERN1,F10,F5,F7,FGG,FOSB,GABRA5,GDF15,GREM1,GRIN2B,GUCY1A2,HGF,IGF2,IL6R,ITGAL,ITGAX,ITGB2,JUN,JUNB,KCNJ2,KLF2,LCN2,LRIG1,MCF2L,MFGE8,MMP2,NOX1,NRG1,P2RY1,PCSK9,PDE11A,PLAT,PLXNA2,RUNX2,SAMD12,SERPINE1,SOCS2-AS1,SPARC,TAGLN,TBXA2R,THBD,THRB,TIMP2,TIMP3,TNFRSF25,TNFSF10,TT…	72
Cardiovascular System Development and Function,Cellular Movement	Migration of endothelial cells	4.98e-13		0.001	ACKR3,ADORA2B,AGT,AMOTL1,ANG,ANGPTL4,APOH,BMP4,C5,CBS/LOC102724560,CCBE1,CCL2,CEACAM1,COL4A1,COL4A2,CXCL8,DEPTOR,DIO2,DKK1,DLC1,ELN,ESAM,F2RL1,FOXP1,FSTL1,GLUL,GPR35,GREM1,HAS3,HGF,IGF2,IGFBP1,IGFBP3,ITGB2,KLF2,LCN2,LOXL2,MCF2L,MMP2,NCF2,NOSTRIN,NRG1,NRP2,PDGFB,PRSS3,PTK2B,RGCC,S100A2,S100P,SCG2,SERPINE1,SERPINF1,SHH,SLIT3,SPARC,STC1,TFPI,TGFBI,TGFBR1,THBD,TIMP2,TIMP3,TNFRSF12A,TNFRSF25,TNFSF10,V…	68
Cancer,Dermatological Diseases and Conditions,Organismal Injury and Abnormalities	Skin squamous cell carcinoma	5.85e-13			ADCY5,ANK3,CACNA1D,CARD11,CDH1,CDH17,CDH19,CDH2,COBL,COL11A1,COL15A1,COL20A1,COL22A1,COL4A1,COL4A2,COL6A3,CREB3L1,CTNNA2,CYP4F3,CYTIP,DLC1,DNAH7,DOCK2,DSCAML1,DYSF,ELMO1,EPHA5,EYA2,F10,F5,FBLN2,FBN2,FGA,FHDC1,FOXA1,FRMD3,GALNT9,GPX2,GRIN2B,HGF,HIVEP3,HNF4G,HOXC8,ITGA11,JUN,KCNG1,KCNMA1,KIF21B,LIN7A,LOXL2,LRRC32,LTBP2,MAST4,MUC16,MYO7B,MYOCD,NEXN,NFATC4,NID1,NTRK3,PABPC4L,PCDHA11,PCDHAC1,PCDHAC2,P…	86
Cardiovascular System Development and Function,Organismal Development	Vasculogenesis	7.36e-13		-0.185	ADAMTS6,ADAMTS8,ADGRF4,ADORA2B,ADRA2A,AGT,AHR,ALDH2,ALOX5AP,ANG,ANGPTL4,APOH,BMP4,BMPER,C5,CACNA1G,CBS/LOC102724560,CCL2,CCN3,CDH1,CDH2,CEACAM1,CFB,COL15A1,COL1A1,COL3A1,COL4A1,COL4A2,CXCL8,DDIT3,DKK1,DYSF,EDNRA,ELN,ENPP1,EPHB2,EPHB3,ERN1,ESAM,F2RL1,FBLN5,FSTL1,GLRX,GLUL,GPR35,HABP2,HAND2,HAS2,HAS3,HDAC9,HGF,HOXD10,IGF2,IGFBP1,IGFBP3,IGFBP7,IL6R,ITGB2,JAG1,JUN,JUNB,KCNJ2,KCNMA1,KLF2,LAMA4,LCN2,LO…	126
Cell-To-Cell Signaling and Interaction,Cellular Assembly and Organization	Cell-cell contact	8.9e-13		1.599	ABCC8,ACE,AGT,AHR,ANK3,ASS1,B4GALNT2,BCL6,CACNA1D,CACNA2D2,CADM1,CBLN2,CCL2,CD22,CD274,CDH1,CDH17,CDH2,CDH4,CEACAM1,CEACAM5,CEACAM6,CLDN4,CNTN1,COL4A1,CORO1A,CSRP2,CSTA,CUX2,CXCL8,DACT1,DEPTOR,DKK1,DSC2,DSCAML1,DYSF,EPHB1,EPHB2,EPHB3,ESAM,F7,FLNC,FLRT1,FLRT2,FLRT3,GDF15,GIPR,GLI2,GRIN2B,HGF,HOXD10,HOXD11,HOXD9,IFITM1,IGF2,IGFBP3,ITGAL,ITGB2,JAG1,JUNB,KCNH1,KIF1A,KIRREL1,KIRREL3,KLF2,LGALS4,LSR,MA…	115
Cancer,Dermatological Diseases and Conditions,Organismal Injury and Abnormalities	Non-melanoma skin cancer	9.41e-13			ADCY5,ANK3,CACNA1D,CARD11,CDH1,CDH17,CDH19,CDH2,COBL,COL11A1,COL15A1,COL20A1,COL22A1,COL4A1,COL4A2,COL6A3,CREB3L1,CTNNA2,CYP4F3,CYTIP,DLC1,DNAH7,DOCK2,DSCAML1,DYSF,ELMO1,EPHA5,EYA2,F10,F5,FBLN2,FBN2,FGA,FHDC1,FOXA1,FRMD3,GALNT9,GPX2,GRIN2B,HGF,HIVEP3,HNF4G,HOXC8,ITGA11,JUN,KCNG1,KCNMA1,KIF21B,LIN7A,LOXL2,LRRC32,LTBP2,MAST4,MUC16,MYO7B,MYOCD,NEXN,NFATC4,NID1,NTRK3,PABPC4L,PCDHA11,PCDHAC1,PCDHAC2,P…	87
Cardiovascular Disease,Organismal Injury and Abnormalities	Atherosclerosis	1.02e-12		1.819	ABCG1,ACE,ADORA2B,AGT,AHR,ALOX5AP,ANGPTL4,C5,CA12,CA2,CACNA1D,CBS/LOC102724560,CCL2,CD14,CD55,CES1,CORO2A,DHCR24,EDNRA,ELN,EREG,ERN1,F10,F5,F7,FGG,FOSB,GABRA5,GDF15,GREM1,GRIN2B,GUCY1A2,HGF,IGF2,IL6R,ITGAL,ITGAX,ITGB2,JUN,JUNB,KCNJ2,KLF2,LCN2,LRIG1,MCF2L,MFGE8,MMP2,NOX1,NRG1,P2RY1,PCSK9,PDE11A,PLAT,PLXNA2,RUNX2,SAMD12,SERPINE1,SOCS2-AS1,TAGLN,TBXA2R,THBD,THRB,TIMP2,TIMP3,TNFRSF25,TNFSF10,TTC39B,T…	71
Cardiovascular Disease,Organismal Injury and Abnormalities	Abnormality of heart ventricle	1.11e-12		1.485	ABCC8,ACE,ACKR3,ADAM19,ADCY5,ADRA2A,AGT,AKR1C1/AKR1C2,ALPK3,ANGPTL4,APOD,BCL6,C5,CA12,CA2,CACNA1D,CCN3,CD14,CDH2,DPYSL3,DPYSL5,DSC2,DYSF,EDNRA,EFEMP1,ELN,ENPP1,EPHX1,ERBB3,F10,F7,FBLN5,FSTL1,GABRA5,GNG2,HAND2,HAS2,HDAC9,HGF,HOXB4,IGF2,IGFBP7,ITGB2,ITIH2,JPH2,JUN,KCNJ11,KITLG,LAMA4,LCN2,LOXL2,MAP3K1,MMP2,MYPN,NEXN,NFATC4,NOTCH3,NRG1,NTRK3,PALMD,PDGFB,PGM2L1,PKP2,PLAT,PPARGC1A,PRTN3,PTK2B,RBP1,RUNX…	93
Cardiovascular Disease,Organismal Injury and Abnormalities	Left heart disease	1.48e-12		0.107	ABCC8,ACE,ACKR3,ADAM19,ADCY5,ADRA2A,AGT,AKR1C1/AKR1C2,ALPK3,ANGPTL4,APOD,C5,CA12,CA2,CACNA1D,CD14,DPYSL3,DPYSL5,DSC2,DYSF,EFEMP1,ELN,ENPP1,EPHX1,F10,F7,FBLN5,GABRA5,GNG2,HAND2,HDAC9,HGF,IGF2,IGFBP7,ITGB2,ITIH2,JPH2,KCNJ11,KITLG,LAMA4,LCN2,MAP3K1,MMP2,MYPN,NEXN,NOTCH3,NTRK3,PALMD,PDGFB,PGM2L1,PKP2,PLAT,PPARGC1A,PRTN3,RBP1,RUNX2,SERPINE1,SLPI,SOX9,SPEG,SPON2,TBX1,TBXA2R,TBXAS1,TF,TIMP2,TIMP3,TPM1,T…	73
Cardiovascular System Development and Function,Cellular Movement	Cell movement of endothelial cells	2.36e-12		0.237	ACKR3,ADORA2B,AGT,AMOTL1,ANG,ANGPTL4,APOH,BMP4,C5,CBS/LOC102724560,CCBE1,CCL2,CCN3,CDH2,CEACAM1,COL4A1,COL4A2,CXCL8,DEPTOR,DIO2,DKK1,DLC1,ELN,ESAM,F2RL1,FOXP1,FSTL1,GLUL,GPR35,GREM1,HAS3,HGF,IGF2,IGFBP1,IGFBP3,ITGB2,KLF2,LCN2,LOXL2,MCF2L,MMP2,NCF2,NOSTRIN,NPTX1,NRG1,NRP2,PDGFB,PRSS3,PTK2B,RGCC,S100A2,S100P,SCG2,SERPINE1,SERPINF1,SHH,SLIT3,SPARC,STC1,TFPI,TGFBI,TGFBR1,THBD,TIMP2,TIMP3,TNFRSF12A,TN…	71
Cancer,Dermatological Diseases and Conditions,Organismal Injury and Abnormalities	Skin carcinoma	2.62e-12		0.577	ABCC8,ABCG1,ACE,ADAM19,ADAMTS12,ADAMTS16,ADAMTS6,ADCY5,ADGRE1,ADGRF4,AKR1C1/AKR1C2,ALDH1L2,ALDH2,ALPK3,ALX4,ANGPTL4,ANK3,ANKRD2,ANKS4B,ANTXR1,APOH,AQP7,ARFGEF3,ARSI,ASNS,ATP8A1,B4GALNT2,BAIAP3,BCAS1,BCL2A1,BHLHA15,BNC2,CA2,CACNA1D,CACNA1G,CACNA1I,CARD11,CCBE1,CCDC80,CD274,CDH1,CDH16,CDH17,CDH19,CDH2,CEP126,CFH,CFHR3,CHGB,CHST1,CLMN,CLTCL1,COBL,COL11A1,COL15A1,COL1A1,COL20A1,COL22A1,COL3A1,COL4A1,…	288
Cardiovascular Disease,Organismal Injury and Abnormalities	Left ventricular heart disease	2.66e-12		0.107	ABCC8,ACE,ACKR3,ADAM19,ADCY5,ADRA2A,AGT,AKR1C1/AKR1C2,ALPK3,ANGPTL4,APOD,C5,CA12,CA2,CACNA1D,CD14,DPYSL3,DPYSL5,DSC2,DYSF,EFEMP1,ELN,ENPP1,EPHX1,F10,F7,FBLN5,GABRA5,GNG2,HAND2,HDAC9,HGF,IGF2,IGFBP7,ITGB2,ITIH2,JPH2,KCNJ11,KITLG,LAMA4,LCN2,MAP3K1,MMP2,MYPN,NEXN,NOTCH3,NTRK3,PALMD,PDGFB,PGM2L1,PKP2,PLAT,PPARGC1A,PRTN3,RBP1,RUNX2,SERPINE1,SLPI,SOX9,SPEG,SPON2,TBXA2R,TBXAS1,TF,TIMP2,TIMP3,TPM1,TRPC6,…	72
Cancer,Organismal Injury and Abnormalities	Squamous-cell carcinoma	2.67e-12		0.106	ABCG1,ABLIM3,ACE,ADAM19,ADAMTS12,ADAMTS6,ADCY5,ADGRF4,AGT,ALDH1L1,ALOX12B,ALPK3,ALX4,ANK3,ANKRD24,ANO9,APOD,AQP7,ARFGEF3,ARSI,ARX,ASNS,ATP2B3,BAAT,BAIAP3,BAMBI,BCAS1,BCL6,BMP4,BNC2,CA11,CA2,CACNA1D,CACNA1G,CACNA2D2,CADM1,CALB2,CAPN5,CARD11,CD274,CD55,CDH1,CDH17,CDH19,CDH2,CDH4,CES1,CFB,CFD,CLDN4,CLMN,CLTCL1,CNTN1,CNTNAP3,CNTNAP3B,COBL,COL11A1,COL15A1,COL1A1,COL20A1,COL22A1,COL4A1,COL4A2,COL5A1,CO…	362
Organismal Injury and Abnormalities,Respiratory Disease	Fibrosis of respiratory system component	3.41e-12		0.442	ADORA2B,BPIFB1,C5,CD274,CD55,CDH1,CDH2,CFH,COL15A1,COL1A1,COL3A1,COL4A1,COL4A2,COL5A1,CRLF1,DDIT3,DIO2,EDNRA,FMO5,FSTL1,GDF15,GLRX,HAS2,IGF2,IGFL2,IL32,IL6R,JAG1,JUN,KCNIP3,KCNJ2,MMP7,MOXD1,MT1A,MUC5B,MZB1,PAX8,PDGFRA,PHGDH,PLAT,PPARGC1A,RELB,RET,RORC,RTKN2,SCG5,SEMA7A,SERPINE1,SHH,SOX9,SPARC,ST6GALNAC3,TGFA,TIMP3,TNFSF10	55
Organismal Injury and Abnormalities	Ulcer	3.5e-12			AHR,AREG,CD55,COL11A1,COL15A1,COL16A1,COL1A1,COL22A1,COL3A1,COL4A1,COL4A2,COL5A1,COL6A3,F10,GDF15,GPX2,ITGB2,ITGB6,MMP2,MMP7,NFKBIZ,PDGFB,PDGFRA,SHH,STING1,TFF1,TFPI,TGFA,VDR,XBP1	30
Cardiovascular Disease,Neurological Disease,Organismal Injury and Abnormalities,Skeletal and Muscular Disorders	Cardiomyopathy	4.48e-12		1.531	ABCC8,ACE,ACKR3,ADCY5,ADORA2B,ADRA2A,AGT,AHR,AKR1C1/AKR1C2,ALDH1L2,ALPK3,ANGPTL4,ANK3,APOD,ARRB1,C5,CA12,CA2,CACNA1D,CACNA2D2,CCL2,CCN3,CCN4,CD14,CD55,CDH2,COL1A1,COL3A1,CXCL8,DDIT3,DPYSL3,DPYSL5,DSC2,DYSF,EFEMP1,ENPP1,EPHX1,ERBB3,F10,F5,F7,FBLN5,FGB,FGG,FHOD3,FLNC,FRMD4B,FSTL1,GABRA5,GALNT4,GDF15,GIPR,GNG2,GUCY1A2,HAND2,HDAC9,HGF,IGF2,IGFBP7,IL6R,ITGAL,ITGB2,ITIH2,JPH2,KCNJ11,KCNJ2,KCNMA1,KITLG,…	135
Cellular Movement,Hematological System Development and Function,Immune Cell Trafficking,Inflammatory Response	Cell movement of phagocytes	4.9e-12		0.786	ADAM19,AGT,ALOX5AP,AREG,ARHGAP25,ARRB1,BCL6,C5,CCL2,CCN3,CD14,CD274,CD302,CD55,CD99L2,CDH1,CEACAM1,CES1,CFB,CFD,CFH,COL1A1,COL4A1,CORO1A,CSF2RA,CXCL8,CYP26A1,DOCK2,DOCK8,DPEP1,DUSP1,DYSF,EDN3,EDNRA,ELN,ENPP1,ERN1,F10,F2RL1,F7,FGA,FSTL1,GDF15,GREM1,HGF,IL32,IL6R,ITGAL,ITGAX,ITGB2,KITLG,LCN2,MAOA,MMP2,MMP28,MMP7,MT-ND1,NFKBIZ,NGF,NOG,NOTCH3,NRP2,PDGFB,PLAT,PLXNC1,PRTN3,PTK2B,SCG2,SERPINA1,SERPINE1,…	86
Digestive System Development and Function,Organismal Development	Morphology of digestive system	5.07e-12			AGR2,AGT,AHR,ANGPTL4,ANTXR1,AQP7,AREG,ARFGEF3,ARRB1,ARX,BARX1,CACNA1D,CADM1,CBS/LOC102724560,CCBE1,CD14,CD274,CD55,CDH1,CDNF,CEACAM1,CES1,CLMP,COL3A1,CP,CTSD,DACT1,DKK1,DOCK2,DUSP1,EDAR,EDN3,EDNRA,EFEMP1,ELAPOR1,EPHB2,EPHB3,ERBB3,F2RL1,FFAR4,FGA,FGL1,FHIT,GDF15,GFRA1,GLI2,GPR132,HGF,HOXB2,IGF2,IGFBP3,INHBB,ITGA11,JAG1,JUN,JUNB,KLF2,KRT4,LAMC2,LCN2,LRRC8C,MFGE8,MLXIPL,MSI1,MUC2,MYL9,MYO1A,MZB1,NFA…	108
Gastrointestinal Disease,Inflammatory Response,Organismal Injury and Abnormalities	Inflammation of gastrointestinal tract	5.16e-12		0.611	ADAMTS12,ADGRE1,ADORA2B,AGR2,AHR,ANG,APOH,AREG,BCL2A1,CA2,CARD11,CCL2,CD274,CDH1,CEACAM1,CEACAM5,CEACAM6,CES1,CFB,CHRDL2,COL1A1,COL3A1,CORO1A,CXCL8,DDIT3,DPEP1,EREG,F10,F2RL1,FGA,GABRA5,GABRQ,GIPR,GLI2,GPR132,GPX2,GRIN2B,HGF,HLA-DMA,HLA-DMB,IGF2,IL17D,IL6R,KCNAB3,KCNMA1,LCN2,LGALS4,LRG1,MMP7,MUC2,MZB1,PDGFRA,RELB,RET,RORC,SERPINE1,SGPP2,SHH,SLC22A4,SLPI,SMTN,SPDEF,ST6GALNAC1,STING1,TF,TGFA,TLR1,T…	74
Cardiovascular Disease,Organismal Injury and Abnormalities	Abnormality of left ventricle	5.3e-12		0.107	ABCC8,ACE,ACKR3,ADAM19,ADCY5,ADRA2A,AGT,AKR1C1/AKR1C2,ALPK3,ANGPTL4,APOD,C5,CA12,CA2,CACNA1D,CD14,DPYSL3,DPYSL5,DSC2,DYSF,EFEMP1,ELN,ENPP1,EPHX1,F10,F7,FBLN5,GABRA5,GNG2,HAND2,HDAC9,HGF,IGF2,IGFBP7,ITGB2,ITIH2,JPH2,KCNJ11,KITLG,LAMA4,LCN2,MAP3K1,MMP2,MYPN,NEXN,NOTCH3,NTRK3,PALMD,PDGFB,PGM2L1,PKP2,PLAT,PPARGC1A,PRTN3,RBP1,RUNX2,SERPINE1,SLPI,SOX9,SPEG,SPON2,TBXA2R,TBXAS1,TF,TIMP2,TIMP3,TPM1,TRPC6,…	72
Cancer,Organismal Injury and Abnormalities	Multiple cancers	7.17e-12	Increased	2.556	ABCC8,ABCG1,ABLIM3,ACE,ADAM19,ADAMTS12,ADAMTS6,ADAMTS8,ADRA2A,AGR2,AGT,AKR1C1/AKR1C2,ALDH1L1,ALDH1L2,ALDH2,ALDOC,ALOX12B,ALPK3,AMOTL1,ANG,ANGPTL4,ANKRD24,ANTXR1,ANXA10,ANXA8/ANXA8L1,APOD,APOH,AQP7,AREG,ARRB1,ASGR1,ATP8A1,BCL6,BEX2,BMP4,C3orf80,C5,CA2,CACNA1G,CACNA1I,CACNA2D2,CACNG4,CALB2,CARD11,CARNS1,CBS/LOC102724560,CCDC80,CCL2,CCN3,CCN4,CD14,CD22,CD274,CDH1,CDH17,CDH2,CDH4,CEACAM5,CEACAM6,CEP1…	427
Cellular Movement	Invasion of cells	7.38e-12		-1.559	ACKR3,ADRA2A,AGR2,AGT,AHR,ANG,ANGPTL4,ANK3,ANXA8/ANXA8L1,AREG,ASGR1,ASNS,BATF2,BCL6,BIRC7,BMP4,C5,CCBE1,CCL2,CCN3,CCN4,CD14,CD274,CDH1,CDH2,CDH4,CEACAM1,CEACAM5,CEACAM6,CES1,CFH,CLDN4,CLDN7,CNTN1,COL11A1,CREB3L1,CST1,CTSD,CUX2,CXCL8,DACT1,DEPTOR,DIRAS3,DKK1,DLC1,DOC2B,DPYSL3,DSE,DUSP1,EDN3,EFEMP1,ELMO1,EPHB2,ERBB3,EREG,EYA2,F7,FAM43A,FBLN2,FBLN5,FBN2,FHIT,FMNL3,FOXA1,FOXP1,FSTL1,GDF15,GFPT2,GFRA1…	182
Cancer,Organismal Injury and Abnormalities,Reproductive System Disease	Breast or ovarian cancer	8.33e-12	Increased	2.373	ABCC8,ABCG1,ABLIM3,ACE,ADAM19,ADAMTS12,ADAMTS6,ADAMTS8,ADRA2A,AGR2,AGT,AKR1C1/AKR1C2,ALDH1L1,ALDH1L2,ALDH2,ALDOC,ALOX12B,ALPK3,AMOTL1,ANG,ANGPTL4,ANKRD24,ANTXR1,ANXA10,ANXA8/ANXA8L1,APOD,APOH,AQP7,AREG,ARRB1,ASGR1,ATP8A1,BCL6,BEX2,BMP4,C3orf80,C5,CACNA1G,CACNA1I,CACNA2D2,CACNG4,CALB2,CARD11,CARNS1,CBS/LOC102724560,CCDC80,CCL2,CCN3,CCN4,CD14,CD22,CD274,CDH1,CDH17,CDH2,CDH4,CEACAM5,CEACAM6,CEP126,C…	419
Cardiovascular Disease,Neurological Disease,Organismal Injury and Abnormalities,Skeletal and Muscular Disorders	Myocardial infarction	8.55e-12		1.005	ABCC8,ACE,ADORA2B,ADRA2A,AGT,APOD,ARRB1,C5,CA12,CA2,CACNA1D,CD14,CD55,COL3A1,CXCL8,F10,F7,FGB,FGG,FSTL1,GDF15,GUCY1A2,HGF,IL6R,ITGAL,ITGB2,KCNJ11,KCNJ2,MGAM,NCF2,NGF,P2RY1,PCSK9,PLAT,PTGER2,SCNN1B,SERPINE1,SFRP5,TF,THBD,THRB,TUBA1A,TUBA4A,TUBD1,VDR	45
Organismal Development	Abnormal morphology of body cavity	9.21e-12			ABCC8,ACE,ACKR3,ADAM19,ADCY5,ADRA2A,AGR2,AGT,AHR,ANGPTL4,ANK3,ANTXR1,AREG,ARFGEF3,ARRB1,ARX,BARX1,BCL6,BMP4,BMPER,CA2,CACNA1D,CARD11,CBS/LOC102724560,CCBE1,CCN3,CD274,CD55,CDH17,CDH2,CDH4,CEACAM1,CES1,CFH,CLDN7,CLMP,COL3A1,CP,CSRP2,CTSD,CYP26A1,DACT1,DEPTOR,DKK1,DOCK2,DSC2,DUSP1,EDN3,EDNRA,EFEMP1,ELN,EPHB2,EPHB3,ERBB3,ERN1,F10,F2RL1,FFAR4,FGA,FHIT,FHOD3,FLNC,FLRT2,FSTL1,GAL,GALNT4,GDF15,GFRA1,GLI…	182
Organismal Development,Tissue Development	Development of epithelial tissue	9.59e-12		-0.213	ADAMTS12,ADAMTS8,ADORA2B,AGT,AHR,ANG,ANGPTL4,APOH,BMP4,BMPER,CA2,CCL2,CDH1,CDH2,CEACAM1,CFH,COL1A1,COL4A2,CXCL8,DIRAS3,DKK1,DYSF,ELN,ENPP1,ERN1,F2RL1,FOXP1,GLI2,GPR35,HABP2,HAS3,HGF,HOXB2,HOXB4,HOXD9,IGF2,IGFBP1,IGFBP3,INHBB,ITGAX,JAG1,JUN,KCNJ2,KITLG,KLF2,LAMA4,LCN2,LOXL2,LRG1,MAP3K1,MMP2,NGF,NHERF2,NID1,NOTCH3,NRG1,NRP2,ONECUT2,PDGFB,PLAT,PTK2B,PXDN,RAB38,RELB,RGCC,RUNX2,SCG2,SERPINE1,SERPINF1,…	89
Tissue Development	Growth of epithelial tissue	1.02e-11		0.07	ADAMTS8,ADORA2B,AGR2,AGT,AHR,ANG,ANGPTL4,APOH,AREG,ARX,BCL2A1,BMP4,BMPER,C5,CALB2,CCL2,CCN4,CDH1,CDH2,CEACAM1,COL1A1,COL4A2,CXCL8,DKK1,DLC1,DOK3,DYSF,EDAR,EDNRA,ERBB3,EREG,ERN1,F2RL1,FBLN5,FGL1,GDF15,GLI2,GLUL,GPR35,GREM1,HABP2,HAS2,HAS3,HGF,IGF2,IGFBP1,IGFBP7,IL11,IL6R,INHBB,JAG1,JUN,JUNB,KCNJ2,KITLG,KLF2,KRT4,LCN2,LOXL2,LRG1,LRIG1,MFGE8,MMP7,MSI1,MUC2,NFKBIZ,NGF,NHERF2,NOG,NRP2,NUPR1,P2RY2,PDGF…	109
Cardiovascular Disease,Neurological Disease,Organismal Injury and Abnormalities	Cerebrovascular dysfunction	1.35e-11			ABCC8,ACE,ADRA2A,AGT,APOH,BCL6,CA12,CA2,CACNA1D,CD14,CDH2,CFH,COL4A1,COL4A2,COL5A1,DDC,EDNRA,ELN,F10,F5,FBN2,FGA,FGB,GABRA5,GABRQ,GRIN2B,HDAC9,HGF,JAG1,KCNJ11,KLF2,LCN2,LSR,MGAM,MMP2,MT-CYB,MT-ND1,NEFL,NOTCH3,P2RY1,PCSK9,PDE11A,PLAT,PRTN3,RASGRF2,S100P,SCNN1B,SERPINA1,SERPINE1,TFPI,THBD,TIMP3,TNFRSF12A,TUBA1A,TUBA4A,TUBD1	56
Cell-To-Cell Signaling and Interaction	Binding of tumor cell lines	1.61e-11		-0.776	AGT,ANGPTL4,APOH,AQP7,B4GALNT2,CCL2,CCN3,CD14,CD274,CDH1,CDH17,CDH2,CEACAM1,CEACAM5,CFH,CXCL8,CYTIP,DOCK8,DSE,DYSF,EFEMP1,ELN,EPHB1,ERBB3,F10,F7,FBLN5,FGA,FOXP1,GDF15,GLRX,HAS2,HAS3,HGF,HS3ST3B1,IGF2,IGFBP3,IL6R,INHBB,ITGAL,ITGAX,ITGB2,JUN,JUNB,KCNK5,KITLG,LAMC2,LGALS4,MMP2,MUC16,NID1,NOSTRIN,NOTCH3,NRG1,P2RY2,PALMD,PCSK9,PTK2B,RAP1GAP,RHOU,S100P,SERPINE1,SERPINF1,SIM2,SNAI1,SPDEF,ST6GALNAC1,ST6G…	72
Inflammatory Disease,Organismal Injury and Abnormalities,Respiratory Disease	Fibrosis of lung	2.12e-11		0.345	ADORA2B,BPIFB1,C5,CD274,CD55,CFH,COL15A1,COL1A1,COL3A1,COL4A1,COL4A2,COL5A1,CRLF1,DDIT3,DIO2,EDNRA,FMO5,FSTL1,GDF15,GLRX,HAS2,IGF2,IGFL2,IL32,IL6R,JAG1,JUN,KCNIP3,KCNJ2,MMP7,MOXD1,MT1A,MUC5B,MZB1,PAX8,PDGFRA,PHGDH,PLAT,PPARGC1A,RELB,RET,RORC,RTKN2,SCG5,SEMA7A,SERPINE1,SHH,SOX9,SPARC,ST6GALNAC3,TGFA,TIMP3,TNFSF10	53
Cellular Movement	Cell movement of myeloid cells	2.12e-11		0.643	ADAM19,AGT,ALOX5AP,AREG,ARHGAP25,ARRB1,BCL6,C5,CCL2,CCN3,CD14,CD274,CD55,CD99L2,CEACAM1,CES1,CFB,CFD,CFH,COL1A1,COL4A1,CORO1A,CSF2RA,CXCL8,CYP26A1,DOCK2,DPEP1,DUSP1,DYSF,EDN3,EDNRA,ELN,ENPP1,ERN1,F10,F2RL1,F7,FGA,FSTL1,GDF15,GREM1,HGF,IGFBP3,IL32,IL6R,ITGAL,ITGAX,ITGB2,KITLG,LCN2,MAOA,MMP2,MMP28,MMP7,MT-ND1,NFKBIZ,NGF,NOG,NOTCH3,PDGFB,PLAT,PRSS3,PRTN3,PTK2B,SCG2,SERPINA1,SERPINE1,SERPINF1,SFRP1,S…	84
Cell-To-Cell Signaling and Interaction	Aggregation of cells	2.44e-11		1.916	ADORA2B,ADRA2A,C5,CADM1,CD99L2,CDH1,CDH17,CDH2,CEACAM1,CEACAM5,CES1,CFH,CLMP,CP,DSC2,EPHB1,ESAM,FGA,FGB,FGG,GDF15,GLI2,GPR132,HAS2,HGF,IGFBP1,ITGAL,ITGB2,KCNIP3,KITLG,MMP7,NPHS1,NRG1,P2RY1,PCDH12,PDGFRA,PEAR1,PLAT,PTGER2,PTK2B,RASGRP1,RET,RUNX2,SERPINF1,SMOC1,SPINT1,TBXA2R,TBXAS1,THBD,TIMP2,UNC13D,VAV3,VDR	53
Cancer,Organismal Injury and Abnormalities,Respiratory Disease	Non-squamous lung carcinoma	2.49e-11		0.213	ADAM19,ADAMTS12,ADCY5,ADGRF4,AGR2,AHR,ALDOC,ANXA13,APOD,AQP7,AREG,ARRB1,ASNS,B3GNT3,B4GALNT2,BAIAP2L2,BCL2L15,BCL6,BMAL2,BMPER,BNC2,CACNA1D,CACNA1G,CACNA1I,CALB2,CARD11,CCDC80,CD274,CDH1,CDH4,CEACAM5,CFH,CLDN4,COL11A1,COL1A1,COL22A1,COL3A1,COL4A1,COL5A1,COL6A3,CORO2B,CREB3L1,CSF2RA,CSTA,CTNNA2,CUX2,CXCL8,CYTIP,DCDC1,DHCR24,DNAH7,DOCK8,DOK3,DSCAML1,DYSF,EDARADD,ELAPOR1,EPHA5,EPHB1,EPHB2,ERBB3,EVA1…	206
Cellular Movement	Chemotaxis	2.5e-11		1.069	ACKR3,AGR2,AGT,ARHGAP25,ARRB1,BMP4,C5,CBS/LOC102724560,CCL2,CCN3,CEACAM1,CORO1A,CSF2RA,CXCL8,DOCK2,DPEP1,DUSP1,DYSF,EDN3,EDNRA,ELMO1,ELN,EPHB1,EPHB2,ERBB3,F10,F2RL1,F7,GFRA1,GLRX,GPR132,GREM1,HGF,IGF2,IL6R,ITGAL,ITGB2,JUN,KITLG,LCN2,MAP3K1,MMP2,MMP28,MMP7,MT-ND1,NGF,NPTX1,NRG1,NRP2,NTRK3,P2RY2,PDGFB,PDGFRA,PLAT,PRTN3,PTK2B,RAP1GAP,RELB,RHOU,SCG2,SEMA3B,SERPINA1,SERPINE1,SERPINF1,SFRP5,SHH,SLIT3,S…	75
Cancer,Organismal Injury and Abnormalities,Respiratory Disease	Lung adenocarcinoma	2.98e-11		0.213	ADAM19,ADAMTS12,ADCY5,ADGRF4,AGR2,AHR,ALDOC,ANXA13,APOD,AQP7,AREG,ARRB1,ASNS,B3GNT3,B4GALNT2,BAIAP2L2,BCL2L15,BCL6,BMAL2,BMPER,BNC2,CACNA1D,CACNA1G,CACNA1I,CALB2,CARD11,CCDC80,CD274,CDH1,CDH4,CEACAM5,CFH,CLDN4,COL11A1,COL1A1,COL22A1,COL3A1,COL4A1,COL5A1,COL6A3,CORO2B,CREB3L1,CSF2RA,CSTA,CTNNA2,CUX2,CXCL8,CYTIP,DCDC1,DHCR24,DNAH7,DOCK8,DOK3,DSCAML1,DYSF,EDARADD,ELAPOR1,EPHA5,EPHB1,EPHB2,ERBB3,EVA1…	204
Cancer,Organismal Injury and Abnormalities,Respiratory Disease	Nonsquamous non-small cell lung carcinoma	3.01e-11		0.213	ADAM19,ADAMTS12,ADCY5,ADGRF4,AGR2,AHR,ALDOC,ANXA13,APOD,AQP7,AREG,ARRB1,ASNS,B3GNT3,B4GALNT2,BAIAP2L2,BCL2L15,BCL6,BMAL2,BMPER,BNC2,CACNA1D,CACNA1G,CACNA1I,CALB2,CARD11,CCDC80,CD274,CDH1,CDH4,CEACAM5,CFH,CLDN4,COL11A1,COL1A1,COL22A1,COL3A1,COL4A1,COL5A1,COL6A3,CORO2B,CREB3L1,CSF2RA,CSTA,CTNNA2,CUX2,CXCL8,CYTIP,DCDC1,DHCR24,DNAH7,DOCK8,DOK3,DSCAML1,DYSF,EDARADD,ELAPOR1,EPHA5,EPHB1,EPHB2,ERBB3,EVA1…	205
Cancer,Organismal Injury and Abnormalities,Respiratory Disease	Non-small cell lung carcinoma	3.13e-11		-0.674	ADAM19,ADAMTS12,ADCY5,ADGRF4,ADM2,ADORA2B,AGR2,AHR,ALDH1L1,ALDOC,ANKRD24,ANXA13,APOD,AQP7,AREG,ARRB1,ASNS,B3GALT4,B3GNT3,B4GALNT2,BAIAP2L2,BCL2L15,BCL6,BMAL2,BMPER,BNC2,CA11,CACNA1D,CACNA1G,CACNA1I,CACNA2D2,CADM1,CALB2,CARD11,CCDC80,CD274,CD55,CDH1,CDH4,CEACAM1,CEACAM5,CFH,CLDN4,CNTN1,CNTNAP3,COL11A1,COL1A1,COL22A1,COL3A1,COL4A1,COL5A1,COL6A3,CORO2B,COX6B2,CPN1,CREB3L1,CSF2RA,CSTA,CTNNA2,CTSD,CUX…	265
Cell-To-Cell Signaling and Interaction	Interaction of tumor cell lines	3.31e-11		-0.893	AGT,ANGPTL4,APOH,AQP7,B4GALNT2,CCL2,CCN3,CD14,CD274,CDH1,CDH17,CDH2,CEACAM1,CEACAM5,CFH,CXCL8,CYTIP,DOCK8,DSE,DYSF,EFEMP1,ELN,EPHB1,ERBB3,F10,F7,FBLN5,FGA,FOXP1,GDF15,GLRX,HAS2,HAS3,HGF,HS3ST3B1,IGF2,IGFBP3,IL6R,INHBB,ITGAL,ITGAX,ITGB2,JUN,JUNB,KCNK5,KITLG,LAMC2,LGALS4,MMP2,MUC16,NID1,NOSTRIN,NOTCH3,NRG1,P2RY2,PALMD,PCSK9,PODXL,PTK2B,RAP1GAP,RHOU,S100P,SERPINE1,SERPINF1,SIM2,SNAI1,SPDEF,ST6GALNAC…	73
Cancer,Gastrointestinal Disease,Organismal Injury and Abnormalities	Secondary neoplasm of digestive system	4.27e-11		0.816	ACKR3,AKR1C1/AKR1C2,ANK3,CBS/LOC102724560,CCL2,CD274,CDH17,CDH2,CEACAM5,CLDN4,COL1A1,COL4A1,COL4A2,COL6A3,CPA4,DKK1,DPYSL3,EFEMP1,EN1,ERBB3,FBN2,FLRT2,FRY,GDF15,GLRX,GLUL,IGFBP7,JAG1,KCNJ2,KRT20,LCN2,LGALS4,MMP2,MSC,MYOCD,NLRP1,NTRK3,PAPSS2,PDGFB,PDGFRA,PLAT,RET,S100P,SERPINE1,SLPI,SNAI1,SRPX,TF,TFPI,TUBA1A,TUBA4A,TUBD1,ZFP36L2	53
Cardiovascular Disease,Neurological Disease,Organismal Injury and Abnormalities,Skeletal and Muscular Disorders	Ventricular dysfunction	4.3e-11		0.162	ABCC8,ACE,ACKR3,ADCY5,ADRA2A,AGT,AKR1C1/AKR1C2,ALPK3,ANGPTL4,APOD,C5,CACNA1D,CD14,DPYSL3,DPYSL5,DSC2,DYSF,EFEMP1,ENPP1,EPHX1,F10,F7,FBLN5,GNG2,HAND2,HDAC9,HGF,IGF2,IGFBP7,ITGB2,ITIH2,JPH2,KCNJ11,KITLG,LAMA4,LCN2,MMP2,MYPN,NEXN,NOTCH3,PALMD,PDGFB,PGM2L1,PKP2,PLAT,PPARGC1A,PRTN3,RBP1,RUNX2,SERPINE1,SLPI,SOX9,SPEG,SPON2,TBXA2R,TBXAS1,TIMP2,TIMP3,TPM1,TRPC6,TUBA1A,TUBA4A,TUBD1,UCN2,VAV3,VDR	66
Cellular Movement	Homing of cells	4.42e-11		1.495	ACKR3,AGR2,AGT,ARHGAP25,ARRB1,BMP4,C5,CBS/LOC102724560,CCL2,CCN3,CD22,CEACAM1,CORO1A,CSF2RA,CXCL8,DOCK2,DPEP1,DUSP1,DYSF,EDN3,EDNRA,ELMO1,ELN,EPHB1,EPHB2,ERBB3,F10,F2RL1,F7,GFRA1,GLRX,GPR132,GREM1,HGF,IGF2,IGFBP3,IL6R,ITGAL,ITGB2,JUN,KITLG,LCN2,MAP3K1,MMP2,MMP28,MMP7,MT-ND1,NGF,NPTX1,NRG1,NRP2,NTRK3,P2RY2,PDGFB,PDGFRA,PLAT,PRTN3,PTK2B,RAP1GAP,RELB,RHOU,SCG2,SEMA3B,SERPINA1,SERPINE1,SERPINF1,SFRP5…	78
Cancer,Organismal Injury and Abnormalities	Advanced malignant tumor	4.98e-11		-1.759	ACKR3,ADORA2B,ADRA2A,AGR2,AGT,AKR1C1/AKR1C2,ANGPTL4,ANK3,ANXA8/ANXA8L1,AQP7,ASGR1,BMP4,C5,CALB2,CARD11,CBS/LOC102724560,CCDC80,CCL2,CCN3,CCN4,CD274,CDH1,CDH17,CDH2,CEACAM1,CEACAM5,CFH,CLDN4,COL11A1,COL15A1,COL1A1,COL4A1,COL4A2,COL6A3,CPA4,CSF2RA,CTNNA2,CUX2,CXCL8,CYP26A1,CYP3A5,DACT1,DIRAS3,DKK1,DLC1,DPYSL3,EDNRA,EFEMP1,EN1,EPHA5,ERBB3,F10,F2RL1,FBN2,FGA,FGG,FLRT2,FOXA1,FOXP1,FRY,GABRA5,GAS7,GDF1…	170
Tissue Morphology	Quantity of cells	6.19e-11		-0.151	ABCG1,ACKR3,ADAMTS12,ADM2,ADORA2B,AGR2,AGT,AHR,ALDH2,ANG,ANK3,APOD,ARX,B4GALNT2,BCL2A1,BCL6,BMAL2,BMP4,C5,CACNA1D,CACNA1G,CACNA2D2,CADM1,CARD11,CBS/LOC102724560,CCBE1,CCL2,CCN4,CD22,CD274,CD302,CDH1,CDH17,CDNF,CES1,CFH,CHST1,COL1A1,COL5A1,CORO1A,CP,CREB3L1,CRLF1,CTSD,CUX2,CXCL8,CYTIP,DDIT3,DIO2,DKK1,DOCK2,DOCK8,DPYSL3,DUSP1,DYSF,EDN3,EDNRA,ELMO1,EN1,EOMES,EPHB1,EPHB2,EPHB3,ERBB3,EYA2,F2RL1,FCMR,F…	217
Cancer,Organismal Injury and Abnormalities,Respiratory Disease	Development of lung tumor	6.59e-11		-0.389	ADAM19,ADAMTS12,ADCY5,ADGRF4,AGR2,AHR,ALDOC,ANXA13,APOD,AQP7,AREG,ARRB1,ASNS,B3GNT3,B4GALNT2,BAIAP2L2,BCL2L15,BCL6,BMAL2,BMPER,BNC2,CACNA1D,CACNA1G,CACNA1I,CALB2,CARD11,CCDC80,CD274,CDH1,CDH4,CEACAM5,CFH,CLDN4,COL11A1,COL1A1,COL22A1,COL3A1,COL4A1,COL5A1,COL6A3,CORO2B,CREB3L1,CSF2RA,CSTA,CTNNA2,CUX2,CXCL8,CYTIP,DCDC1,DHCR24,DNAH7,DOCK8,DOK3,DSCAML1,DYSF,EDARADD,ELAPOR1,EPHA5,EPHB1,EPHB2,ERBB3,EVA1…	205
Gastrointestinal Disease,Inflammatory Disease,Organismal Injury and Abnormalities	Gastroenteritis	7.07e-11		0.591	ADAMTS12,ADGRE1,ADORA2B,AGR2,AHR,ANG,APOH,AREG,CARD11,CCL2,CD274,CDH1,CEACAM1,CEACAM5,CEACAM6,CFB,CHRDL2,COL1A1,COL3A1,CORO1A,CXCL8,DDIT3,DPEP1,EREG,F10,F2RL1,FGA,GABRA5,GABRQ,GIPR,GLI2,GPR132,GPX2,GRIN2B,HGF,HLA-DMA,HLA-DMB,IGF2,IL17D,IL6R,KCNAB3,LCN2,LGALS4,LRG1,MMP7,MUC2,MZB1,PDGFRA,RELB,RET,RORC,SERPINE1,SGPP2,SHH,SLC22A4,SLPI,SMTN,SPDEF,ST6GALNAC1,STING1,TF,TGFA,TLR1,TNFRSF12A,TNFRSF25,TRIM3…	69
Organismal Injury and Abnormalities,Reproductive System Disease	Benign pelvic disease	7.53e-11			ABCG1,ACE,ADRA2A,AGR2,AHR,ANK3,BCL6,C4BPA,CCL2,CD14,CFB,CFH,CHRDL2,CNTN1,COL11A1,COL15A1,COL1A1,COL3A1,COL5A1,COL6A3,CSTA,CXCL8,CYP26A1,DKK1,DOCK8,DPYSL3,DSE,DUSP1,EDN3,EFEMP1,ELAPOR1,ELMO1,ENPP1,ERBB3,FBXL16,FRMD4B,FRMD5,GALNT4,GIPR,GPR153,GREM1,GUCY1A2,HAPLN3,HGF,HNF4G,HNMT,HOOK1,IGF2,IGFBP1,IL11,ISG20,ITGAL,ITGAX,JUN,JUNB,KCNG1,LAMA4,LHFPL6,LRRC8C,LTBP2,MAF,MAOA,MAST4,MGAM,MMP2,MMP25,MMP7,MYLI…	118
Cancer,Organismal Injury and Abnormalities	Intrathoracic malignant tumor	7.79e-11		-0.223	ABCC8,ACE,ACKR3,ADAM19,ADAMTS12,ADAMTS16,ADAMTS6,ADAMTS8,ADCY5,ADGRF4,ADM2,ADORA2B,AFAP1L2,AGR2,AHR,ALDH1L1,ALDH1L2,ALDOC,ANGPTL4,ANKRD24,ANTXR1,ANXA10,ANXA13,APOD,AQP7,AREG,ARHGAP25,ARRB1,ASNS,ASS1,ATP2B3,ATP8A1,B3GALT4,B3GNT3,B4GALNT2,BAIAP2L2,BCL2L15,BCL6,BIRC7,BMAL2,BMPER,BNC2,CA11,CACNA1D,CACNA1G,CACNA1I,CACNA2D2,CADM1,CALB2,CARD11,CBLN2,CCDC80,CCL2,CD22,CD274,CD55,CDH1,CDH16,CDH19,CDH2,CDH4…	396
Cancer,Organismal Injury and Abnormalities,Respiratory Disease	Lung cancer	7.9e-11		-0.223	ABCC8,ACE,ACKR3,ADAM19,ADAMTS12,ADAMTS16,ADAMTS6,ADAMTS8,ADCY5,ADGRF4,ADM2,ADORA2B,AFAP1L2,AGR2,AHR,ALDH1L1,ALDH1L2,ALDOC,ANGPTL4,ANKRD24,ANTXR1,ANXA10,ANXA13,APOD,AQP7,AREG,ARHGAP25,ARRB1,ASNS,ASS1,ATP2B3,ATP8A1,B3GALT4,B3GNT3,B4GALNT2,BAIAP2L2,BCL2L15,BCL6,BIRC7,BMAL2,BMPER,BNC2,CA11,CACNA1D,CACNA1G,CACNA1I,CACNA2D2,CADM1,CALB2,CARD11,CBLN2,CCDC80,CCL2,CD22,CD274,CD55,CDH1,CDH16,CDH19,CDH2,CDH4…	395
Organ Morphology	Morphology of secretory structure	8.26e-11			ADAM19,AGR2,AHR,ANGPTL4,APOD,AQP7,AREG,ARFGEF3,ARRB1,ARX,BMP4,CACNA1D,CADM1,CBS/LOC102724560,CDH1,CES1,CHGB,DIO2,EDAR,EDNRA,ELAPOR1,EN1,ERBB3,FFAR4,GAL,GDF15,GLI2,HGF,IGF2,IGFBP3,IGFBP7,INHBB,LBH,LCN2,MLXIPL,MUC2,MUC5AC,MZB1,NFATC4,PAX7,PAX8,PLAT,PPARGC1A,RUNX2,SCG5,SDR16C5,SGPP2,SHH,SLC23A2,SLC26A9,SOX9,SP6,SPDEF,SSTR5,SYTL1,TBX1,TBX3,TGFA,TGFBI,THRB,TIMP2,TXNIP,UNC13A,VDR,VGF,WNT4,XBP1	67
Organismal Injury and Abnormalities	Extraintestinal functional disorder	8.67e-11		-0.674	ACKR3,ADORA2B,ADRA2A,ALDH2,ARRB1,CA12,CA2,CACNA1D,CACNA1G,CACNA1I,CACNA2D2,CD14,CHGB,CP,CXCL8,DCBLD1,DKK1,EDN3,EDNRA,ERBB3,F10,FOXP1,FRMD4B,FSTL1,GABRA5,GABRQ,GAL,GDF15,GFRA2,GRIN2B,HOXB2,HOXB4,JUNB,KCNJ11,KCNJ2,KITLG,MAOA,MMP7,MUC16,NGF,NPTX1,P2RY1,PDGFB,PLAT,PPARGC1A,RAB3B,RET,RHCG,RUNX2,SCG5,SERPINA6,SERPINF1,SIM2,SMTN,SPARC,TF,THRB,TIMP3,TUBA1A,TUBA4A,TUBD1,USH1C,VDR	63
Gastrointestinal Disease,Inflammatory Disease,Inflammatory Response,Organismal Injury and Abnormalities	Enteritis	9.21e-11		0.749	ADAMTS12,ADGRE1,ADORA2B,AGR2,AHR,ANG,APOH,AREG,CARD11,CCL2,CD274,CDH1,CEACAM1,CEACAM5,CEACAM6,CFB,CHRDL2,COL1A1,COL3A1,CXCL8,DDIT3,DPEP1,EREG,F10,F2RL1,FGA,GABRA5,GABRQ,GIPR,GLI2,GPR132,GPX2,GRIN2B,HGF,HLA-DMA,HLA-DMB,IGF2,IL17D,IL6R,KCNAB3,LCN2,LGALS4,LRG1,MMP7,MUC2,MZB1,PDGFRA,RELB,RET,RORC,SERPINE1,SGPP2,SLC22A4,SLPI,SMTN,SPDEF,ST6GALNAC1,STING1,TF,TGFA,TLR1,TNFRSF12A,TNFRSF25,TRIM31,UNC13D,VD…	67
Organismal Injury and Abnormalities	Edema	9.72e-11		1.33	ACE,ADORA2B,ADRA2A,AHR,ANGPTL4,CA12,CA2,CCBE1,CD14,CEACAM5,CEACAM6,COL1A1,CPN1,CXCL8,DHCR24,DUSP1,EDNRA,F2RL1,F7,FA2H,FLRT2,GABRA5,GABRQ,GAL,GLI2,GPX2,HAND2,HAS2,HGF,HOXB4,ITGB2,ITGB6,JUN,KIF1A,KLF2,MMP2,MSI1,NEB,NFKBIZ,PDGFB,PDGFRA,PKP2,PLAT,PRSS3,SCNN1B,SERPINA1,SERPINE1,SERPINI1,SFRP1,SHH,SLC12A2,SSTR5,TBX1,TBX3,TBX4,TBXA2R,THBD,TIMP3,TNFAIP6,TUBA1A,TUBA4A,TUBD1,UCN2	63
Gastrointestinal Disease,Organismal Injury and Abnormalities	Abnormality of large intestine	1e-10		0.582	ADAMTS12,ADGRE1,ADORA2B,AGR2,AHR,ANG,AREG,CARD11,CCL2,CD274,CDH1,CEACAM1,CEACAM5,CEACAM6,CFB,CHRDL2,CLMP,COL1A1,COL3A1,CXCL8,DACT1,DDIT3,DPEP1,EDN3,EREG,F10,F2RL1,FGA,GABRA5,GABRQ,GIPR,GLI2,GPR132,GPX2,GRIN2B,HGF,HLA-DMA,HLA-DMB,IL17D,IL6R,KCNAB3,LCN2,LGALS4,LRG1,MLXIPL,MMP7,MUC2,MZB1,PDGFRA,RET,RORC,SERPINE1,SGPP2,SHH,SLC12A2,SLPI,ST6GALNAC1,STING1,TF,TGFA,TLR1,TNFRSF12A,TNFRSF25,TRIM31,UNC13D,U…	68
Connective Tissue Disorders,Organismal Injury and Abnormalities,Skeletal and Muscular Disorders	Dupuytren contracture	1.16e-10			ADAMTS12,ADAMTS16,ADAMTS6,ADAMTS8,COL11A1,COL15A1,COL16A1,COL1A1,COL22A1,COL3A1,COL4A1,COL4A2,COL5A1,COL6A3,MMP2,MMP7,TIMP2,TIMP3	18
Inflammatory Disease,Organismal Injury and Abnormalities	Chronic inflammatory disorder	1.43e-10		1.287	ABCG1,ACE,ADORA2B,ADRA2A,AGT,AHR,ANG,AREG,ARRB1,ATP8A1,B3GALT4,BCL6,BMP4,C5,C9orf152,CA12,CA2,CACNA2D2,CARD11,CCL2,CD274,CD99L2,CDH1,CFB,CFD,CFH,CHRDL2,COL1A1,COL3A1,COL4A2,CREG2,CSF2RA,CTSD,CXCL8,CYP4F3,DDIT3,DUSP1,EDN3,EDNRA,EOMES,EREG,F10,F2RL1,F5,FGB,FMO5,FOSB,FRMD4B,FRY,GABRA5,GABRQ,GIPR,GLI2,GLIPR2,GLUL,GRIN2B,HGF,HLA-DMA,HLA-DMB,HNF4G,HNMT,HOXB2,HOXB4,HS3ST3B1,IGFBP7,IL32,IL6R,ITGB2,ITGB6,…	130
Cardiovascular Disease,Neurological Disease,Organismal Injury and Abnormalities,Skeletal and Muscular Disorders	Myocardial dysfunction	1.57e-10		0.525	ABCC8,ACE,ACKR3,ADCY5,ADRA2A,AGT,AKR1C1/AKR1C2,ALPK3,ANGPTL4,APOD,C5,CACNA1D,CD14,DPYSL3,DPYSL5,DSC2,DYSF,EFEMP1,ENPP1,EPHX1,F10,F7,FBLN5,GNG2,HAND2,HDAC9,HGF,IGF2,IGFBP7,ITGB2,ITIH2,JPH2,KCNJ11,KITLG,LAMA4,LCN2,MMP2,MYPN,NEXN,NOTCH3,PALMD,PDGFB,PGM2L1,PKP2,PLAT,PPARGC1A,PRTN3,RBP1,RUNX2,SERPINE1,SLPI,SOX9,SPEG,SPON2,TBXA2R,TBXAS1,TF,TIMP2,TIMP3,TPM1,TRPC6,TUBA1A,TUBA4A,TUBD1,UCN2,VAV3,VDR	67
Cardiovascular Disease,Organismal Injury and Abnormalities	Arrhythmia	1.64e-10		-0.554	ACE,ADORA2B,ADRA2A,AGT,CACNA1D,CACNA1G,CACNA2D2,CCL2,CDH2,COL1A1,COL3A1,COL5A1,CORO1A,DSC2,F10,FLNC,FRMD4B,GABRA5,KCNJ11,KCNJ2,KCNMA1,KIF21B,KITLG,LAMA4,MAOA,MMP2,NEXN,P2RY1,PKP2,PLAT,PTPRE,SERPINE1,TBX3,TBXA2R,TF,TFPI,THRB,TPM1,TTC39A,TUBA1A,TUBA4A,TUBD1,UCN2,VAV3	44
Cardiovascular Disease,Organismal Injury and Abnormalities	Dysfunction of heart	1.7e-10		-0.107	ABCC8,ACE,ACKR3,ADCY5,ADRA2A,AGT,AKR1C1/AKR1C2,ALDH2,ALPK3,ANGPTL4,APOD,C5,CACNA1D,CD14,DPYSL3,DPYSL5,DSC2,DYSF,EFEMP1,ENPP1,EPHX1,F10,F7,FBLN5,GNG2,HAND2,HDAC9,HGF,IGF2,IGFBP7,IL11,ITGB2,ITIH2,JPH2,KCNJ11,KITLG,LAMA4,LCN2,MMP2,MYPN,NEXN,NOTCH3,PALMD,PDGFB,PGM2L1,PKP2,PLAT,PPARGC1A,PRTN3,RBP1,RUNX2,SERPINE1,SLPI,SOX9,SPEG,SPON2,TBXA2R,TBXAS1,TIMP2,TIMP3,TPM1,TRPC6,TUBA1A,TUBA4A,TUBD1,UCN2,VAV3,VDR	68
Cancer,Organismal Injury and Abnormalities	Thoracic neoplasm	1.94e-10		-0.786	ABCC8,ACE,ACKR3,ADAM19,ADAMTS12,ADAMTS16,ADAMTS6,ADAMTS8,ADCY5,ADGRF4,ADM2,ADORA2B,AFAP1L2,AGR2,AHR,ALDH1L1,ALDH1L2,ALDOC,ANGPTL4,ANKRD24,ANTXR1,ANXA10,ANXA13,APOD,AQP7,AREG,ARHGAP25,ARRB1,ASNS,ASS1,ATP2B3,ATP8A1,B3GALT4,B3GNT3,B4GALNT2,BAIAP2L2,BCL2L15,BCL6,BIRC7,BMAL2,BMPER,BNC2,CA11,CACNA1D,CACNA1G,CACNA1I,CACNA2D2,CADM1,CALB2,CARD11,CBLN2,CCDC80,CCL2,CD22,CD274,CD55,CDH1,CDH16,CDH19,CDH2,CDH4…	399
Nervous System Development and Function,Tissue Morphology	Quantity of neurons	1.95e-10		-0.737	AGT,AHR,ANK3,ARX,BMP4,CACNA1D,CACNA1G,CACNA2D2,CADM1,CDNF,CP,CRLF1,CTSD,CUX2,DIO2,DKK1,DOCK8,DUSP1,EN1,EPHB1,EPHB2,EPHB3,ERBB3,FOXA1,GAL,GDA,GDF15,GFRA1,GFRA2,GLI2,GRIN2B,HAP1,HGF,HOXC8,IGFBP1,IGFBP3,JAG1,KCNIP3,LHX8,MAOA,MCF2L,MMP2,NEFL,NEURL1,NGF,NOG,NOTCH3,NPTX1,NRG1,NRP2,NTRK3,PACSIN1,PTGER2,PTPRN,RAB3B,RET,SEMA3B,SERPINF1,SHC2,SHC3,SHH,SLC12A2,SOX9,ST8SIA4,STING1,TGFA,THRB,UCN2,UNC13A,VGF,WN…	72
Organ Morphology	Morphology of gland	2e-10			ADAM19,AGR2,AHR,ANGPTL4,APOD,AQP7,AREG,ARFGEF3,ARRB1,ARX,BMP4,CACNA1D,CADM1,CBS/LOC102724560,CDH1,CES1,CHGB,DIO2,EDAR,EDNRA,ELAPOR1,EN1,ERBB3,FFAR4,GAL,GDF15,GLI2,HGF,IGF2,IGFBP3,IGFBP7,INHBB,LBH,LCN2,MLXIPL,MUC2,MUC5AC,MZB1,NFATC4,PAX7,PAX8,PLAT,PPARGC1A,RUNX2,SCG5,SGPP2,SHH,SLC23A2,SLC26A9,SOX9,SP6,SPDEF,SSTR5,SYTL1,TBX1,TBX3,TGFA,TGFBI,THRB,TIMP2,TXNIP,UNC13A,VDR,VGF,WNT4,XBP1	66
Organismal Injury and Abnormalities,Reproductive System Disease	Abortion	2.03e-10			APOH,ASS1,C5,CCDC80,COL1A1,COL3A1,COL4A1,COL4A2,COL6A3,CRYM,CXCL8,CYP26A1,DKK1,DYSF,EREG,F10,F5,FBLN2,FLRT2,FSTL1,HAS2,HIVEP3,HKDC1,ITGAX,KIF1A,LAMA4,NFATC4,NID1,NLRP1,PLXNC1,PTGER2,PTK7,RNF144B,SAMD12,SETBP1,SPARC,TFPI,TTC39B,ZC3H12C	39
Cancer,Organismal Injury and Abnormalities,Reproductive System Disease	Uterine serous papillary cancer	2.05e-10			APOD,B3GNT3,CA2,CBS/LOC102724560,CFB,CLDN4,CLDN7,COL15A1,COL3A1,CXCL8,DKK1,EDNRA,ENPP1,EPHB2,ERBB3,F2RL1,FBLN5,FLRT2,GAL,KCNMA1,LAMA4,LAMC2,LCN2,MAF,MOXD1,PDGFRA,RGS2,RNASE4,SFRP1,SLIT3,SLPI,SMTN,SOCS2,TGFA,TNXB	35
Cancer,Organismal Injury and Abnormalities	Intrathoracic organ tumor	2.11e-10		-0.786	ABCC8,ACE,ACKR3,ADAM19,ADAMTS12,ADAMTS16,ADAMTS6,ADAMTS8,ADCY5,ADGRF4,ADM2,ADORA2B,AFAP1L2,AGR2,AHR,ALDH1L1,ALDH1L2,ALDOC,ANGPTL4,ANKRD24,ANTXR1,ANXA10,ANXA13,APOD,AQP7,AREG,ARHGAP25,ARRB1,ASNS,ASS1,ATP2B3,ATP8A1,B3GALT4,B3GNT3,B4GALNT2,BAIAP2L2,BCL2L15,BCL6,BIRC7,BMAL2,BMPER,BNC2,CA11,CACNA1D,CACNA1G,CACNA1I,CACNA2D2,CADM1,CALB2,CARD11,CBLN2,CCDC80,CCL2,CD22,CD274,CD55,CDH1,CDH16,CDH19,CDH2,CDH4…	398
Cancer,Organismal Injury and Abnormalities,Reproductive System Disease	Uterine serous carcinoma	2.52e-10			APOD,B3GNT3,CA2,CBS/LOC102724560,CD274,CDH1,CFB,CLDN4,CLDN7,COL15A1,COL3A1,CXCL8,DKK1,EDNRA,ENPP1,EPHB2,ERBB3,F2RL1,FBLN5,FLRT2,GAL,KCNMA1,LAMA4,LAMC2,LCN2,MAF,MOXD1,PDGFRA,RGS2,RNASE4,SFRP1,SLIT3,SLPI,SMTN,SOCS2,TGFA,TNXB,TUBA1A,TUBA4A,TUBD1	40
Cancer,Organismal Injury and Abnormalities,Respiratory Disease	Lung tumor	2.53e-10		-0.637	ABCC8,ACE,ACKR3,ADAM19,ADAMTS12,ADAMTS16,ADAMTS6,ADAMTS8,ADCY5,ADGRF4,ADM2,ADORA2B,AFAP1L2,AGR2,AHR,ALDH1L1,ALDH1L2,ALDOC,ANGPTL4,ANKRD24,ANTXR1,ANXA10,ANXA13,APOD,AQP7,AREG,ARHGAP25,ARRB1,ASNS,ASS1,ATP2B3,ATP8A1,B3GALT4,B3GNT3,B4GALNT2,BAIAP2L2,BCL2L15,BCL6,BIRC7,BMAL2,BMPER,BNC2,CA11,CACNA1D,CACNA1G,CACNA1I,CACNA2D2,CADM1,CALB2,CARD11,CBLN2,CCDC80,CCL2,CD22,CD274,CD55,CDH1,CDH16,CDH19,CDH2,CDH4…	397
Digestive System Development and Function,Organ Morphology,Organismal Development	Morphology of intestine	2.63e-10			AGR2,AHR,ANGPTL4,AREG,CD274,CD55,CEACAM1,CLMP,COL3A1,CTSD,DACT1,DKK1,DOCK2,EDN3,EPHB2,EPHB3,F2RL1,FGA,FHIT,GFRA1,GPR132,HGF,JUN,MLXIPL,MSI1,MUC2,MYL9,MYO1A,PPARGC1A,RDH10,RORC,SHH,SLC12A2,SLC22A4,SMTN,SOX9,SPDEF,TFF1,TGFA,TXNIP,USH1C,VDR	42
Cancer,Gastrointestinal Disease,Organismal Injury and Abnormalities	Metastatic intestinal tumor	2.75e-10			ACKR3,AKR1C1/AKR1C2,ANK3,CCL2,CD274,CDH2,CEACAM5,CLDN4,COL4A1,COL4A2,COL6A3,CPA4,DKK1,EFEMP1,EN1,ERBB3,FBN2,FLRT2,FRY,GDF15,GLRX,GLUL,IGFBP7,JAG1,KCNJ2,KRT20,LCN2,LGALS4,MMP2,MSC,NLRP1,NTRK3,PAPSS2,PDGFB,PDGFRA,PLAT,RET,S100P,SERPINE1,SLPI,SRPX,SSTR5,TFPI,TUBA1A,TUBA4A,TUBD1,ZFP36L2	47
Organismal Development,Organismal Injury and Abnormalities	Abnormal morphology of abdomen	2.75e-10			ACE,ADAM19,AGR2,AGT,AHR,ANGPTL4,ANTXR1,AREG,ARFGEF3,ARX,BARX1,BCL6,BMP4,BMPER,CACNA1D,CBS/LOC102724560,CCBE1,CCN3,CD274,CD55,CDH17,CDH4,CEACAM1,CES1,CFH,CHGB,CLDN7,CLMP,COL3A1,CP,CTSD,CYP26A1,DACT1,DEPTOR,DKK1,DOCK2,DUSP1,EDN3,EFEMP1,EPHB2,EPHB3,ERBB3,ERN1,FFAR4,FGA,FHIT,FSTL1,GAL,GDF15,GFRA1,HGF,HOXB4,HOXD10,HOXD11,HOXD9,IGFBP3,ITGB2,JAG1,JUN,KIRREL1,KRT4,LAMC2,LHX8,MEX3B,MFGE8,MLXIPL,MUC2,MYL9,…	123
Organismal Injury and Abnormalities,Skeletal and Muscular Disorders	Abnormality of the upper limb	2.85e-10			ADAMTS12,ADAMTS16,ADAMTS6,ADAMTS8,ADRA2A,BMPER,CBS/LOC102724560,COL11A1,COL15A1,COL16A1,COL1A1,COL22A1,COL3A1,COL4A1,COL4A2,COL5A1,COL6A3,DKK1,F10,GLI2,HAND2,HOXD10,HOXD11,HOXD9,MMP2,MMP7,NOG,SHH,SOX9,TBX3,TIMP2,TIMP3	32
Digestive System Development and Function,Gastrointestinal Disease,Organismal Development,Organismal Injury and Abnormalities	Abnormal morphology of digestive system	2.91e-10			AGR2,AHR,ANGPTL4,ANTXR1,AREG,ARFGEF3,ARX,BARX1,CACNA1D,CBS/LOC102724560,CCBE1,CD274,CDH1,CDNF,CEACAM1,CES1,CLMP,COL3A1,CP,CTSD,DACT1,DKK1,DOCK2,DUSP1,EDAR,EDN3,EDNRA,EPHB2,EPHB3,ERBB3,FFAR4,FGA,FHIT,GDF15,GFRA1,GLI2,HGF,HOXB2,IGFBP3,INHBB,ITGA11,JAG1,JUN,KRT4,LAMC2,MFGE8,MLXIPL,MUC2,MYL9,NFATC4,PDGFB,PDZK1,PPARGC1A,RBP1,RDH10,RELB,RET,RORC,RUNX2,SCG5,SGPP2,SHH,SIM2,SLC12A2,SLC22A1,SLC22A4,SLC26A9…	84
Cardiovascular Disease,Organismal Injury and Abnormalities	Heart conduction disorder	2.96e-10		-0.273	ACE,ADORA2B,ADRA2A,AGT,CACNA1D,CACNA1G,CACNA2D2,CCL2,CDH2,COL1A1,COL3A1,COL5A1,CORO1A,DSC2,DSE,F10,FLNC,FRMD4B,GABRA5,KCNJ11,KCNJ2,KCNMA1,KIF21B,KITLG,LAMA4,MAOA,MMP2,NEXN,P2RY1,PKP2,PLAT,PTPRE,SERPINE1,TBX3,TBXA2R,TF,TFPI,THRB,TPM1,TTC39A,TUBA1A,TUBA4A,TUBD1,UCN2,VAV3	45
Cardiovascular Disease,Neurological Disease,Organismal Injury and Abnormalities	Stroke	3.07e-10			ABCC8,ACE,ADRA2A,AGT,APOH,BCL6,CA12,CA2,CACNA1D,CFH,COL4A1,COL4A2,COL5A1,DDC,ELN,F10,F5,FGA,FGB,GABRA5,GABRQ,GRIN2B,HDAC9,JAG1,KCNJ11,LCN2,LSR,MGAM,NEFL,NOTCH3,P2RY1,PCSK9,PDE11A,PLAT,PRTN3,S100P,SCNN1B,SERPINA1,SERPINE1,TNFRSF12A,TUBA1A,TUBA4A,TUBD1	43
Cancer,Organismal Injury and Abnormalities	Breast or gastric cancer	3.09e-10	Increased	2.373	ABCC8,ABCG1,ABLIM3,ACE,ADAM19,ADAMTS12,ADAMTS16,ADAMTS6,ADAMTS8,ADCY5,ADGRE1,ADM2,ADRA2A,AFAP1L2,AGR2,AGT,AKR1C1/AKR1C2,ALDH1L1,ALDH1L2,ALDH2,ALDOC,ALOX12B,ALPK3,ALX4,AMOTL1,ANG,ANGPTL4,ANK3,ANKRD2,ANKRD24,ANO9,ANTXR1,ANXA10,ANXA8/ANXA8L1,APOD,APOH,AQP7,AREG,ARRB1,ARX,ASGR1,ATP2B3,ATP8A1,BAAT,BAIAP3,BCL6,BEX2,BICDL1,BMP4,BMPER,BNC2,C3orf80,C5,CACNA1D,CACNA1G,CACNA1I,CACNA2D2,CACNG4,CADM1,CALB2,CA…	548
Connective Tissue Disorders,Inflammatory Disease,Organismal Injury and Abnormalities,Respiratory Disease	Idiopathic pulmonary fibrosis	3.41e-10			BPIFB1,C5,CD274,CD55,CFH,COL15A1,COL1A1,COL3A1,COL4A1,COL4A2,COL5A1,CRLF1,DDIT3,DIO2,EDNRA,FMO5,GDF15,IGFL2,IL32,IL6R,KCNJ2,MMP7,MOXD1,MT1A,MUC5B,MZB1,PAX8,PDGFRA,PHGDH,PPARGC1A,RET,RTKN2,SCG5,SERPINE1,SHH,SOX9,SPARC,ST6GALNAC3,TNFSF10	39
Cell-To-Cell Signaling and Interaction,Hematological System Development and Function	Activation of blood cells	3.58e-10		0.788	ACE,ADORA2B,AGT,AHR,APOH,BCL6,C5,CADM1,CARD11,CBS/LOC102724560,CCL2,CD14,CD22,CD274,CD55,CEACAM1,CEACAM5,CEACAM6,CFH,CORO1A,CXCL8,DDIT3,DOCK2,DOK3,DUSP1,DYSF,EPHB1,EPHB2,F10,F2RL1,F5,F7,FGG,FGL1,FOXP1,HDAC9,HGF,HLA-DMA,HLA-DMB,HOXB4,IGF2,IL6R,ITGAL,ITGB2,ITGB6,JUN,KITLG,KLF2,LCN2,LGALS4,LRRC32,MAF,METRNL,MGAM,MT-CYB,MUC5B,NFKBIZ,NGF,NRG1,P2RY1,PDGFB,PDGFRA,PLAT,PRTN3,PTGER2,PTPRE,PTPRN,RAB3B,RARR…	92
Cardiovascular Disease,Neurological Disease,Organismal Injury and Abnormalities,Skeletal and Muscular Disorders	Left ventricular dysfunction	3.76e-10		0.186	ABCC8,ACE,ACKR3,ADCY5,ADRA2A,AGT,AKR1C1/AKR1C2,ALPK3,APOD,C5,CACNA1D,CD14,DPYSL3,DPYSL5,DSC2,DYSF,EFEMP1,ENPP1,EPHX1,F10,F7,FBLN5,GNG2,HAND2,HDAC9,HGF,IGF2,IGFBP7,ITGB2,ITIH2,JPH2,KCNJ11,KITLG,LAMA4,LCN2,MMP2,MYPN,NEXN,NOTCH3,PALMD,PDGFB,PGM2L1,PKP2,PLAT,PPARGC1A,PRTN3,RBP1,RUNX2,SERPINE1,SLPI,SOX9,SPEG,SPON2,TBXA2R,TBXAS1,TIMP2,TIMP3,TPM1,TRPC6,UCN2,VAV3,VDR	62
Organismal Injury and Abnormalities	Growth of lesion	3.85e-10		-1.072	ACE,ACKR3,ADAMTS12,AFAP1L2,AGT,AHR,AMOTL1,ANG,ANGPTL4,ANTXR1,AQP7,AREG,ASGR1,BAMBI,BATF2,BEX2,BMP4,BPIFB1,CA12,CACNA2D2,CARD11,CBS/LOC102724560,CCL2,CCN3,CCN4,CD274,CDH1,CDH17,CDH2,CEACAM1,CLDN4,COL4A1,CSF2RA,CUX2,CXCL8,CYP3A5,DDIT3,DHCR24,DKK1,DLC1,DOCK2,DSC2,DUSP1,EDAR,EFEMP1,EHF,ENPP1,EPHB2,ERBB3,ERN1,EYA2,F2RL1,FA2H,FBLN5,FFAR4,FGA,FGL1,FHIT,FRMD6,FSTL1,GDF15,GFRA1,GLI2,GLS,GREM1,HGF,HKDC1,HN…	171
Cell-To-Cell Signaling and Interaction,Hematological System Development and Function	Activation of myeloid cells	3.97e-10		1.183	ACE,ADORA2B,AGT,AHR,APOH,C5,CCL2,CD14,CD274,CEACAM6,CFH,CXCL8,DDIT3,DYSF,EPHB1,F2RL1,F5,FGG,FOXP1,ITGB2,ITGB6,JUN,KITLG,LCN2,MAF,METRNL,MGAM,MT-CYB,MUC5B,NGF,NRG1,PLAT,PRTN3,PTGER2,PTPRE,RET,SERPINF1,SERPINI1,SFRP1,SLPI,SPON2,STING1,TBXA2R,TLR1,TNFSF10,ULBP1,UNC13D,VAV3	48
Cancer,Organismal Injury and Abnormalities	Thoracic carcinoma	4.2e-10		-0.186	ABCC8,ACE,ADAM19,ADAMTS12,ADAMTS16,ADAMTS6,ADAMTS8,ADCY5,ADGRF4,ADM2,ADORA2B,AFAP1L2,AGR2,AHR,ALDH1L1,ALDH1L2,ALDOC,ANKRD24,ANTXR1,ANXA10,ANXA13,APOD,AQP7,AREG,ARHGAP25,ARRB1,ASNS,ASS1,ATP2B3,ATP8A1,B3GALT4,B3GNT3,B4GALNT2,BAIAP2L2,BCL2L15,BCL6,BIRC7,BMAL2,BMPER,BNC2,CA11,CACNA1D,CACNA1G,CACNA1I,CACNA2D2,CADM1,CALB2,CARD11,CBLN2,CCDC80,CD22,CD274,CD55,CDH1,CDH16,CDH19,CDH2,CDH4,CEACAM1,CEACAM5,CE…	376
Cancer,Gastrointestinal Disease,Organismal Injury and Abnormalities	Metastatic gastrointestinal tract cancer	4.27e-10			ACKR3,AKR1C1/AKR1C2,ANK3,CCL2,CD274,CDH2,CEACAM5,CLDN4,COL4A1,COL4A2,COL6A3,CPA4,DKK1,EFEMP1,EN1,ERBB3,FBN2,FLRT2,FRY,GDF15,GLRX,GLUL,HGF,IGFBP7,JAG1,KCNJ2,KRT20,LCN2,LGALS4,MMP2,MSC,NLRP1,NTRK3,PAPSS2,PDGFB,PDGFRA,PLAT,RET,S100P,SERPINE1,SLPI,SRPX,SSTR5,TF,TFPI,TUBA1A,TUBA4A,TUBD1,ZFP36L2	49
Cancer,Organismal Injury and Abnormalities,Reproductive System Disease	Breast or ovarian carcinoma	4.4e-10	Increased	2.178	ABCC8,ABCG1,ABLIM3,ACE,ADAM19,ADAMTS12,ADAMTS6,ADAMTS8,AGR2,AGT,AKR1C1/AKR1C2,ALDH1L1,ALDH1L2,ALDH2,ALOX12B,ALPK3,AMOTL1,ANGPTL4,ANKRD24,ANTXR1,ANXA8/ANXA8L1,APOD,AREG,ARRB1,ASGR1,ATP8A1,BCL6,BEX2,BMP4,C3orf80,C5,CACNA1G,CACNA1I,CACNG4,CALB2,CARD11,CARNS1,CBS/LOC102724560,CCDC80,CCL2,CCN4,CD14,CD22,CD274,CDH1,CDH17,CDH2,CDH4,CEACAM6,CEP126,CES1,CFH,CFHR3,CLDN7,CLMN,CLTCL1,CNTN1,COL11A1,COL15A1,CO…	355
Cancer,Organismal Injury and Abnormalities	Papillary adenocarcinoma	4.57e-10			ALDH2,ALX4,ANXA8/ANXA8L1,APOD,AREG,ASNS,CADM1,CALB2,CD274,CDH1,CFD,CFH,CLDN7,COL15A1,CST1,DIRAS3,EPHB3,ERBB3,FBLN5,FCGBP,FLRT2,FRMD4B,HGF,IGF2,IGFBP7,INHBB,KCNK6,KRT20,KRT80,LCN2,LPAR5,LRIG1,MARVELD2,MAST4,MMP2,MT-ND1,NOTCH3,NRG1,NTRK3,ONECUT2,PAPSS2,PAX8,PDGFB,PDGFRA,PEAR1,PHYHIP,PTPRE,RAP1GAP,RASSF9,RET,RGCC,RNF144B,RUNX2,SEMA3B,SERPINA1,SERPINF1,SFRP1,SLIT3,SRPX,SYT12,TBX3,TCN1,TGFA,TGFBR1,THR…	74
Cancer,Organismal Injury and Abnormalities	Metastasis	5.84e-10		-1.759	ACKR3,ADORA2B,ADRA2A,AGR2,AGT,AKR1C1/AKR1C2,ANGPTL4,ANK3,AQP7,ASGR1,BMP4,C5,CARD11,CBS/LOC102724560,CCDC80,CCL2,CCN3,CCN4,CD274,CDH1,CDH17,CDH2,CEACAM1,CEACAM5,CLDN4,COL11A1,COL1A1,COL4A1,COL4A2,COL6A3,CPA4,CSF2RA,CTNNA2,CUX2,CXCL8,CYP26A1,CYP3A5,DACT1,DKK1,DLC1,DPYSL3,EDNRA,EFEMP1,EN1,EPHA5,ERBB3,F10,F2RL1,FBN2,FGA,FGG,FLRT2,FOXA1,FOXP1,FRY,GAS7,GDF15,GFRA1,GLI2,GLRX,GLUL,GPR132,GRIN2B,HGF,HNF1A…	158
Cancer,Gastrointestinal Disease,Organismal Injury and Abnormalities	Secondary neoplasm of large intestine	5.85e-10			ACKR3,AKR1C1/AKR1C2,ANK3,CCL2,CD274,CDH2,CEACAM5,CLDN4,COL4A1,COL4A2,COL6A3,CPA4,DKK1,EFEMP1,EN1,ERBB3,FBN2,FLRT2,FRY,GDF15,GLRX,GLUL,IGFBP7,JAG1,KCNJ2,KRT20,LCN2,LGALS4,MMP2,MSC,NLRP1,NTRK3,PAPSS2,PDGFB,PDGFRA,PLAT,RET,S100P,SERPINE1,SLPI,SRPX,TFPI,TUBA1A,TUBA4A,TUBD1,ZFP36L2	46
Cancer,Organismal Injury and Abnormalities	Growth of tumor	5.97e-10		-1.073	ACE,ACKR3,ADAMTS12,AFAP1L2,AGT,AHR,AMOTL1,ANG,ANGPTL4,ANTXR1,AQP7,AREG,ASGR1,BAMBI,BATF2,BEX2,BMP4,BPIFB1,CA12,CACNA2D2,CARD11,CBS/LOC102724560,CCL2,CCN3,CCN4,CD274,CDH1,CDH17,CDH2,CEACAM1,CLDN4,COL4A1,CSF2RA,CUX2,CXCL8,CYP3A5,DDIT3,DHCR24,DKK1,DLC1,DOCK2,DSC2,DUSP1,EDAR,EFEMP1,EHF,ENPP1,EPHB2,ERBB3,ERN1,EYA2,F2RL1,FA2H,FBLN5,FFAR4,FGA,FGL1,FHIT,FRMD6,FSTL1,GDF15,GFRA1,GLI2,GLS,GREM1,HGF,HKDC1,HN…	170
Cancer,Gastrointestinal Disease,Organismal Injury and Abnormalities	Metastatic malignant neoplasm of digestive system	6.17e-10			ACKR3,AKR1C1/AKR1C2,ANK3,CCL2,CD274,CDH1,CDH2,CEACAM5,CLDN4,COL4A1,COL4A2,COL6A3,CPA4,DKK1,EFEMP1,EN1,ERBB3,FBN2,FLRT2,FRY,GDF15,GLRX,GLUL,HGF,IGFBP7,JAG1,KCNJ2,KRT20,LCN2,LGALS4,MMP2,MSC,NLRP1,NTRK3,P2RY1,PAPSS2,PDGFB,PDGFRA,PLAT,RET,S100P,SERPINE1,SLPI,SRPX,SSTR5,TF,TFPI,TUBA1A,TUBA4A,TUBD1,ZFP36L2	51
Cancer,Organismal Injury and Abnormalities,Respiratory Disease	Malignant neoplasm of respiratory system	6.71e-10		-0.223	ABCC8,ABLIM3,ACE,ACKR3,ADAM19,ADAMTS12,ADAMTS16,ADAMTS6,ADAMTS8,ADCY5,ADGRF4,ADM2,ADORA2B,AFAP1L2,AGR2,AGT,AHR,ALDH1L1,ALDH1L2,ALDOC,ALOX12B,ANGPTL4,ANK3,ANKRD24,ANTXR1,ANXA10,ANXA13,APOD,AQP7,AREG,ARFGEF3,ARHGAP25,ARRB1,ASNS,ASS1,ATP2B3,ATP8A1,B3GALT4,B3GNT3,B4GALNT2,BAAT,BAIAP2L2,BCL2L15,BCL6,BIRC7,BMAL2,BMPER,BNC2,CA11,CACNA1D,CACNA1G,CACNA1I,CACNA2D2,CADM1,CALB2,CARD11,CBLN2,CCDC80,CCL2,CD22,…	422
Cardiovascular Disease,Hereditary Disorder,Organismal Injury and Abnormalities	Familial vascular disease	7.08e-10		-0.157	ABCC8,ACE,ADRA2A,C5,CA2,CBS/LOC102724560,CD14,CD55,CDH2,CFB,CFH,COL1A1,COL3A1,COL4A1,COL5A1,DDC,EDNRA,ELN,ENPP1,F5,FBLN2,FBN2,FGA,HABP2,IGFBP7,JAG1,JUN,KLF2,MAT2A,MLXIPL,MMP2,MT-CYB,MT-ND1,NOTCH3,PDE11A,PDGFB,PKP2,RDH10,STING1,TBX1,TBX4,TGFBR1,THBD,THSD4,TIMP3	45
Cancer,Organismal Injury and Abnormalities,Respiratory Disease	Lung carcinoma	7.6e-10		-0.186	ABCC8,ACE,ADAM19,ADAMTS12,ADAMTS16,ADAMTS6,ADAMTS8,ADCY5,ADGRF4,ADM2,ADORA2B,AFAP1L2,AGR2,AHR,ALDH1L1,ALDH1L2,ALDOC,ANKRD24,ANTXR1,ANXA10,ANXA13,APOD,AQP7,AREG,ARHGAP25,ARRB1,ASNS,ASS1,ATP2B3,ATP8A1,B3GALT4,B3GNT3,B4GALNT2,BAIAP2L2,BCL2L15,BCL6,BIRC7,BMAL2,BMPER,BNC2,CA11,CACNA1D,CACNA1G,CACNA1I,CACNA2D2,CADM1,CALB2,CARD11,CBLN2,CCDC80,CD22,CD274,CD55,CDH1,CDH16,CDH19,CDH2,CDH4,CEACAM1,CEACAM5,CE…	374
Cancer,Organismal Injury and Abnormalities	Extrapulmonary squamous cell carcinoma	9.15e-10		-0.317	ABCG1,ABLIM3,ACE,ADAM19,ADAMTS12,ADAMTS6,ADCY5,ADGRF4,AGT,ALOX12B,ALPK3,ALX4,ANK3,ANO9,APOD,AQP7,ARFGEF3,ARSI,ARX,ASNS,ATP2B3,BAAT,BAIAP3,BAMBI,BCAS1,BCL6,BMP4,BNC2,CA2,CACNA1D,CACNA1G,CACNA2D2,CALB2,CAPN5,CARD11,CD274,CDH1,CDH17,CDH19,CDH2,CDH4,CES1,CFB,CLDN4,CLMN,CLTCL1,CNTN1,CNTNAP3B,COBL,COL11A1,COL15A1,COL1A1,COL20A1,COL22A1,COL4A1,COL4A2,COL5A1,COL6A3,CORO2B,CREB3L1,CSTA,CTNNA2,CTPS1,CXCL8,…	319
Organismal Injury and Abnormalities,Renal and Urological Disease	Renal impairment	9.24e-10		1.263	ACE,ADRA2A,AGT,AHR,ANK3,C5,CA12,CA2,CACNA1D,CACNA2D2,CD274,CDH16,CFB,CREB3L1,CXCL8,CYP3A5,DUSP1,F10,F5,GABRA5,GUCY1A2,HGF,LCN2,MMP2,MSI1,NPHS1,P2RY1,PCSK9,PDE11A,PRTN3,SERPINE1,SOCS2,SSTR5,STC1,TF,TFPI,TIMP2,TNS1,TXNIP,VDR,WNT4	41
Cancer,Cellular Development,Cellular Growth and Proliferation,Organismal Injury and Abnormalities,Tumor Morphology	Proliferation of tumor cells	9.32e-10		-1.411	AFAP1L2,AGT,AREG,BAMBI,BEX2,BMP4,CA12,CACNA2D2,CCN3,CD274,CDH1,CEACAM1,CLDN4,CSF2RA,CXCL8,DDIT3,DHCR24,DKK1,DOCK2,DUSP1,EDAR,ERBB3,F2RL1,FHIT,GDF15,GFRA1,GLI2,GLS,GREM1,HGF,IGF2,IGFBP1,IGFBP3,IGFBP7,IL32,IL6R,INHBB,JAG1,JUN,KITLG,LCN2,LMO1,NGF,NOTCH3,NRG1,PDGFB,PDGFRA,PLAT,PRSS3,PTK2B,PTPRE,RET,RORC,RUNX2,SEC14L2,SEMA3B,SERPINE1,SFRP1,SHH,SLPI,SNAI1,SPDEF,TGFA,TGFBI,TGFBR1,THRB,TIMP2,TIMP3,TNFRSF…	73
Cell-To-Cell Signaling and Interaction,Hematological System Development and Function,Immune Cell Trafficking,Inflammatory Response	Activation of leukocytes	9.37e-10		0.225	ACE,ADORA2B,AGT,AHR,APOH,BCL6,C5,CADM1,CARD11,CBS/LOC102724560,CCL2,CD14,CD22,CD274,CD55,CEACAM1,CEACAM5,CEACAM6,CFH,CORO1A,CXCL8,DDIT3,DOCK2,DOK3,DUSP1,DYSF,EPHB1,EPHB2,F10,F2RL1,F5,F7,FGG,FGL1,FOXP1,HDAC9,HGF,HLA-DMA,HLA-DMB,IGF2,IL6R,ITGAL,ITGB2,ITGB6,JUN,KITLG,KLF2,LCN2,LGALS4,LRRC32,MAF,METRNL,MGAM,MT-CYB,MUC5B,NFKBIZ,NGF,NRG1,PLAT,PRTN3,PTGER2,PTPRE,PTPRN,RAB3B,RARRES1,RASGRP1,RBP4,RELB,RET…	85
Cancer,Cellular Development,Cellular Growth and Proliferation,Organismal Injury and Abnormalities,Tumor Morphology	Proliferation of cancer cells	1.04e-09		-1.347	AFAP1L2,AGT,AREG,BAMBI,BEX2,CCN3,CD274,CDH1,CEACAM1,CSF2RA,CXCL8,DDIT3,DHCR24,DKK1,DOCK2,DUSP1,EDAR,ERBB3,F2RL1,FHIT,GDF15,GFRA1,GLI2,GLS,GREM1,HGF,IGF2,IGFBP1,IGFBP3,IL6R,INHBB,JAG1,JUN,KITLG,LCN2,LMO1,NGF,NOTCH3,NRG1,PDGFB,PDGFRA,PLAT,PRSS3,PTK2B,RET,RORC,RUNX2,SEC14L2,SFRP1,SHH,SNAI1,SPDEF,TGFA,TGFBI,THRB,TNFRSF12A,TNFSF10,TXNIP,VDR,XBP1	60
Gastrointestinal Disease,Inflammatory Disease,Inflammatory Response,Organismal Injury and Abnormalities	Colitis	1.04e-09		1.215	ADAMTS12,ADGRE1,ADORA2B,AGR2,AHR,ANG,AREG,CARD11,CCL2,CD274,CDH1,CEACAM1,CEACAM5,CEACAM6,CFB,CHRDL2,COL1A1,COL3A1,CXCL8,DDIT3,DPEP1,EREG,F10,F2RL1,FGA,GABRA5,GABRQ,GIPR,GLI2,GPR132,GPX2,GRIN2B,HGF,HLA-DMA,HLA-DMB,IL17D,IL6R,KCNAB3,LCN2,LGALS4,LRG1,MMP7,MUC2,MZB1,PDGFRA,RET,RORC,SERPINE1,SGPP2,SLPI,ST6GALNAC1,STING1,TF,TLR1,TNFRSF12A,TNFRSF25,TRIM31,UNC13D,VDR,XBP1	60
Cellular Movement	Cellular infiltration	1.07e-09		-1.265	ABCG1,ADAM19,AGT,AHR,ALDH2,ALOX5AP,APOD,AREG,ARHGAP25,ARRB1,BIRC7,C5,CCL2,CD14,CD274,CD55,CES1,CFB,CFD,CFH,CORO1A,CXCL8,CYP26A1,DOCK2,DUSP1,ERN1,F2RL1,F7,FGB,FOXA1,FSTL1,GPR132,HGF,IGFBP3,IL32,IL6R,ITGAL,ITGB2,JUN,JUNB,KITLG,LAMA4,LCN2,LRRC32,MMP2,NFKBIZ,NOG,NOTCH3,PCSK9,PDGFB,PLAT,PRSS3,PRTN3,PTK2B,RBP1,RELB,RGCC,RORC,SELENBP1,SERPINA1,SERPINE1,SFRP1,SGPP2,SOCS2,SPARC,SPDEF,ST6GALNAC1,STC1,STING…	75
Connective Tissue Disorders,Inflammatory Disease,Organismal Injury and Abnormalities,Skeletal and Muscular Disorders	Rheumatic Disease	1.11e-09		1.706	ADAMTS12,ADAMTS16,ADAMTS6,ADRA2A,AHR,ALOX5AP,ANG,AREG,ARRB1,ATP8A1,B3GALT4,BCL6,BMP4,C5,C9orf152,CA2,CACNA1D,CACNA2D2,CCL2,CCN3,CD14,CD274,CD99L2,CDH1,CFB,CFD,COL11A1,COL1A1,COL3A1,COL4A1,COL4A2,COL6A3,CREG2,CXCL8,CYP4F3,DACT1,DDIT3,DIO2,DPEP1,DUSP1,EDN3,EDNRA,ELMO1,EN1,EOMES,ERN1,F10,F2RL1,F7,FGA,FGB,FGG,FLNC,FOSB,FOXP1,FRY,FSTL1,GABRA5,GABRQ,GLIPR2,GLUL,HDAC9,HGF,HLA-DMA,HLA-DMB,HNMT,IGFBP1,IGF…	135
Cellular Movement	Invasion of tumor cell lines	1.16e-09		-1.342	ADRA2A,AGR2,AGT,AHR,ANGPTL4,ANK3,ANXA8/ANXA8L1,AREG,ASGR1,ASNS,BATF2,BIRC7,BMP4,C5,CCL2,CCN3,CCN4,CD274,CDH1,CDH2,CDH4,CEACAM1,CEACAM5,CEACAM6,CES1,CFH,CLDN4,CLDN7,CNTN1,COL11A1,CREB3L1,CST1,CTSD,CUX2,CXCL8,DACT1,DEPTOR,DIRAS3,DKK1,DLC1,DPYSL3,DSE,DUSP1,EFEMP1,ELMO1,EPHB2,ERBB3,EREG,EYA2,F7,FAM43A,FBLN2,FBLN5,FHIT,FMNL3,FOXA1,FOXP1,FSTL1,GDF15,GFRA1,GLI2,GLUL,HAS2,HAS3,HGF,HNF1A-AS1,HOXC8,HTRA3,I…	156
Organismal Injury and Abnormalities	Blood clot	1.18e-09		0.602	ACKR3,AGT,AHR,APOH,BAAT,C5,CD55,CEACAM1,CFB,CFD,CFH,CFHR3,COL1A1,COL4A1,CTSD,EDNRA,EPHB2,F10,F5,F7,FGA,FGB,FGG,GABRA5,HABP2,ITGB2,MMP2,MMP7,MYOCD,P2RY1,PDE11A,PDGFB,PDGFRA,PLAT,PTGER2,PTK2B,SERPINE1,SMOC1,STING1,TFPI,THBD,TUBA4A,VDR	43
Embryonic Development,Organismal Development	Development of head	1.25e-09		-0.89	AHR,ALX4,ANGPTL4,ANK3,ANTXR1,AREG,ARX,BARX1,BMP4,BMPER,BNC2,CBS/LOC102724560,CCL2,CDH1,CDH2,CFH,CNTN1,COL11A1,COL1A1,COL3A1,COL4A1,COL5A1,CP,CTNNA2,CTSD,CUX2,CXCL8,CYP26A1,DDIT3,DIO2,DKK1,DLC1,DSCAML1,EDAR,EDARADD,EDNRA,EFEMP1,EFNA2,EN1,ENPP1,EOMES,EPHA5,EPHB1,EPHB2,EPHB3,FBLN5,FLRT3,GABRA5,GABRQ,GLI2,GRIN2B,HAND2,HAP1,HGF,HLA-DMA,HOXB2,HOXB4,IGF2,IGFBP1,IGFBP7,IL6R,INHBB,ITGB6,JAG1,KIF1A,KIF21B,…	139
Cardiovascular Disease,Hematological Disease,Organismal Injury and Abnormalities	Thrombus	1.25e-09		0.118	ACKR3,AGT,AHR,APOH,BAAT,C5,CD55,CEACAM1,CFB,CFD,CFH,CFHR3,COL1A1,COL4A1,CTSD,EDNRA,EPHB2,F10,F5,FGA,FGB,FGG,GABRA5,HABP2,ITGB2,MMP2,MMP7,MYOCD,P2RY1,PDE11A,PDGFB,PDGFRA,PLAT,PTGER2,PTK2B,SERPINE1,STING1,TFPI,THBD,TUBA4A,VDR	41
Organismal Injury and Abnormalities	Abnormal abdomen morphology	1.27e-09		0.294	ACE,ADAMTS16,ADRA2A,AGT,AHR,AKR1C1/AKR1C2,AKR1C4,ALX4,ANTXR1,ARX,BCL6,BMP4,BNC2,CA12,CCL2,CLDN4,CLMP,COL3A1,COL4A1,CP,CXCL8,CYP26A1,DACT1,DEPTOR,DOCK2,DPYSL3,DSE,EDN3,EDNRA,EFEMP1,EPHB2,EPHB3,F2RL1,F5,FGA,FOXP1,FRMD6,FSTL1,GABRA5,GFRA1,GLI2,GPX2,HAP1,HGF,HIVEP3,HOXB4,HOXD11,IGF2,IGFBP1,JAG1,KIRREL3,LCN2,MACROD2,MAP3K1,MICALL2,MMP2,MMP7,MYOCD,NFATC4,NOG,NPHS1,NRP2,ONECUT2,PAX8,PCDHAC1,PCSK5,PDGFB,…	94
Organismal Injury and Abnormalities,Reproductive System Disease	Endometriosis	1.29e-09			ABCG1,ACE,ADRA2A,AGR2,AHR,ANK3,BCL6,C4BPA,CCL2,CD14,CFH,CNTN1,COL11A1,CSTA,CXCL8,CYP26A1,DKK1,DPYSL3,DSE,DUSP1,EDN3,ELAPOR1,ELMO1,ENPP1,GALNT4,GIPR,GREM1,GUCY1A2,HGF,HOOK1,IGFBP1,IL11,ISG20,ITGAL,JUN,JUNB,LAMA4,LHFPL6,LTBP2,MAOA,MMP2,MMP7,NIBAN1,OVGP1,PDE1A,PDGFRA,PRSS16,PTGER2,RARRES1,RBP4,RELB,RGCC,SLC22A1,SLIT3,SLPI,STC1,TAGLN,TGFBI,TIMP2,TUBA1A	60
Neurological Disease,Organismal Injury and Abnormalities	Headache	1.3e-09			ADORA2B,ADRA2A,CA12,CA2,CACNA1D,CACNA1G,CACNA1I,CACNA2D2,CD14,CXCL8,DKK1,ERBB3,F10,GABRA5,GAL,GDF15,GFRA2,GRIN2B,JUNB,KITLG,MAOA,MMP7,MUC16,NPTX1,P2RY1,PDGFB,PLAT,SPARC	28
Embryonic Development,Organismal Development	Development of body axis	1.41e-09		-0.89	AHR,ALX4,ANGPTL4,ANK3,ANTXR1,AREG,ARX,BARX1,BMP4,BMPER,BNC2,CBS/LOC102724560,CCL2,CDH1,CDH2,CFH,CNTN1,COL11A1,COL1A1,COL3A1,COL4A1,COL5A1,CP,CTNNA2,CTSD,CUX2,CXCL8,CYP26A1,DACT1,DDIT3,DIO2,DKK1,DLC1,DSCAML1,EDAR,EDARADD,EDNRA,EFEMP1,EFNA2,EN1,ENPP1,EOMES,EPHA5,EPHB1,EPHB2,EPHB3,FBLN5,FLRT3,GABRA5,GABRQ,GLI2,GRIN2B,HAND2,HAP1,HGF,HLA-DMA,HOXB2,HOXB4,HOXC8,HOXD10,HOXD11,HOXD9,IGF2,IGFBP1,IGFBP7,IL6…	145
Gastrointestinal Disease,Inflammatory Disease,Inflammatory Response,Organismal Injury and Abnormalities	Inflammation of the large intestine	1.55e-09		0.904	ADAMTS12,ADGRE1,ADORA2B,AGR2,AHR,ANG,AREG,CARD11,CCL2,CD274,CDH1,CEACAM1,CEACAM5,CEACAM6,CFB,CHRDL2,COL1A1,COL3A1,CXCL8,DDIT3,DPEP1,EREG,F10,F2RL1,FGA,GABRA5,GABRQ,GIPR,GLI2,GPR132,GPX2,GRIN2B,HGF,HLA-DMA,HLA-DMB,IL17D,IL6R,KCNAB3,LCN2,LGALS4,LRG1,MMP7,MUC2,MZB1,PDGFRA,RET,RORC,SERPINE1,SGPP2,SLPI,ST6GALNAC1,STING1,TF,TGFA,TLR1,TNFRSF12A,TNFRSF25,TRIM31,UNC13D,VDR,XBP1	61
Cancer,Gastrointestinal Disease,Organismal Injury and Abnormalities	Colorectal tumor	1.57e-09		-1.288	ABCC8,ACKR3,ADAM19,ADAMTS12,ADAMTS16,ADAMTS8,ADCY5,ADGRE1,ADM2,ADRA2A,AFAP1L2,AGR2,AHR,AKR1C1/AKR1C2,ALDH1L1,ALDH1L2,ALDH2,ALPK3,ALX4,ANGPTL4,ANK3,ANKRD24,ANKS4B,ANO9,ANTXR1,ANXA13,APOD,AQP3,AREG,ARFGEF3,ARSI,ASNS,ASS1,ATOSA,ATP2B3,ATP8A1,B3GNT3,BAAT,BAIAP2L2,BATF2,BCAS1,BCL2A1,BCL6,BIRC7,BMP4,BNC2,C1QL4,C4BPA,C5,C9orf152,CA11,CA12,CA2,CACNA1D,CACNA1G,CADM1,CAPN5,CARD11,CARNS1,CBLN2,CCDC183,CCDC6…	499
Cancer,Organismal Injury and Abnormalities,Respiratory Disease	Respiratory system tumor	1.61e-09		-0.637	ABCC8,ABLIM3,ACE,ACKR3,ADAM19,ADAMTS12,ADAMTS16,ADAMTS6,ADAMTS8,ADCY5,ADGRF4,ADM2,ADORA2B,AFAP1L2,AGR2,AGT,AHR,ALDH1L1,ALDH1L2,ALDOC,ALOX12B,ANGPTL4,ANK3,ANKRD24,ANTXR1,ANXA10,ANXA13,APOD,AQP7,AREG,ARFGEF3,ARHGAP25,ARRB1,ASNS,ASS1,ATP2B3,ATP8A1,B3GALT4,B3GNT3,B4GALNT2,BAAT,BAIAP2L2,BCL2L15,BCL6,BIRC7,BMAL2,BMPER,BNC2,CA11,CACNA1D,CACNA1G,CACNA1I,CACNA2D2,CADM1,CALB2,CARD11,CBLN2,CCDC80,CCL2,CD22,…	424
Cancer,Organismal Injury and Abnormalities	Extrapulmonary secondary neoplasm	1.77e-09		0.213	ACKR3,AKR1C1/AKR1C2,ANK3,CBS/LOC102724560,CCL2,CD274,CDH17,CDH2,CEACAM5,CLDN4,COL1A1,COL4A1,COL4A2,COL6A3,CPA4,DKK1,DLC1,DPYSL3,EFEMP1,EN1,ERBB3,F10,FBN2,FLRT2,FRY,GDF15,GLRX,GLUL,GRIN2B,IGFBP7,IL11,JAG1,KCNJ2,KRT20,LCN2,LGALS4,MMP2,MSC,MYOCD,NLRP1,NTRK3,PAPSS2,PDGFB,PDGFRA,PLAT,PTK2B,RET,S100P,SERPINE1,SLPI,SNAI1,SRPX,SSTR5,TF,TFPI,TUBA1A,TUBA4A,TUBD1,VDR,ZFP36L2	60
Cardiovascular Disease,Organismal Injury and Abnormalities	Disorder of coronary artery	1.87e-09			ABCC8,ABCG1,ACE,ADORA2B,ADRA2A,AGT,AHR,ALOX5AP,CA12,CA2,CACNA1D,CCL2,CD14,CD55,CORO2A,EDNRA,ENPP1,F10,GABRA5,GABRQ,GUCY1A2,ITGAL,ITGB2,KCNJ11,KCNJ2,KLF2,LRIG1,MCF2L,MGAM,P2RY1,PCSK9,PDE11A,PLXNA2,PTGER2,SAMD12,SCNN1B,SERPINE1,SGCD,SOCS2-AS1,TBXA2R,TF,TUBA1A,TUBA4A,TUBD1,VDR	45
Cancer,Organismal Injury and Abnormalities	Papillary neoplasm	1.99e-09			ALDH2,ALX4,ANXA8/ANXA8L1,APOD,AREG,ASNS,CADM1,CALB2,CD274,CDH1,CFD,CFH,CLDN7,COL15A1,CST1,DIRAS3,EPHB3,ERBB3,FBLN5,FCGBP,FHIT,FLRT2,FRMD4B,GLRX,HGF,IGF2,IGFBP7,INHBB,JUN,KCNK6,KRT20,KRT80,LCN2,LGR6,LPAR5,LRIG1,MARVELD2,MAST4,MMP2,MT-ND1,NLRP1,NOTCH3,NRG1,NTRK3,ONECUT2,PAPSS2,PAX8,PCDH12,PDGFB,PDGFRA,PEAR1,PHYHIP,PTPRE,RAP1GAP,RASSF9,RET,RGCC,RNF144B,RUNX2,SEMA3B,SERPINA1,SERPINF1,SFRP1,SLIT3,SLPI…	82
Cell-To-Cell Signaling and Interaction	Adhesion of tumor cell lines	2.07e-09		-1.171	AGT,APOH,AQP7,B4GALNT2,CCL2,CCN3,CD274,CDH1,CDH17,CDH2,CEACAM1,CFH,CXCL8,CYTIP,DYSF,EFEMP1,ELN,EPHB1,ERBB3,F10,F7,FBLN5,FGA,FOXP1,GDF15,GLRX,HAS3,HGF,IL6R,INHBB,ITGAL,ITGAX,ITGB2,JUN,JUNB,KCNK5,LAMC2,LGALS4,MMP2,NID1,NOSTRIN,NOTCH3,NRG1,P2RY2,PALMD,PTK2B,RAP1GAP,RHOU,S100P,SERPINE1,SIM2,SPDEF,ST6GALNAC1,ST6GALNAC2,TGFBR1,THBD,TIMP3,TNFRSF25	58
Cancer,Organismal Injury and Abnormalities	Breast or pancreatic cancer	2.11e-09	Increased	2.557	ABCC8,ABCG1,ABLIM3,ACE,ACKR3,ADAM19,ADAMTS12,ADAMTS6,ADAMTS8,ADGRE1,ADRA2A,AFAP1L2,AGR2,AGT,AHR,AKR1C1/AKR1C2,ALDH1L1,ALDH1L2,ALDH2,ALDOC,ALOX12B,ALPK3,AMOTL1,ANG,ANGPTL4,ANKRD24,ANKS4B,ANTXR1,ANXA10,ANXA8/ANXA8L1,APOD,APOH,AQP7,AREG,ARRB1,ASGR1,ASNS,ATP2B3,ATP8A1,B3GALT4,BAIAP3,BCL6,BEX2,BMP4,BNC2,C3orf80,C5,C9orf152,CACNA1D,CACNA1G,CACNA1I,CACNA2D2,CACNG4,CALB2,CARD11,CARNS1,CBS/LOC102724560,CC…	489
Cancer,Organismal Injury and Abnormalities	Extraadrenal retroperitoneal tumor	2.13e-09		1.772	ABCC8,ABCG1,ACKR3,ADAM19,ADAMTS12,ADAMTS6,ADGRE1,ADORA2B,ADRA2A,AFAP1L2,AGR2,AGT,AHR,AKR1C1/AKR1C2,ALDH2,ALX4,AMOTL1,ANKRD24,ANKS4B,APOD,APOH,AQP7,AREG,ARFGEF3,ARX,ASNS,ATP2B3,ATP8A1,B3GALT4,BAIAP3,BHLHA15,BMP4,BNC2,C5,C9orf152,CA2,CACNA1D,CACNA1G,CACNA1I,CADM1,CARD11,CBS/LOC102724560,CCDC183,CCDC80,CCL2,CCN3,CD274,CDH1,CDH16,CDH19,CDH2,CDH4,CEACAM5,CEACAM6,CFH,CLDN4,CLDN7,CLMN,CLTCL1,CNTN1,CNTNA…	367
Cancer,Organismal Injury and Abnormalities	Growth of malignant tumor	2.19e-09		-0.765	AFAP1L2,AGT,AREG,ASGR1,BAMBI,BEX2,CARD11,CCL2,CCN3,CCN4,CD274,CDH1,CEACAM1,CSF2RA,CXCL8,DDIT3,DHCR24,DKK1,DOCK2,DUSP1,EDAR,EPHB2,ERBB3,F2RL1,FBLN5,FHIT,GDF15,GFRA1,GLI2,GLS,GREM1,HGF,HNF1A-AS1,IGF2,IGFBP1,IGFBP3,IL11,IL6R,INHBB,ITGB6,JAG1,JUN,KITLG,LCN2,LMO1,LRRC32,MAOA,MLXIPL,NGF,NOTCH3,NRG1,PDGFB,PDGFRA,PLAT,PRSS3,PTK2B,RET,RORC,RUNX2,SEC14L2,SFRP1,SHH,SLC40A1,SNAI1,SPDEF,STING1,TGFA,TGFBI,TGFB…	77
Cardiovascular Disease,Organismal Injury and Abnormalities	Arrhythmia with structural heart disease	2.29e-09			ACE,ADRA2A,AGT,CACNA1D,CACNA2D2,CCL2,CDH2,COL1A1,COL3A1,DSC2,F10,FLNC,FRMD4B,GABRA5,KCNJ2,KCNMA1,LAMA4,MAOA,NEXN,P2RY1,PKP2,PLAT,PTPRE,SERPINE1,TF,TFPI,THRB,TPM1,TUBA1A,TUBA4A,TUBD1	31
Organismal Injury and Abnormalities	Idiopathic fibrosis	2.41e-09			BPIFB1,C5,CD274,CD55,CFH,COL15A1,COL1A1,COL3A1,COL4A1,COL4A2,COL5A1,CP,CRLF1,DDIT3,DIO2,EDNRA,FMO5,GDF15,GREM1,IGFL2,IL32,IL6R,KCNJ2,LCN2,MAF,MMP7,MOXD1,MT1A,MUC5B,MZB1,NOG,PAX8,PDGFRA,PHGDH,PPARGC1A,RET,RTKN2,RUNX2,SCG5,SERPINE1,SETBP1,SHH,SOX9,SPARC,ST6GALNAC3,TIMP3,TNFSF10	47
Cancer,Gastrointestinal Disease,Organismal Injury and Abnormalities	Metastatic colorectal cancer	2.41e-09			ACKR3,AKR1C1/AKR1C2,ANK3,CCL2,CD274,CDH2,CEACAM5,CLDN4,COL4A1,COL4A2,COL6A3,CPA4,DKK1,EFEMP1,EN1,ERBB3,FBN2,FLRT2,FRY,GDF15,GLRX,GLUL,IGFBP7,JAG1,KCNJ2,KRT20,LCN2,LGALS4,MMP2,MSC,NLRP1,NTRK3,PAPSS2,PDGFB,PDGFRA,PLAT,RET,S100P,SERPINE1,SLPI,SRPX,TFPI,ZFP36L2	43
Cell-To-Cell Signaling and Interaction,Hematological System Development and Function	Binding of leukocytes	2.7e-09		1.116	AGT,APOH,BMPER,C5,CADM1,CCL2,CD14,CD22,CDH1,CEACAM1,CFH,CORO1A,CXCL8,DEPTOR,DOCK2,DOCK8,F10,FGA,FGG,GDF15,GLRX,GPR132,HAS2,HGF,HLA-DMA,IL11,IL6R,ITGAL,ITGAX,ITGB2,JUN,KCNIP3,KCNK5,KITLG,NPTX1,PLXNC1,PODXL,PRTN3,PTK2B,RAP1GAP,RASGRP1,RASSF5,RELB,SERPINA1,SERPINE1,SMOC1,SPON2,TGFBR1,THBD,ULBP1,VAV3	51
Cellular Movement,Hematological System Development and Function,Immune Cell Trafficking	Cell movement of granulocytes	2.71e-09		0.18	AGT,ALOX5AP,AREG,ARHGAP25,C5,CCL2,CD14,CD274,CD55,CD99L2,CEACAM1,CFB,CFD,CFH,CORO1A,CSF2RA,CXCL8,CYP26A1,DOCK2,DPEP1,DUSP1,DYSF,EDN3,EDNRA,ERN1,F10,F2RL1,F7,FSTL1,GDF15,HGF,IGFBP3,IL6R,ITGAL,ITGB2,LCN2,MMP7,MT-ND1,NFKBIZ,PLAT,PRSS3,PRTN3,SCG2,SERPINA1,SERPINE1,SFRP1,SGPP2,SLPI,SPDEF,SPON2,TGFBR1,THBD,TNFAIP6,TRPC6,VAV3	55
Cardiovascular Disease,Organismal Injury and Abnormalities	Infarction	2.85e-09		1.464	ABCC8,ACE,ADORA2B,ADRA2A,AGT,APOD,ARRB1,C5,CA12,CA2,CACNA1D,CD14,CD55,COL3A1,COL4A1,COL4A2,CXCL8,F10,F5,F7,FGB,FGG,FSTL1,GDF15,GPR37,GUCY1A2,HABP2,HGF,IL6R,ITGAL,ITGB2,KCNJ11,KCNJ2,KITLG,MAOA,MGAM,MMP2,NCF2,NEFL,NGF,NOTCH3,P2RY1,PCSK9,PLAT,PTGER2,SCNN1B,SERPINE1,SERPINI1,SFRP5,SHC3,SLC16A7,TF,THBD,THRB,TUBA1A,TUBA4A,TUBD1,VDR	58
Cancer,Endocrine System Disorders,Organismal Injury and Abnormalities	Benign neoplasm of endocrine gland	3e-09			AHR,ALDH2,ALDOC,APOD,ASS1,ATP2B3,CACNA1D,CCBE1,CCDC80,CCL2,CDH1,COL1A1,COL6A3,CYP3A5,DDIT4L,DPEP1,ERBB3,FLNC,FOSB,FXYD6,GAL,GDF15,GREM1,HGF,IGF2,IL6R,JUN,JUNB,KIF21B,LSR,NAV1,NIBAN1,NOG,PADI2,PAPSS2,PDGFRA,PPARGC1A,RAB38,RBP4,RERG,RET,SLPI,SOX9,SSTR5,TGFA,THBD,THRB,TMEM158,TRPM6,VDR	50
Organismal Injury and Abnormalities,Skeletal and Muscular Disorders	Hand deformity	3.13e-09			ADAMTS12,ADAMTS16,ADAMTS6,ADAMTS8,ADRA2A,COL11A1,COL15A1,COL16A1,COL1A1,COL22A1,COL3A1,COL4A1,COL4A2,COL5A1,COL6A3,MMP2,MMP7,NOG,SOX9,TIMP2,TIMP3	21
Cellular Movement,Hematological System Development and Function,Immune Cell Trafficking,Inflammatory Response	Cell movement of monocytes	3.15e-09		1.656	AGT,C5,CCL2,CCN3,CD99L2,CEACAM1,COL1A1,COL4A1,CXCL8,DUSP1,ELN,GREM1,HGF,IL6R,ITGAL,ITGAX,ITGB2,MAOA,NFKBIZ,NGF,PDGFB,PTK2B,SERPINE1,SERPINF1,SLIT3,TIMP2,TIMP3,VAV3	28
Organismal Injury and Abnormalities,Respiratory Disease	Lung injury	3.23e-09	Increased	2.386	ACE,ADORA2B,ADRA2A,AGT,AHR,ALDH2,APOH,C5,CCL2,CD14,CD274,CFB,CXCL8,DDIT3,DIO2,ERN1,F10,F2RL1,FRMD4B,FSTL1,GABRA5,GABRQ,HABP2,HAS2,IGFBP3,IL6R,ITGB2,JAG1,MMP7,PLAT,PPARGC1A,PRTN3,SERPINE1,STING1,TF,TIMP2,TIMP3,TNFAIP6,XBP1	39
Inflammatory Response,Organismal Injury and Abnormalities,Respiratory Disease	Inflammation of respiratory system	3.45e-09		-0.153	ABCG1,ACE,ADORA2B,ADRA2A,AHR,ALDH2,ANTXR1,BCL6,C5,CACNA2D2,CARD11,CCL2,CD14,COL1A1,CTSD,CXCL8,DPEP1,DUSP1,EOMES,F10,F2RL1,F5,FRMD4B,FSTL1,GABRA5,GLI2,GRIN2B,HABP2,HAS2,HNMT,IGFBP3,IGFL1,IL11,IL6R,ITGB6,KCNMA1,LCN2,MT-CYB,MUC5AC,MUC5B,NFKBIZ,NGF,NRG1,P2RY2,PDE11A,PDGFRA,PPARGC1A,PTGER2,RDH10,RELB,RET,RORC,SCARA5,SELENBP1,SERPINA1,SERPINE1,SOCS2,SPON2,STING1,TBXA2R,TFPI,TGFA,TIMP3,TNFAIP6,TNFRSF25,…	71
Cellular Function and Maintenance	Ion homeostasis of cells	3.45e-09		1.061	ADCY5,AGT,ATP2B3,C5,CA2,CACNA1D,CACNA1G,CALB2,CCL2,CD22,CD55,CLDN4,CLDN7,CP,CRACR2B,CXCL8,EDN3,EDNRA,EFHB,ENPP1,EPHB2,F2RL1,F7,FFAR4,FXYD2,GABRA5,GIPR,GPR132,GPR35,GRIN2B,HERPUD1,IGF2,INHBB,ITGAL,ITGB2,JPH2,JPH3,JUN,JUNB,KCNJ2,KCNK5,KCNMA1,KITLG,KLF2,NRG1,P2RY1,P2RY2,PDGFRA,PTK2B,RGS2,RHCG,SCARA5,SCNN1B,SERPINA1,SGCD,SLC12A2,SLC40A1,SORL1,SPEG,STC1,STC2,TBXA2R,TBXAS1,TF,TMTC2,TRPC6,TSPAN18,UCN2,V…	71
Cancer,Dermatological Diseases and Conditions,Organismal Injury and Abnormalities	Basal cell carcinoma	3.73e-09			ABCC8,ABCG1,ACE,ADAM19,ADAMTS12,ADAMTS16,ADAMTS6,ADCY5,ADGRE1,ADGRF4,AKR1C1/AKR1C2,ALDH1L2,ALDH2,ALPK3,ALX4,ANGPTL4,ANKRD2,ANKS4B,ANTXR1,APOH,AQP7,ARFGEF3,ARSI,ASNS,ATP8A1,B4GALNT2,BAIAP3,BCAS1,BCL2A1,BHLHA15,BNC2,CA2,CACNA1D,CACNA1G,CACNA1I,CARD11,CCBE1,CCDC80,CD274,CDH1,CDH16,CDH17,CDH19,CDH2,CEP126,CFH,CFHR3,CHGB,CHST1,CLMN,CLTCL1,COL11A1,COL15A1,COL1A1,COL20A1,COL22A1,COL3A1,COL4A2,COL6A3,CRA…	248
Embryonic Development,Organismal Development,Renal and Urological System Development and Function	Development of urinary tract	3.82e-09		-1.034	ACE,ADAMTS16,AGT,AHR,AREG,ARX,BMP4,C5,CADM1,CDH1,CDH16,CDH4,CFH,COL4A1,CYP26A1,DKK1,EDNRA,EFEMP1,ENPP1,EREG,FSTL1,GDF15,GFRA1,GLI2,GREM1,HGF,HOXD11,HS3ST3B1,IGF2,IGFBP1,IL11,ITGA11,JAG1,KIRREL3,LCN2,MYOCD,NID1,NOG,PAX8,PCSK5,PCSK9,PDGFB,PPARGC1A,RBP4,RDH10,RET,SFRP1,SHH,SNAI1,SOX9,SPRY1,TGFBR1,TIMP2,WNT4	54
Cancer,Organismal Injury and Abnormalities,Reproductive System Disease	Mammary tumor	3.93e-09		0.097	ABLIM3,ACE,ADAMTS6,ADAMTS8,ADRA2A,AGR2,AGT,AKR1C1/AKR1C2,ALDH1L1,ALDH2,ALDOC,ALOX12B,ALPK3,ANG,ANGPTL4,ANKRD24,APOD,AQP7,AREG,ARRB1,ASGR1,BCL2A1,BCL6,BEX2,BMP4,C3orf80,CACNA1G,CACNA1I,CACNA2D2,CACNG4,CARD11,CARNS1,CBS/LOC102724560,CCDC80,CCL2,CCN3,CCN4,CD14,CD22,CD274,CDH1,CDH17,CDH2,CDH4,CEACAM5,CEACAM6,CEP126,CES1,CHST1,CLDN4,CLMN,CLTCL1,CNTN1,COL11A1,COL15A1,COL16A1,COL1A1,COL22A1,COL4A1,COL4A…	339
Embryonic Development,Organismal Development	Development of abdomen	4.21e-09		-1.315	ACE,ADAMTS16,AGT,AHR,AREG,ARX,BARX1,BMP4,C5,CACNA1D,CADM1,CD14,CDH1,CDH16,CDH17,CDH4,CFH,COL4A1,CYP26A1,DKK1,EDNRA,EFEMP1,ENPP1,ERBB3,EREG,ERN1,FSTL1,GDF15,GFRA1,GIPR,GLI2,GREM1,HGF,HOXB4,HOXD11,HS3ST3B1,IGF2,IGFBP1,IL11,IL6R,INHBB,ITGA11,JAG1,JUN,KIRREL3,KITLG,LCN2,LHX8,LSR,MMP2,MYOCD,NFKBIZ,NGF,NID1,NOG,NUPR1,ONECUT2,PAX8,PCSK5,PCSK9,PDGFB,PDGFRA,PLAT,PPARGC1A,PTGER2,PTPRN,RBP4,RDH10,RDX,RELB,R…	88
Cancer,Gastrointestinal Disease,Organismal Injury and Abnormalities	Advanced gastrointestinal tumor	4.22e-09			ACKR3,AKR1C1/AKR1C2,ANK3,CCL2,CD274,CDH2,CEACAM5,CLDN4,COL4A1,COL4A2,COL6A3,CPA4,DKK1,EFEMP1,EN1,ERBB3,FBN2,FLRT2,FRY,GDF15,GLRX,GLUL,HGF,IGFBP7,JAG1,KCNJ2,KRT20,LCN2,LGALS4,MMP2,MSC,NLRP1,NTRK3,PAPSS2,PDGFB,PDGFRA,PLAT,RET,S100P,SERPINE1,SLPI,SRPX,SSTR5,TF,TFPI,TUBA1A,TUBA4A,TUBD1,ZFP36L2	49
Dermatological Diseases and Conditions,Organismal Injury and Abnormalities	Ulceration of skin	4.23e-09			AHR,AREG,COL11A1,COL15A1,COL16A1,COL1A1,COL22A1,COL3A1,COL4A1,COL4A2,COL5A1,COL6A3,F10,ITGB2,NFKBIZ,PDGFB,PDGFRA,STING1,TFPI,TGFA	20
Organismal Injury and Abnormalities,Reproductive System Disease	Missed abortion	4.47e-09			ASS1,CCDC80,COL1A1,COL3A1,COL4A1,COL4A2,COL6A3,CRYM,CYP26A1,DKK1,DYSF,EREG,FBLN2,FLRT2,FSTL1,HAS2,HIVEP3,HKDC1,KIF1A,LAMA4,NFATC4,NID1,NLRP1,PLXNC1,PTGER2,PTK7,RNF144B,SAMD12,SETBP1,SPARC,TTC39B,ZC3H12C	32
Cell-To-Cell Signaling and Interaction	Activation of connective tissue cells	4.47e-09		0.139	AGT,BAMBI,CCN3,CD274,CREB3L1,DKK1,EDNRA,EPHB3,ERN1,FSTL1,GREM1,HGF,IGF2,IL11,IL32,IL6R,KCNIP3,LOXL2,PDGFB,PTK2B,RGCC,RUNX2,SHH,SNAI1,SPARC,STC1,TGFA,TGFBR1,TIMP2,TNFAIP6,VDR,WNT4	32
Organismal Injury and Abnormalities,Reproductive System Disease	Early pregnancy loss	4.47e-09			ASS1,CCDC80,COL1A1,COL3A1,COL4A1,COL4A2,COL6A3,CRYM,CYP26A1,DKK1,DYSF,EREG,FBLN2,FLRT2,FSTL1,HAS2,HIVEP3,HKDC1,KIF1A,LAMA4,NFATC4,NID1,NLRP1,PLXNC1,PTGER2,PTK7,RNF144B,SAMD12,SETBP1,SPARC,TTC39B,ZC3H12C	32
Cellular Movement	Cell movement of tumor cell lines	4.67e-09		-1.797	ACKR3,AGR2,AGT,AHR,ANG,ANGPTL4,AREG,ARRB1,ASNS,BCAS1,C5,CACNA1D,CBS/LOC102724560,CCL2,CCN3,CCN4,CD274,CDH1,CDH2,CEACAM1,CLDN4,CLDN7,COL11A1,COL1A1,CREB3L1,CUX2,CXCL8,DACT1,DEPTOR,DKK1,DLC1,DOCK2,DOCK8,DPYSL3,DSE,EFEMP1,EHF,ELMO1,ENPP1,EPHB1,EPHB2,EPHB3,ERBB3,EREG,EYA2,F2RL1,F7,FA2H,FBLN2,FBLN5,FBXL16,FFAR4,FGA,FHIT,FLNC,FMNL3,FOSB,FOXA1,FOXP1,FSTL1,GALNT4,GDF15,GFRA1,GLI2,GLUL,GPR132,HAS2,HAS3,HD…	175
Organ Morphology	Morphology of endocrine gland	5.11e-09			ADAM19,ANGPTL4,APOD,AQP7,ARFGEF3,ARRB1,ARX,BMP4,CACNA1D,CADM1,CES1,CHGB,DIO2,ELAPOR1,ERBB3,FFAR4,GAL,GDF15,GLI2,HGF,IGF2,IGFBP3,LCN2,MLXIPL,MZB1,PAX8,PLAT,PPARGC1A,RUNX2,SCG5,SGPP2,SHH,SLC23A2,SOX9,SSTR5,SYTL1,TBX1,TGFBI,THRB,TIMP2,TXNIP,UNC13A,VDR,WNT4	44
Cancer,Organismal Injury and Abnormalities,Reproductive System Disease	Breast cancer	5.34e-09	Increased	2.178	ABLIM3,ACE,ADAMTS6,ADAMTS8,ADRA2A,AGR2,AGT,AKR1C1/AKR1C2,ALDH1L1,ALDH2,ALDOC,ALOX12B,ALPK3,ANG,ANGPTL4,ANKRD24,APOD,AQP7,AREG,ARRB1,ASGR1,BCL6,BEX2,BMP4,C3orf80,CACNA1G,CACNA1I,CACNA2D2,CACNG4,CARD11,CARNS1,CBS/LOC102724560,CCDC80,CCL2,CCN3,CCN4,CD14,CD22,CD274,CDH1,CDH17,CDH2,CDH4,CEACAM5,CEACAM6,CEP126,CES1,CHST1,CLDN4,CLMN,CLTCL1,CNTN1,COL11A1,COL15A1,COL16A1,COL1A1,COL22A1,COL4A1,COL4A2,COL5A…	330
Cancer,Hematological Disease,Immunological Disease,Organismal Injury and Abnormalities	Mature T-cell neoplasm	5.45e-09			ADAM19,ADAMTS12,ADAMTS16,ADAMTS6,ADCY5,ALDH2,AMOTL1,ANK3,ANTXR1,AQP7,BAIAP2L2,BCL6,CACNA1D,CADM1,CARD11,CCL2,CD274,CDH1,CDH4,CNTNAP3,CNTNAP3B,COBL,COL15A1,COL16A1,COL1A1,COL20A1,COL3A1,COL4A1,COL4A2,COL5A1,COL6A3,CUX2,CXCL8,CYTIP,DOK3,DSC3,DSCAML1,DYSF,EEPD1,EOMES,EPHB3,EPHX1,FAM83E,FAXDC2,FBN2,FCGBP,FHDC1,FHIT,FOXP1,FRMD4B,GASK1B,GIPR,GPR37,GRIN2B,HDAC9,HGF,HHIPL2,HOXB2,HS3ST1,IFITM1,IGFBP7,IGFL…	125
Embryonic Development,Organ Development,Organismal Development,Tissue Development	Development of sensory organ	5.92e-09		-0.047	ANGPTL4,AREG,BMP4,BMPER,BNC2,CBS/LOC102724560,CCL2,CDH1,CFH,COL11A1,COL1A1,COL5A1,CP,CTSD,CXCL8,DDIT3,DIO2,EDNRA,EFEMP1,EFNA2,ENPP1,EOMES,EPHB1,EPHB2,EPHB3,GABRA5,GLI2,GRIN2B,HAND2,HGF,HLA-DMA,IGF2,IGFBP7,INHBB,JAG1,KLF2,KRT4,LCN2,LIN7A,LRIG1,LTBP2,MAF,MAP3K1,MMP2,MSI1,MUC5AC,NFKBIZ,NID1,NOG,NOTCH3,PACSIN1,PAX8,PCSK5,PDGFB,PLXNA2,PPARGC1A,PTK7,PXDN,RBP1,RBP4,RDH10,SERPINE1,SERPINF1,SHH,SMOC1,SOX9…	77
Cancer,Gastrointestinal Disease,Organismal Injury and Abnormalities	Advanced malignant gastrointestinal neoplasm	5.94e-09			ACKR3,AKR1C1/AKR1C2,ANK3,CCL2,CD274,CDH2,CEACAM5,CLDN4,COL4A1,COL4A2,COL6A3,CPA4,DKK1,EFEMP1,EN1,ERBB3,FBN2,FLRT2,FRY,GDF15,GLRX,GLUL,HGF,IGFBP7,JAG1,KCNJ2,KRT20,LCN2,LGALS4,MMP2,MSC,NLRP1,NTRK3,PAPSS2,PDGFB,PDGFRA,PLAT,RET,S100P,SERPINE1,SLPI,SRPX,TF,TFPI,TUBA1A,TUBA4A,TUBD1,ZFP36L2	48
Neurological Disease,Organismal Injury and Abnormalities	Migraines	6.05e-09			ADORA2B,ADRA2A,CA12,CA2,CACNA1D,CACNA1G,CACNA1I,CACNA2D2,CXCL8,DKK1,ERBB3,F10,GABRA5,GAL,GDF15,GFRA2,JUNB,KITLG,MAOA,MMP7,MUC16,NPTX1,P2RY1,PDGFB,PLAT,SPARC	26
Organismal Injury and Abnormalities	Bleeding	6.35e-09		-0.709	ABCC8,ABCG1,ACE,ACKR3,ADORA2B,ADRA2A,AGT,C5,CA12,CA2,CACNA1D,CACNA2D2,COL1A1,COL4A1,COL4A2,DDIT3,EDNRA,ERN1,F10,F5,F7,FGA,FGB,FGG,FLRT2,GABRA5,GUCY1A2,HABP2,HGF,JAG1,KCNJ11,KLF2,LAMA4,LSR,MSI1,MUC2,NRP2,NTRK3,PCSK5,PDGFB,PDGFRA,PKP2,PLAT,PTGER2,RASGRP1,RELB,SCG5,SERPINA1,SERPINE1,SLC12A2,SLC23A1,SLC23A2,SLPI,SSTR5,STING1,TBX4,TF,TFPI,THBD,TIMP2,TUBA1A,TUBA4A,TUBD1,UNC13D,VDR,ZFP36L2	66
Cancer,Organismal Injury and Abnormalities	Incidence of tumor	6.47e-09		-1.693	ABCC8,ABCG1,ABLIM3,ACE,ACKR3,ADAM19,ADAMTS12,ADAMTS16,ADAMTS8,ADCY5,ADGRE1,ADGRF4,ADM2,ADORA2B,ADRA2A,AFAP1L2,AGR2,AGT,AHR,AKR1C1/AKR1C2,ALDH1L1,ALDH1L2,ALDH2,ALDOC,ALOX12B,ALPK3,ALX4,AMOTL1,ANGPTL4,ANK3,ANKRD2,ANKRD24,ANKS4B,ANO9,ANTXR1,ANXA13,ANXA8/ANXA8L1,APOD,APOH,AQP7,AREG,ARFGEF3,ARHGAP25,ARRB1,ARRDC4,ARSI,ARX,ASNS,ASS1,ATOSA,ATP2B3,ATP8A1,B3GNT3,B4GALNT2,BAAT,BAIAP2L2,BAIAP3,BATF2,BCAS1,BC…	728
Cellular Growth and Proliferation,Tissue Development	Proliferation of epithelial cells	6.9e-09		0.127	AGR2,AGT,AHR,ANG,AREG,ARX,BCL2A1,BMP4,C5,CALB2,CCN4,CDH1,CEACAM1,CXCL8,DKK1,DLC1,DOK3,EDAR,EDNRA,ERBB3,EREG,ERN1,FBLN5,FGL1,GDF15,GLI2,GLUL,HAS2,HGF,IGF2,IGFBP1,IGFBP7,IL11,IL6R,INHBB,JAG1,JUN,JUNB,KITLG,KLF2,KRT4,LCN2,LRG1,LRIG1,MFGE8,MMP7,MSI1,MUC2,NFKBIZ,NOG,NUPR1,P2RY2,PTGER2,RASGRF2,RELB,RNF144B,RORC,RUNX2,SDR16C5,SERPINF1,SFRP1,SHH,SIM2,SNAI1,SOX9,SP6,SPARC,STING1,TBX1,TBX3,TGFA,THRB,TNFAIP…	78
Organismal Injury and Abnormalities,Respiratory Disease	Damage of lung	7.12e-09		1.999	ACE,ADORA2B,ADRA2A,AGT,AHR,ALDH2,APOH,C5,CCL2,CD14,CD274,CFB,CXCL8,DDIT3,DIO2,ERN1,F10,F2RL1,FRMD4B,FSTL1,GABRA5,GABRQ,HABP2,HAS2,IGFBP3,IL6R,ITGB2,JAG1,MMP7,PLAT,PPARGC1A,PRTN3,SEMA7A,SERPINE1,SLPI,STING1,TF,TIMP2,TIMP3,TNFAIP6,XBP1	41
Immunological Disease,Organismal Injury and Abnormalities	Systemic autoimmune syndrome	7.24e-09		1.526	ABCC8,ABCG1,ADAMTS6,ADRA2A,AGT,ALDH2,ALOX5AP,ANG,AREG,ARRB1,ATP8A1,B3GALT4,BCL2L15,BCL6,BMP4,C5,C9orf152,CA2,CACNA1D,CBS/LOC102724560,CCL2,CD14,CD22,CD274,CD99L2,CDH1,CDH17,CEACAM1,CEACAM6,CFB,CFD,CFH,CFHR3,CHAC1,CLIC3,COL3A1,COL4A2,CREG2,CUX2,CXCL8,CYP4F3,DDC,DSE,DUSP1,EDN3,EOMES,ERBB3,EYA2,F10,F2RL1,F5,FCMR,FGB,FOSB,FRY,GABRA5,GLIPR2,GLUL,HLA-DMA,HLA-DMB,HNMT,IFITM1,IGFBP7,IL32,IL6R,INHBB,ISG20…	141
Cellular Development,Tissue Development	Differentiation of epithelial tissue	8.05e-09		0.523	AKR1C1/AKR1C2,AQP3,BARX1,BMP4,BMPER,CBS/LOC102724560,CDH1,CDH2,CEACAM1,CES1,COL4A1,CREB3L1,CSTA,DIO2,DKK1,EDN3,EN1,ENPP1,EOMES,EREG,FOXA1,FOXA3,FSTL1,HGF,IGF2,IGFBP3,INHBB,JAG1,JUNB,KITLG,KLF2,KRT4,LOXL2,LRIG1,MESP2,MUC2,NFKBIZ,NIPAL4,NOG,NOTCH3,NRG1,PAX8,PLAAT4,RDH10,RNF144B,RUNX2,SCEL,SHH,SNAI1,SOX9,SP6,TAGLN,TBX1,TBX3,TGFA,TGFBR1,THRB,TNFSF10,TXNIP,VDR,WNT4,ZBED2	62
Organismal Injury and Abnormalities	Non-cancer pain	8.08e-09		0	ABCC8,ACE,ADORA2B,ADRA2A,AGT,CACNA1D,CACNA2D2,CXCL8,F10,F2RL1,GABRA5,GRIN2B,GUCY1A2,KCNIP3,KCNJ2,LPAR5,NGF,NRG1,P2RY1,PCSK9,PDE11A,PLAT,TFPI	23
Cardiovascular System Development and Function,Organismal Development,Tissue Development	Development of cardiovascular tissue	8.85e-09		0.145	ADAMTS12,ADAMTS8,ADORA2B,AGT,ALDH2,ANG,ANGPTL4,APOH,BMP4,BMPER,CCL2,CDH2,CEACAM1,COL1A1,COL4A2,CXCL8,DKK1,DYSF,ERN1,F2RL1,FOXP1,GPR35,HABP2,HAS3,HGF,IGF2,IGFBP1,IGFBP3,ITGAX,JUN,KCNJ2,KLF2,LCN2,LOXL2,LRG1,MMP2,NGF,NHERF2,NRG1,NRP2,PDGFB,PLAT,PTK2B,RGCC,RUNX2,SCG2,SERPINE1,SERPINF1,SLC40A1,SPARC,STC1,TBXA2R,TFPI,TGFBR1,TIMP2,TIMP3,TNFRSF12A,TNFRSF25,TNFSF10,VSTM4,XBP1,ZG16B	62
Cancer,Organismal Injury and Abnormalities	Advanced extracranial solid tumor	9.04e-09		-0.473	ACKR3,AKR1C1/AKR1C2,ANGPTL4,ANK3,ANXA8/ANXA8L1,CALB2,CCL2,CD274,CDH1,CDH2,CEACAM5,CFH,CLDN4,COL15A1,COL1A1,COL4A1,COL4A2,COL6A3,CPA4,CXCL8,CYP3A5,DIRAS3,DKK1,DPYSL3,EFEMP1,EN1,ERBB3,FBN2,FGA,FGG,FLRT2,FRY,GDF15,GLRX,GLUL,GRIN2B,HGF,IGFBP7,JAG1,KCNJ2,KCNK6,KCNMA1,KRT20,LCN2,LGALS4,LPAR5,LRIG1,MMP2,MMP7,MSC,MUC16,MYOCD,NID2,NLRP1,NTRK3,P2RY1,PAPSS2,PDGFB,PDGFRA,PLAT,PPARGC1A,PTK2B,RASSF9,RET,RGCC,R…	87
Cell-To-Cell Signaling and Interaction	Binding of blood cells	9.12e-09		1.113	ADRA2A,AGT,APOH,BMPER,C5,CADM1,CCL2,CD14,CD22,CDH1,CEACAM1,CFH,CORO1A,CXCL8,DEPTOR,DOCK2,DOCK8,F10,F5,FGA,FGG,GDF15,GLRX,GPR132,HAS2,HGF,HLA-DMA,IL11,IL6R,ITGAL,ITGAX,ITGB2,JUN,KCNIP3,KCNK5,KITLG,NPTX1,PLXNC1,PODXL,PRTN3,PTK2B,RAP1GAP,RASGRP1,RASSF5,RELB,SERPINA1,SERPINE1,SMOC1,SPON2,ST6GALNAC2,TGFBR1,THBD,ULBP1,VAV3	54
Cardiovascular Disease,Organismal Injury and Abnormalities	Vascular lesion	9.58e-09		1.137	ABCG1,ACKR3,ADAMTS8,AGT,AHR,ALOX5AP,ANGPTL4,CBS/LOC102724560,CCL2,CES1,COL11A1,COL1A1,COL3A1,COL5A1,CXCL8,DHCR24,EDNRA,ELN,F5,F7,FBN2,FGG,GINS4,HAS2,HGF,IGF2,IGFBP7,KLF2,LGR6,MAT2A,MMP2,MMP7,MYL9,MYOCD,NOX1,NRG1,P2RY1,PCSK5,PCSK9,PDGFB,PTGER2,SERPINE1,SPARC,TAGLN,TGFBR1,THBD,THSD4,TIMP2,TIMP3,TNFSF10,VDR	51
Cellular Movement,Hematological System Development and Function,Immune Cell Trafficking,Inflammatory Response	Cell movement of neutrophils	9.64e-09		0.29	AGT,ALOX5AP,ARHGAP25,C5,CCL2,CD14,CD274,CD55,CD99L2,CFB,CFD,CFH,CORO1A,CSF2RA,CXCL8,CYP26A1,DOCK2,DPEP1,DUSP1,DYSF,EDN3,EDNRA,ERN1,F10,F2RL1,F7,FSTL1,GDF15,HGF,IL6R,ITGAL,ITGB2,LCN2,MMP7,MT-ND1,NFKBIZ,PLAT,PRTN3,SERPINA1,SERPINE1,SFRP1,SGPP2,SLPI,SPDEF,TGFBR1,THBD,TNFAIP6,TRPC6,VAV3	49
Cancer,Organismal Injury and Abnormalities	Advanced malignant solid tumor	9.66e-09		-0.906	ACKR3,AGR2,AKR1C1/AKR1C2,ANGPTL4,ANK3,ANXA8/ANXA8L1,C5,CALB2,CARD11,CBS/LOC102724560,CCL2,CCN4,CD274,CDH1,CDH17,CDH2,CEACAM5,CFH,CLDN4,COL15A1,COL1A1,COL4A1,COL4A2,COL6A3,CPA4,CSF2RA,CXCL8,CYP3A5,DIRAS3,DKK1,DLC1,DPYSL3,EFEMP1,EN1,EPHA5,ERBB3,F10,FBN2,FGA,FGG,FLRT2,FRY,GDF15,GLRX,GLUL,GRIN2B,HGF,IGF2,IGFBP7,IL11,ITGB2,JAG1,JUN,KCNJ2,KCNK6,KCNMA1,KRT20,LCN2,LGALS4,LPAR5,LRIG1,MMP2,MMP7,MSC,MUC16,M…	102
Cardiovascular Disease,Organismal Injury and Abnormalities,Reproductive System Disease	Preeclampsia	9.8e-09			ADRA2A,AGT,ASGR1,ATP2B3,BCL6,CACNA1D,CCBE1,CCL2,CDH17,CFD,CFH,COL16A1,CORO2A,CXCL8,DDC,DPYSL3,DSC2,DSC3,F10,F5,FAXDC2,FOXP1,FOXS1,GALNT18,GDF15,GUCY1A2,HDAC9,HOXD10,HOXD9,IFITM1,IL11,ITGA11,KCNH1,KCNIP3,LRIG1,MAF,MAOA,MARVELD2,MGAM,MMP28,MMP7,NDUFA4L2,NFATC4,NGF,NLRP1,NOTCH3,NTRK3,PCDH12,PLAT,PMEPA1,RAB39B,RBFOX3,RGS2,SCG2,SCNN1B,SELENBP1,SERPINE1,SGCD,SHC2,SLC43A1,SLIT3,SLN,SNTB1,SPARC,SRPX,ST8S…	72
Organismal Injury and Abnormalities,Reproductive System Disease	Early missed abortion	1.02e-08			ASS1,CCDC80,COL1A1,COL3A1,COL4A1,COL4A2,COL6A3,CRYM,CYP26A1,DKK1,DYSF,EREG,FBLN2,FLRT2,FSTL1,HAS2,HIVEP3,HKDC1,KIF1A,LAMA4,NFATC4,NID1,NLRP1,PLXNC1,PTK7,RNF144B,SAMD12,SETBP1,SPARC,TTC39B,ZC3H12C	31
Connective Tissue Disorders,Inflammatory Disease,Inflammatory Response,Organismal Injury and Abnormalities,Skeletal and Muscular Disorders	Inflammation of joint	1.03e-08		1.706	ADAMTS12,ADAMTS16,ADAMTS6,ADRA2A,AHR,ALOX5AP,ANG,AREG,ARRB1,ATP8A1,B3GALT4,BCL6,BMP4,C5,C9orf152,CA2,CACNA1D,CACNA2D2,CCL2,CD274,CD99L2,CDH1,CFB,CFD,COL11A1,COL3A1,COL4A2,CREG2,CXCL8,CYP4F3,DDIT3,DIO2,DPEP1,DUSP1,EDN3,ELMO1,EOMES,ERN1,F10,F2RL1,F7,FGA,FGB,FGG,FLNC,FOSB,FRY,FSTL1,GABRA5,GABRQ,GLIPR2,GLUL,HDAC9,HGF,HLA-DMA,HLA-DMB,HNMT,IGFBP1,IGFBP7,IL11,IL32,IL6R,ITGB2,JAG1,JUN,LBH,MAOA,MMP2,MMP25…	117
Cancer,Organismal Injury and Abnormalities	Adenoma	1.05e-08		-0.544	AHR,ALDH2,ALDOC,APOD,ASS1,ATP2B3,CA12,CA2,CACNA1D,CCBE1,CCDC68,CCDC80,CCL2,CDH1,CDH2,CEACAM6,CFH,CFHR3,CLMN,COL1A1,COL6A3,CYP3A5,DACT1,DDIT4L,DPEP1,EDN3,EPHB3,ERBB3,FHIT,FLNC,FOSB,FXYD6,GAL,GDF15,GLUL,GREM1,HGF,IGF2,IL6R,JUN,JUNB,KIF21B,KRT20,LRIG1,LSR,MMP7,MUC2,NIBAN1,NOG,NRXN3,PADI2,PAPSS2,PAX8,PDGFRA,PKIB,PMEPA1,PPARGC1A,RAB38,RBP4,RERG,RET,RNF43,SCARA5,SLC12A2,SLC51B,SLIT3,SLPI,SNAI1,SOX9,SST…	81
Cardiovascular Disease,Organismal Injury and Abnormalities	Peripheral vascular disease	1.06e-08		0.554	ABCC8,ACE,ADAMTS8,ADRA2A,AGT,APOH,BCL6,CA12,CA2,CACNA1D,CD14,CDH2,CFH,COL1A1,COL4A1,COL4A2,COL5A1,CYTIP,DDC,EDNRA,ELN,F10,F5,FBN2,FGA,FGB,FRY,GABRA5,GABRQ,GLRX,GLS,GRIN2B,HDAC9,HGF,JAG1,KCNJ11,KLF2,LCN2,LSR,MGAM,MMP2,MT-CYB,MT-ND1,MYLIP,NEFL,NOTCH3,NRXN3,P2RY1,PART1,PCSK9,PDE11A,PLAT,PLXNC1,PRTN3,PTGER2,RASGRF2,S100P,SCNN1B,SEMA3B,SERPINA1,SERPINE1,TFPI,THBD,TIMP3,TNFRSF12A,TUBA1A,TUBA4A,TUBD1,VD…	70
Organismal Injury and Abnormalities,Renal and Urological Disease	Reduced kidney function	1.06e-08		0.878	ACE,ADRA2A,AGT,AHR,ANK3,C5,CA12,CA2,CACNA1D,CACNA2D2,CD274,CD55,CDH16,CFB,CREB3L1,CXCL8,CYP3A5,DUSP1,F10,F5,GABRA5,GABRQ,GUCY1A2,HGF,JUNB,LCN2,MMP2,MSI1,MYOCD,NPHS1,P2RY1,PCSK9,PDE11A,PRTN3,PTGER2,RUNX2,SCNN1B,SERPINE1,SOCS2,SSTR5,STC1,TF,TFPI,TIMP2,TNS1,TRPC6,TUBA1A,TUBA4A,TUBD1,TXNIP,VDR,WNT4	52
Cancer,Organismal Injury and Abnormalities	Breast or colorectal cancer	1.12e-08		0.747	ABCC8,ABLIM3,ACE,ACKR3,ADAM19,ADAMTS12,ADAMTS16,ADAMTS6,ADAMTS8,ADCY5,ADGRE1,ADM2,ADRA2A,AFAP1L2,AGR2,AGT,AHR,AKR1C1/AKR1C2,ALDH1L1,ALDH1L2,ALDH2,ALDOC,ALOX12B,ALPK3,ALX4,ANG,ANGPTL4,ANK3,ANKRD24,ANKS4B,ANO9,ANTXR1,ANXA13,APOD,AQP3,AQP7,AREG,ARFGEF3,ARRB1,ARSI,ASGR1,ASNS,ASS1,ATOSA,ATP2B3,ATP8A1,B3GNT3,BAAT,BAIAP2L2,BATF2,BCAS1,BCL6,BEX2,BIRC7,BMP4,BNC2,C1QL4,C3orf80,C4BPA,C5,C9orf152,CA11,CA2,CA…	582
Hematological System Development and Function,Immune Cell Trafficking,Inflammatory Response,Tissue Development	Accumulation of leukocytes	1.14e-08		-1.933	ABCG1,ACKR3,AGT,AHR,BCL2A1,BCL6,BMP4,C5,CBS/LOC102724560,CCL2,CD274,CXCL8,DDIT3,DOCK2,DOCK8,DUSP1,IL11,ITGAL,ITGAX,ITGB2,KCNIP3,KLF2,LCN2,MMP7,MUC5AC,P2RY2,PIK3AP1,PLAT,PRTN3,RASGRP1,RET,RORC,SLPI,TGFBR1,THBD,TIMP2,TNFRSF25,TNFSF10,TSC22D3,XBP1	40
Immunological Disease,Inflammatory Disease,Organismal Injury and Abnormalities	Immune mediated inflammatory disease	1.15e-08	Increased	2.031	ACE,ADAMTS6,ADRA2A,AGT,AHR,ALDH2,ANG,APOH,AREG,ARRB1,ASNS,ATP8A1,B3GALT4,BCL2A1,BCL2L15,BCL6,BMP4,C5,C9orf152,CA2,CACNA1D,CARD11,CCL2,CCN3,CD14,CD22,CD274,CD99L2,CDH1,CEACAM1,CES1,CFB,CFD,CFH,CHAC1,CLIC3,COL1A1,COL3A1,COL4A1,COL4A2,COL6A3,CREG2,CSF2RA,CXCL8,CYP26A1,CYP4F3,DACT1,DDIT3,DSE,DUSP1,EDN3,EDNRA,EN1,EOMES,F10,F2RL1,FCGBP,FGB,FOSB,FOXP1,FRY,FSTL1,GABRA5,GLI2,GLIPR2,GLUL,GRIN2B,HLA-DMA,HLA…	158
Cardiovascular System Development and Function,Organ Morphology,Organismal Development	Morphology of left ventricle	1.15e-08			ABCC8,ACE,ACKR3,ADAM19,ADCY5,ADRA2A,AGT,CACNA1D,CFB,DSC2,ELN,HAND2,HDAC9,KCNJ11,LAMA4,MAP3K1,MMP2,MYPN,NEXN,NTRK3,PDGFB,PLAT,PPARGC1A,SERPINE1,SLC40A1,SMTN,SPEG,TIMP3,TPM1,TRPC6,TXNIP,UCN2,VAV3,VDR	34
Cancer,Organismal Injury and Abnormalities	Visceral metastasis	1.17e-08		0	ACKR3,AKR1C1/AKR1C2,ANGPTL4,ANK3,CBS/LOC102724560,CCL2,CD274,CDH17,CDH2,CEACAM5,CLDN4,COL1A1,COL4A1,COL4A2,COL6A3,CPA4,DKK1,DPYSL3,EFEMP1,EN1,ERBB3,FBN2,FGA,FLRT2,FRY,GDF15,GLRX,GLUL,HGF,IGFBP7,JAG1,KCNJ2,KRT20,LCN2,LGALS4,MMP2,MSC,MYOCD,NID2,NLRP1,NTRK3,PAPSS2,PDGFB,PDGFRA,PLAT,PPARGC1A,PTK2B,RET,S100P,SERPINE1,SLPI,SNAI1,SRPX,TF,TFPI,THBD,THRB,TUBA1A,TUBA4A,TUBD1,VDR,ZFP36L2	62
Cardiovascular System Development and Function,Organismal Development,Tissue Development	Development of endothelial tissue	1.24e-08		-0.008	ADAMTS12,ADAMTS8,ADORA2B,AGT,ANG,ANGPTL4,APOH,BMP4,BMPER,CCL2,CDH2,CEACAM1,COL1A1,COL4A2,CXCL8,DKK1,DYSF,ERN1,F2RL1,FOXP1,GPR35,HABP2,HAS3,HGF,IGF2,IGFBP1,IGFBP3,ITGAX,JUN,KCNJ2,KLF2,LCN2,LOXL2,LRG1,MMP2,NGF,NHERF2,NRG1,NRP2,PDGFB,PLAT,PTK2B,RGCC,RUNX2,SCG2,SERPINE1,SERPINF1,SLC40A1,SPARC,STC1,TBXA2R,TFPI,TGFBR1,TIMP2,TIMP3,TNFRSF12A,TNFRSF25,TNFSF10,VSTM4,XBP1,ZG16B	61
Cancer,Hematological Disease,Organismal Injury and Abnormalities	Mature T-cell or NK-cell neoplasm	1.25e-08			ADAM19,ADAMTS12,ADAMTS16,ADAMTS6,ADCY5,ALDH2,AMOTL1,ANK3,ANTXR1,AQP7,BAIAP2L2,BCL6,CACNA1D,CADM1,CARD11,CCL2,CD274,CDH1,CDH4,CNTNAP3,CNTNAP3B,COBL,COL15A1,COL16A1,COL1A1,COL20A1,COL3A1,COL4A1,COL4A2,COL5A1,COL6A3,CUX2,CXCL8,CYTIP,DOK3,DSC3,DSCAML1,DYSF,EEPD1,EOMES,EPHA5,EPHB3,EPHX1,FAM83E,FAXDC2,FBN2,FCGBP,FHDC1,FHIT,FOXP1,FRMD4B,GASK1B,GIPR,GPR37,GRIN2B,HDAC9,HGF,HHIPL2,HOXB2,HS3ST1,IFITM1,IGFBP…	126
Cancer,Hematological Disease,Immunological Disease,Organismal Injury and Abnormalities	T-cell malignant neoplasm	1.27e-08		-0.805	ADAM19,ADAMTS12,ADAMTS16,ADAMTS6,ADCY5,ALDH2,AMOTL1,ANK3,ANTXR1,AQP7,B3GALT4,BAIAP2L2,BCL6,CACNA1D,CADM1,CARD11,CCL2,CD14,CD22,CD274,CDH1,CDH19,CDH4,CNTNAP3,CNTNAP3B,COBL,COL15A1,COL16A1,COL1A1,COL20A1,COL3A1,COL4A1,COL4A2,COL5A1,COL6A3,CUX2,CXCL8,CYP3A5,CYTIP,DDC,DNAH17,DOCK2,DOK3,DSC3,DSCAML1,DYSF,EDARADD,EEPD1,EOMES,EPHA5,EPHB2,EPHB3,EPHX1,FAM83E,FAXDC2,FBN2,FCGBP,FGA,FHDC1,FHIT,FOXP1,FRMD4B,G…	162
Cardiovascular Disease,Organismal Injury and Abnormalities	Supraventricular arrhythmia	1.4e-08			ACE,ADORA2B,ADRA2A,AGT,CACNA1D,CACNA2D2,CCL2,COL1A1,COL3A1,CORO1A,F10,FRMD4B,GABRA5,KCNJ2,KCNMA1,LAMA4,MAOA,P2RY1,PLAT,PTPRE,SERPINE1,TF,TFPI,THRB,TUBA1A,TUBA4A,TUBD1	27
Dermatological Diseases and Conditions,Organismal Injury and Abnormalities	Abnormality of skin morphology	1.48e-08		0.235	AHR,ALOX12B,BAMBI,CBS/LOC102724560,CCL2,CCN3,CD14,CDH1,CDH19,CEACAM6,CFB,CFD,COL1A1,COL20A1,COL3A1,COL4A1,COL4A2,COL6A3,CSTA,CUX2,CXCL8,CYP26A1,DACT1,DSC2,DSC3,EDNRA,EN1,ENPP1,F2RL1,F5,FA2H,FOXP1,GAL,GLI2,GPX2,HAP1,HGF,IFITM1,IGFBP7,IL6R,ISG20,ITGB2,JUN,KCNIP3,KCNJ2,KITLG,LAMC2,LCN2,LRG1,LRIG1,MMP7,MYLIP,MZB1,NFKBIZ,NIPAL4,NLRP1,PDE11A,PDGFRA,PLAT,RELB,S100A2,SCEL,SCG5,SERPINA1,SERPINE1,SPINT1,TB…	70
Respiratory System Development and Function	Respiratory system development	1.49e-08		0.792	ACE,AHR,ARRB1,BMP4,CBS/LOC102724560,CCBE1,CCL2,COL3A1,DUSP1,ELN,F10,F5,FOXA1,FOXP1,FSTL1,GLI2,GREM1,HABP2,IGF2,INHBB,ITGB6,KLF2,MMP2,MSC,MT-CYB,MYOCD,NOG,NOTCH3,PCSK5,PDGFB,PDGFRA,PPARGC1A,RAB38,RASGRP1,RBP1,RBP4,RDH10,RET,SERPINE1,SERPINF1,SHH,SIM2,SLC23A1,SLC23A2,SLIT3,SOX9,SP6,SPARC,SPEG,TBX1,TBX4,TGFBI,TGFBR1,THBD,TIMP3	55
Cardiovascular System Development and Function	Morphology of vessel	1.59e-08			ACKR3,AGT,AHR,ANGPTL4,BMP4,CBS/LOC102724560,CCL2,CFH,COL15A1,COL3A1,COL5A1,EDNRA,ELN,ENPP1,ERN1,F10,F2RL1,F7,FBLN5,FBN2,HAND2,HAS2,HGF,IGFBP3,JAG1,JUN,KLF2,LAMA4,MESP2,MMP2,MMP7,MYOCD,NFATC4,NID1,NOTCH3,NOX1,NTRK3,PAX8,PDGFB,PDGFRA,PLXNA2,RELB,RGS2,SERPINE1,SSTR5,TBX1,TBX4,TFPI,TIMP2,TIMP3,VAV3,VDR,XBP1	53
Inflammatory Response,Organismal Injury and Abnormalities,Respiratory Disease	Inflammation of respiratory system component	1.6e-08		-0.226	ABCG1,ACE,ADORA2B,ADRA2A,AHR,ALDH2,ANTXR1,BCL6,C5,CACNA2D2,CARD11,CCL2,CD14,COL1A1,CTSD,CXCL8,DPEP1,DUSP1,EOMES,F10,F2RL1,F5,FRMD4B,FSTL1,GABRA5,GLI2,GRIN2B,HABP2,HAS2,HNMT,IGFBP3,IGFL1,IL11,IL6R,ITGB6,KCNMA1,LCN2,MT-CYB,MUC5AC,NFKBIZ,NGF,NRG1,P2RY2,PDE11A,PDGFRA,PPARGC1A,PTGER2,RDH10,RELB,RET,RORC,SCARA5,SELENBP1,SERPINA1,SOCS2,SPON2,STING1,TBXA2R,TFPI,TGFA,TIMP3,TNFAIP6,TNFRSF25,TRPC6,TUBA1A,TU…	69
Cancer,Hematological Disease,Organismal Injury and Abnormalities	Hematologic cancer of cells	1.65e-08	Decreased	-2.064	ABCG1,ACE,ADAM19,ADAMTS12,ADAMTS16,ADAMTS6,ADCY5,ADGRF4,AFAP1L2,AHR,ALDH2,AMOTL1,ANK3,ANTXR1,AQP7,ASS1,B3GALT4,B3GNT3,BAIAP2L2,BCL6,BMPER,BNC2,C2CD4B,CACNA1D,CACNA1G,CACNA1I,CADM1,CARD11,CARNS1,CCL2,CCPG1,CD14,CD22,CD274,CDH1,CDH4,CEACAM5,CLMP,CNTNAP3,CNTNAP3B,COBL,COL11A1,COL15A1,COL16A1,COL1A1,COL20A1,COL3A1,COL4A1,COL4A2,COL5A1,COL6A3,CORO2A,CPN1,CSF2RA,CTNNA2,CUX2,CXCL8,CYP3A5,CYP4F11,CYTIP,D…	273
Molecular Transport	Quantity of metal ion	1.66e-08		0.125	ABCC8,ADRA2A,AGT,ATP2B3,C5,CACNA1D,CACNA1G,CACNA2D2,CCL2,CD22,CLDN7,CXCL8,EDN3,EDNRA,ELN,F2RL1,FFAR4,FOXA1,FXYD2,GAL,GRIN2B,HERPUD1,HGF,IGF2,IGFBP7,JPH2,KCNIP3,KCNJ11,KLF2,NGF,NHERF2,NOX1,P2RY1,P2RY2,PDGFB,PRSS3,PTGER2,RGS2,RHCG,SCNN1B,SHH,SLC12A2,SMOC1,TBXA2R,TGFA,TRPC6,TSC22D3,TXNIP,VAV3,VDR,VGF	51
Cell-To-Cell Signaling and Interaction,Cellular Movement,Hematological System Development and Function,Immune Cell Trafficking	Recruitment of granulocytes	1.84e-08		0.874	ADORA2B,AGT,AHR,ALOX5AP,C5,CCL2,CD14,CD274,CD55,CD99L2,CXCL8,DPEP1,F2RL1,GDF15,GGT5,GLRX,GPR132,IL6R,ITGB2,KCNIP3,KITLG,LCN2,MGAM,MMP2,MMP28,P2RY2,PRTN3,SERPINE1,SFRP1,SLPI,SPON2,TRPC6,VAV3	33
Cellular Movement	Transmigration of cells	1.85e-08		0.49	ACKR3,AGT,AQP3,ARHGAP25,C5,CCL2,CD274,CD99L2,CDH1,COL1A1,COL4A1,CXCL8,DOCK8,ELN,F2RL1,GDF15,HGF,ITGAL,ITGAX,ITGB2,KITLG,MMP2,PTK2B,RAP1GAP,SERPINE1,SLPI,STC1,STING1,TGFBR1,TIMP2,TIMP3,TNFRSF25,TRPC6,VAV3	34
Cellular Movement	Migration of tumor cell lines	1.87e-08		-1.908	ACKR3,AGT,AHR,ANG,ANGPTL4,AREG,ARRB1,ASNS,BCAS1,C5,CACNA1D,CBS/LOC102724560,CCL2,CCN3,CCN4,CD274,CDH1,CDH2,CEACAM1,CLDN4,CLDN7,COL11A1,CREB3L1,CUX2,CXCL8,DACT1,DEPTOR,DKK1,DLC1,DOCK8,DPYSL3,DSE,EFEMP1,EHF,ELMO1,ENPP1,EPHB1,EPHB2,EPHB3,ERBB3,EREG,EYA2,F2RL1,F7,FA2H,FBLN2,FBLN5,FBXL16,FGA,FHIT,FLNC,FMNL3,FOXA1,FOXP1,FSTL1,GDF15,GFRA1,GLI2,GLUL,HAS2,HAS3,HGF,HNF1A-AS1,HOXC8,IGF2,IGFBP1,IGFBP3,IGFBP7…	159
Cancer,Endocrine System Disorders,Organismal Injury and Abnormalities,Reproductive System Disease	Ovarian cancer	1.94e-08			ABCC8,ABCG1,ADAM19,ADAMTS12,AGR2,AKR1C1/AKR1C2,ALDH1L1,ALDH1L2,AMOTL1,ANG,ANKRD24,ANTXR1,ANXA10,ANXA8/ANXA8L1,APOH,ATP8A1,C5,CALB2,CBS/LOC102724560,CCDC80,CCL2,CCN4,CD274,CDH1,CDH2,CDH4,CEACAM6,CEP126,CFB,CFH,CFHR3,CLDN4,CLDN7,CLTCL1,COL11A1,COL15A1,COL20A1,COL22A1,COL3A1,COL4A1,COL4A2,COL5A1,COL6A3,CORO2B,CP,CTNNA2,CUX2,CXCL8,CYP4F3,DHCR24,DIO2,DIRAS3,DNAH17,DNAH7,DOCK8,DSE,EDAR,EFCAB12,ELAPOR1,…	198
Cancer,Organismal Injury and Abnormalities	Genitourinary tumor	1.99e-08		0.313	ABCC8,ABCG1,ABLIM3,ACE,ADAM19,ADAMTS12,ADAMTS16,ADAMTS6,ADAMTS8,ADGRE1,ADGRF4,ADORA2B,ADRA2A,AFAP1L2,AGR2,AGT,AHR,AKR1C1/AKR1C2,ALDH1L1,ALDH1L2,ALDH2,ALDOC,ALOX12B,ALOX5AP,ALPK3,ALX4,AMOTL1,ANG,ANGPTL4,ANK3,ANKRD24,ANKS4B,ANO9,ANTXR1,ANXA10,ANXA13,ANXA8/ANXA8L1,APOD,APOH,AQP7,AREG,ARFGEF3,ARHGAP25,ARRB1,ARRDC4,ARX,ASGR1,ASNS,ASS1,ATOSA,ATP2B3,ATP8A1,B3GALT4,B3GNT3,BAAT,BAIAP2L2,BAIAP3,BAMBI,BCAS1…	704
Endocrine System Disorders,Organismal Injury and Abnormalities,Reproductive System Disease	Ovarian lesion	2.1e-08		1.664	ABCC8,ABCG1,ADAM19,ADAMTS12,AGR2,AKR1C1/AKR1C2,ALDH1L1,ALDH1L2,AMOTL1,ANG,ANKRD24,ANTXR1,ANXA10,ANXA8/ANXA8L1,APOH,ATP8A1,C5,CALB2,CBS/LOC102724560,CCDC80,CCL2,CCN4,CD274,CDH1,CDH2,CDH4,CEACAM6,CEP126,CFB,CFH,CFHR3,CLDN4,CLDN7,CLTCL1,COL11A1,COL15A1,COL20A1,COL22A1,COL3A1,COL4A1,COL4A2,COL5A1,COL6A3,CORO2B,CP,CTNNA2,CUX2,CXCL8,CYP4F3,DHCR24,DIO2,DIRAS3,DNAH17,DNAH7,DOCK8,DSE,DUSP1,EDAR,EFCAB12,EL…	203
Nucleic Acid Metabolism,Small Molecule Biochemistry	Metabolism of cyclic nucleotides	2.16e-08		1.784	ADCY5,ADM2,ADORA2B,ADRA2A,AGT,ALDH2,ARRB1,BMP4,C5,CCL2,DKK1,FBN2,GAL,GIPR,HGF,MRAP2,MZB1,NGF,NOTCH3,P2RY2,PDE1A,PTGER2,PTK2B,RGS2,SPARC,TBXA2R,TF,TIMP2,UCN2	29
Cancer,Organismal Injury and Abnormalities	Serous adenocarcinoma	2.19e-08			ABCG1,ALDH1L2,AMOTL1,ANKRD24,ANTXR1,ANXA8/ANXA8L1,APOD,B3GNT3,CA2,CALB2,CBS/LOC102724560,CD274,CDH1,CFB,CFH,CFHR3,CLDN4,CLDN7,CLTCL1,COL11A1,COL15A1,COL3A1,COL5A1,CP,CTNNA2,CXCL8,DIRAS3,DKK1,DNAH7,DOCK8,EDAR,EDNRA,ELAPOR1,ENPP1,EPHB2,EPS8L3,ERBB3,EXOC3L4,F2RL1,F7,FBLN5,FCGBP,FLRT1,FLRT2,GAL,GRIN2B,HAS2,HGF,HHIPL2,HIVEP3,ITGA11,ITGAX,ITGB2,KCNK6,KCNMA1,KCNT2,KIAA0513,KRT20,LAMA4,LAMC2,LCN2,LHFPL6,…	116
Cell-To-Cell Signaling and Interaction,Cellular Growth and Proliferation	Stimulation of cells	2.21e-08		0.81	AGT,ANK3,BMP4,C5,CACNA1G,CARD11,CCL2,CD274,CDH2,CEACAM5,CXCL8,GAL,HGF,IGF2,IGFBP3,IL11,KCNH1,KCNJ2,KITLG,LCN2,MMP2,NFATC4,NGF,NPTX1,NRG1,NRP2,PLXNA2,PTGER2,RELB,RUNX2,SHH,SLC12A2,SPRY1,STEAP1,TGFA,TLR1,TNFRSF25,TNFSF10	38
Connective Tissue Development and Function,Embryonic Development,Organismal Development,Skeletal and Muscular System Development and Function,Tissue Development	Morphology of bone	2.26e-08			AHR,ALX4,ANTXR1,AREG,BMP4,BMPER,CBS/LOC102724560,CCN3,CCN4,CD14,COL1A1,CREB3L1,CYP26A1,DACT1,DIO2,DKK1,EDNRA,EFEMP1,ELN,EN1,ENPP1,EPHB2,EPHB3,FBN2,FFAR4,FSTL1,GIPR,GLI2,GREM1,HGF,HIVEP3,HOXB2,HOXB4,HOXD10,HOXD11,HOXD9,IGF2,IL11,ITGA11,ITGB2,JUNB,KCNJ2,KITLG,KLF2,MESP2,MFGE8,MMP2,MSI1,NFATC4,NOG,NUPR1,PAX7,PAX8,PDGFB,PDGFRA,PLEKHO1,PTK2B,PTK7,PTPRE,RUNX2,SCIN,SERPINF1,SFRP1,SHH,SIM2,SLC40A1,SLIT3,…	77
Digestive System Development and Function,Embryonic Development,Organismal Development	Development of digestive system	2.29e-08		-0.426	AGR2,AHR,ALX4,ANTXR1,BARX1,BMP4,BNC2,CACNA1D,CADM1,CD14,CDH1,CLMP,COL1A1,COL3A1,CYP26A1,DACT1,DKK1,EDAR,EDARADD,EDNRA,ENPP1,EPHB2,EPHB3,ERBB3,ERN1,GABRA5,GABRQ,GIPR,GLI2,HAND2,HGF,IGF2,IL6R,ITGA11,ITGB6,JUN,LHX8,LRRC32,LSR,MMP2,MMP25,MSC,MYOCD,ONECUT2,PCSK9,PDGFRA,RDH10,RELB,RET,RORC,RUNX2,SFRP1,SFRP5,SHH,SIM2,SNAI1,SOX9,SP6,SPDEF,TBX1,TBX3,TGFBR1,XBP1	63
Inflammatory Disease,Inflammatory Response,Organismal Injury and Abnormalities,Respiratory Disease	Asthma	2.32e-08		0.863	ADORA2B,ADRA2A,ALDH2,ANTXR1,C5,CACNA2D2,CCL2,COL1A1,CTSD,CXCL8,DUSP1,FRMD4B,FSTL1,GLI2,HNMT,IGFL1,IL6R,KCNMA1,LCN2,NGF,NRG1,PDE11A,PPARGC1A,PTGER2,RDH10,RORC,SELENBP1,SOCS2,SPON2,TBXA2R,TIMP3,TNFRSF25,TUBA1A,TUBA4A,TUBD1,VAV3,VDR	37
Gastrointestinal Disease,Inflammatory Disease,Organismal Injury and Abnormalities	Inflammatory Bowel Disease	2.36e-08			ADORA2B,AGT,ANG,CARD11,CCL2,CD274,CDH1,CHRDL2,COL1A1,COL3A1,CSF2RA,CXCL8,F10,F5,FMO5,FRMD4B,GABRA5,GABRQ,GIPR,GLI2,GRIN2B,HLA-DMA,HLA-DMB,HNF4G,HOXB2,HOXB4,HS3ST3B1,IL6R,ITGB6,KCNAB3,LCN2,LGALS4,LRG1,LRRC32,MMP2,NOX1,NTNG2,PDGFRA,RDX,RET,RTKN2,SERPINE1,SGPP2,SLC22A4,SLPI,ST6GALNAC1,STAC,STING1,TF,THBD,TLR1,TRABD2B,TRIM31,UNC13D,VDR,XBP1	56
Organismal Injury and Abnormalities,Skeletal and Muscular Disorders	Abnormality of limb	2.59e-08		0.239	ADAMTS12,ADAMTS16,ADAMTS6,ADAMTS8,ADRA2A,ALX4,BMP4,BMPER,CBS/LOC102724560,CCN3,COL11A1,COL15A1,COL16A1,COL1A1,COL22A1,COL3A1,COL4A1,COL4A2,COL5A1,COL6A3,CYP26A1,DKK1,EDAR,EDARADD,ELMO1,EN1,F10,FBN2,FLNC,FSTL1,GLI2,GPR35,HAND2,HOXD10,HOXD11,HOXD9,ITGB2,KCNJ2,KLF2,MMP2,MMP7,NOG,NOTCH3,PAX8,PDGFRA,PTPRE,RDH10,RUNX2,SFRP1,SHH,SOX9,TBX3,TIMP2,TIMP3,TNFRSF12A,VDR,WNT4,WNT5B	58
Organismal Development,Tissue Development	Morphogenesis of epithelial tissue	2.59e-08		-0.181	ADAMTS12,AHR,BMP4,CA2,CDH1,COL1A1,CXCL8,ENPP1,FOXP1,GLI2,HGF,HOXB2,HOXB4,HOXD9,INHBB,ITGAX,JAG1,JUN,LCN2,MAP3K1,MMP2,NGF,PTK2B,SHH,STC1,TBX4,TIMP2,VSIG1,WNT4	29
Embryonic Development,Organ Development,Organismal Development,Renal and Urological System Development and Function,Tissue Development	Formation of kidney	2.83e-08		-1.03	ACE,ADAMTS16,AGT,AHR,AREG,ARX,BMP4,C5,CADM1,CDH1,CDH16,CDH4,CFH,COL4A1,CYP26A1,DKK1,EDNRA,EFEMP1,ENPP1,EREG,GDF15,GFRA1,GLI2,GREM1,HGF,HOXD11,HS3ST3B1,IGF2,IGFBP1,IL11,ITGA11,JAG1,KIRREL3,LCN2,NID1,NOG,PAX8,PCSK5,PCSK9,PDGFB,PPARGC1A,RDH10,RET,SFRP1,SHH,SNAI1,SOX9,SPRY1,TGFBR1,TIMP2,WNT4	51
Nucleic Acid Metabolism,Small Molecule Biochemistry	Biosynthesis of cyclic nucleotides	2.85e-08		1.784	ADCY5,ADM2,ADORA2B,ADRA2A,AGT,ALDH2,ARRB1,BMP4,C5,CCL2,DKK1,FBN2,GAL,GIPR,HGF,MRAP2,MZB1,NGF,NOTCH3,P2RY2,PTGER2,PTK2B,RGS2,SPARC,TBXA2R,TF,TIMP2,UCN2	28
Nervous System Development and Function	Sensory system development	2.87e-08		0.821	ANGPTL4,AREG,BMP4,CBS/LOC102724560,CCL2,CDH2,CFH,COL1A1,COL5A1,CP,CTSD,CXCL8,DDIT3,DIO2,DOCK8,EFEMP1,EOMES,EPHB1,EPHB2,EPHB3,GAL,GDF15,GFRA1,HGF,IGF2,IGFBP3,INHBB,JAG1,KRT4,LCN2,LTBP2,MAF,MAP3K1,MMP2,MSI1,MUC5AC,NFKBIZ,NGF,NID1,NOG,NOTCH3,NRG1,NTRK3,PACSIN1,PDGFB,PLXNA2,PPARGC1A,PXDN,RBP1,RBP4,RDH10,SERPINE1,SERPINF1,SHC2,SHH,SLC12A2,SMOC1,SNAI1,SOX9,SPARC,SPRY1,STC1,TBX1,TGFA,THBD,THRB,TIMP2,TNF…	69
Cancer,Endocrine System Disorders,Organismal Injury and Abnormalities,Reproductive System Disease	Ovarian tumor	2.92e-08		1.387	ABCC8,ABCG1,ADAM19,ADAMTS12,AGR2,AKR1C1/AKR1C2,ALDH1L1,ALDH1L2,AMOTL1,ANG,ANKRD24,ANTXR1,ANXA10,ANXA8/ANXA8L1,APOH,ATP8A1,C5,CALB2,CBS/LOC102724560,CCDC80,CCL2,CCN4,CD274,CDH1,CDH2,CDH4,CEACAM6,CEP126,CFB,CFH,CFHR3,CLDN4,CLDN7,CLTCL1,COL11A1,COL15A1,COL20A1,COL22A1,COL3A1,COL4A1,COL4A2,COL5A1,COL6A3,CORO2B,CP,CTNNA2,CUX2,CXCL8,CYP4F3,DHCR24,DIO2,DIRAS3,DNAH17,DNAH7,DOCK8,DSE,DUSP1,EDAR,EFCAB12,EL…	202
Cancer,Gastrointestinal Disease,Organismal Injury and Abnormalities	Colorectal cancer	3.1e-08		-0.669	ABCC8,ACKR3,ADAM19,ADAMTS12,ADAMTS16,ADAMTS8,ADCY5,ADGRE1,ADM2,ADRA2A,AFAP1L2,AGR2,AHR,AKR1C1/AKR1C2,ALDH1L1,ALDH1L2,ALDH2,ALPK3,ALX4,ANGPTL4,ANK3,ANKRD24,ANKS4B,ANO9,ANTXR1,ANXA13,APOD,AQP3,AREG,ARFGEF3,ARSI,ASNS,ASS1,ATOSA,ATP2B3,ATP8A1,B3GNT3,BAAT,BAIAP2L2,BATF2,BCAS1,BCL6,BIRC7,BMP4,BNC2,C1QL4,C4BPA,C5,C9orf152,CA11,CA2,CACNA1D,CACNA1G,CADM1,CAPN5,CARD11,CARNS1,CBLN2,CCDC183,CCDC80,CCL2,CCN4,…	484
Molecular Transport	Transport of ion	3.2e-08		1.194	ABCC8,ADRA2A,AGT,ANK3,ANO9,AQP7,ATP2B3,ATP8A1,BHLHA15,CA2,CACNA1D,CACNA1G,CACNA1I,CACNA2D2,CD22,CLIC3,CNTN1,CORO1A,CP,EDN3,EDNRA,F2RL1,GABRQ,GRIN2B,KCNAB3,KCNE4,KCNG1,KCNH1,KCNIP3,KCNJ11,KCNJ16,KCNJ2,KCNJ6,KCNK5,KCNK6,KCNMA1,KCNQ5,KCNT2,LRRC8C,MT-CYB,NIPAL4,P2RY1,PDZK1,RHCG,SCARA5,SCNN1B,SLC12A2,SLC22A1,SLC22A4,SLC23A1,SLC23A2,SLC26A2,SLC26A9,SLC40A1,SLC44A4,SLN,STC1,STEAP2,TF,TRPC6,TRPM6,VDR	62
Cardiovascular Disease,Organismal Injury and Abnormalities	Primary hypertension	3.26e-08			ABCC8,ACE,ADRA2A,AGT,CA12,CA2,CACNA1D,CACNA2D2,CCL2,CD14,CSF2RA,CYP3A5,DDC,EDNRA,GUCY1A2,KCNJ11,PDE11A,SCNN1B,SLC12A2,TBX4,TBXA2R,TNFAIP6	22
Cancer,Organismal Injury and Abnormalities	Tumorigenesis of epithelial neoplasm	3.27e-08	Decreased	-2.177	ABCC8,ABCG1,ABLIM3,ACE,ACKR3,ADAM19,ADAMTS12,ADAMTS16,ADAMTS8,ADCY5,ADGRE1,ADGRF4,ADM2,ADORA2B,AFAP1L2,AGR2,AGT,AHR,AKR1C1/AKR1C2,ALDH1L1,ALDH1L2,ALDH2,ALDOC,ALOX12B,ALPK3,ALX4,AMOTL1,ANGPTL4,ANK3,ANKRD2,ANKRD24,ANKS4B,ANO9,ANTXR1,ANXA13,ANXA8/ANXA8L1,APOD,APOH,AQP7,AREG,ARFGEF3,ARHGAP25,ARRB1,ARRDC4,ARSI,ARX,ASNS,ASS1,ATOSA,ATP2B3,ATP8A1,B3GNT3,B4GALNT2,BAAT,BAIAP2L2,BAIAP3,BATF2,BCL2L15,BCL6,BE…	706
Cardiovascular Disease,Organismal Injury and Abnormalities	Aneurysm	3.43e-08		0.153	ADAMTS8,AGT,ALOX5AP,CBS/LOC102724560,COL11A1,COL1A1,COL3A1,COL5A1,CXCL8,EDNRA,ELN,FBN2,HGF,IGFBP7,KLF2,LGR6,MAT2A,MMP2,MMP7,MYOCD,P2RY1,PDGFB,PTGER2,SPARC,TGFBR1,THSD4,TIMP2,TIMP3	28
Cancer,Hematological Disease,Immunological Disease,Organismal Injury and Abnormalities	Neoplasia of leukocytes	3.44e-08		-1.784	ABCG1,ACE,ADAM19,ADAMTS12,ADAMTS16,ADAMTS6,ADCY5,ADGRF4,AFAP1L2,AHR,ALDH2,ALOX12B,AMOTL1,ANK3,ANTXR1,AQP7,ASS1,B3GALT4,B3GNT3,BAIAP2L2,BCL6,BMPER,BNC2,C2CD4B,C5,CA2,CACNA1D,CACNA1G,CACNA1I,CADM1,CARD11,CARNS1,CCL2,CCPG1,CD14,CD22,CD274,CDH1,CDH4,CEACAM5,CLMP,CNTNAP3,CNTNAP3B,COBL,COL11A1,COL15A1,COL16A1,COL1A1,COL20A1,COL3A1,COL4A1,COL4A2,COL5A1,COL6A3,CORO2A,CPN1,CSF2RA,CTNNA2,CUX2,CXCL8,CYP3A5,…	284
Cancer,Organismal Injury and Abnormalities	Lymphatic system tumor	3.52e-08	Decreased	-2.004	ABCG1,ACE,ADAM19,ADAMTS12,ADAMTS16,ADAMTS6,ADCY5,ADGRF4,AFAP1L2,AGR2,AHR,ALDH2,ALOX12B,AMOTL1,ANK3,ANTXR1,AQP7,ASS1,B3GALT4,B3GNT3,BAIAP2L2,BCL6,BMPER,BNC2,C2CD4B,CA2,CACNA1D,CACNA1G,CACNA1I,CADM1,CARD11,CARNS1,CCL2,CCPG1,CD14,CD22,CD274,CDH1,CDH19,CDH4,CEACAM5,CLMP,CNTNAP3,CNTNAP3B,COBL,COL11A1,COL15A1,COL16A1,COL1A1,COL20A1,COL3A1,COL4A1,COL4A2,COL5A1,COL6A3,CORO2A,CPN1,CSF2RA,CTNNA2,CUX2,CXCL8…	306
Cell-To-Cell Signaling and Interaction,Hematological System Development and Function,Immune Cell Trafficking,Inflammatory Response	Activation of phagocytes	3.73e-08		1.07	ACE,ADORA2B,AGT,AHR,APOH,C5,CCL2,CD14,CD274,CEACAM6,CFH,CXCL8,DDIT3,DYSF,EPHB1,F2RL1,F5,FGG,FOXP1,HGF,ITGB2,ITGB6,JUN,KITLG,LCN2,MAF,METRNL,MGAM,MT-CYB,MUC5B,NGF,NRG1,PLAT,PRTN3,PTGER2,PTPRE,SERPINF1,SERPINI1,SFRP1,SLPI,SPON2,STING1,TBXA2R,TLR1,TNFSF10,ULBP1,UNC13D,VAV3	48
Inflammatory Disease,Inflammatory Response,Organismal Injury and Abnormalities,Respiratory Disease	Inflammation of airway	3.79e-08		-0.1	ADORA2B,ADRA2A,AHR,ALDH2,ANTXR1,C5,CACNA2D2,CARD11,CCL2,COL1A1,CTSD,CXCL8,DUSP1,EOMES,F2RL1,FRMD4B,FSTL1,GLI2,GRIN2B,HAS2,HNMT,IGFL1,IL11,IL6R,KCNMA1,LCN2,MUC5AC,NGF,NRG1,PDE11A,PPARGC1A,PTGER2,RDH10,RORC,SELENBP1,SOCS2,SPON2,TBXA2R,TIMP3,TNFRSF25,TUBA1A,TUBA4A,TUBD1,VAV3,VDR	45
Cell-To-Cell Signaling and Interaction,Hematological System Development and Function,Immune Cell Trafficking	Adhesion of immune cells	3.79e-08		1.196	AGT,APOH,BMPER,C5,CADM1,CCL2,CD14,CDH1,CEACAM1,CFH,CORO1A,CXCL8,DEPTOR,DOCK2,F10,FGA,FGG,GDF15,GLRX,GPR132,HAS2,HGF,IL11,IL6R,ITGAL,ITGAX,ITGB2,KCNIP3,KCNK5,KITLG,NPTX1,PLXNC1,PODXL,PRTN3,PTK2B,RAP1GAP,RASGRP1,RASSF5,RELB,SERPINA1,SERPINE1,SMOC1,SPON2,TGFBR1,THBD,VAV3	46
Digestive System Development and Function,Gastrointestinal Disease,Organ Morphology,Organismal Development,Organismal Injury and Abnormalities	Abnormal morphology of intestine	3.99e-08			AGR2,AHR,ANGPTL4,AREG,CD274,CEACAM1,CLMP,COL3A1,CTSD,DACT1,DKK1,DOCK2,EDN3,EPHB2,EPHB3,FGA,FHIT,GFRA1,MLXIPL,MUC2,MYL9,PPARGC1A,RDH10,RORC,SHH,SLC12A2,SLC22A4,SMTN,SPDEF,TFF1,TGFA,TXNIP,USH1C,VDR	34
Cardiovascular Disease,Neurological Disease,Organismal Injury and Abnormalities,Skeletal and Muscular Disorders	Atrial fibrillation	4.22e-08			ACE,ADRA2A,AGT,CACNA1D,CACNA2D2,CCL2,COL1A1,COL3A1,F10,FRMD4B,GABRA5,KCNJ2,KCNMA1,LAMA4,MAOA,P2RY1,PLAT,PTPRE,SERPINE1,TF,TFPI,THRB,TUBA1A,TUBA4A,TUBD1	25
Connective Tissue Disorders,Organismal Injury and Abnormalities,Respiratory Disease	Interstitial lung disease	4.22e-08			BPIFB1,C5,CD274,CD55,CFH,COL15A1,COL1A1,COL3A1,COL4A1,COL4A2,COL5A1,CRLF1,DDIT3,DIO2,EDNRA,FMO5,FRMD4B,GDF15,IGFL2,IL32,IL6R,KCNJ2,MMP7,MOXD1,MT1A,MUC5B,MZB1,NFKBIZ,PADI2,PAX8,PDGFRA,PHGDH,PLAT,PPARGC1A,RET,RTKN2,SCARA5,SCG5,SERPINE1,SHH,SOX9,SPARC,ST6GALNAC3,TNFSF10	44
Organismal Injury and Abnormalities,Renal and Urological Disease	Failure of kidney	4.29e-08		1.183	ACE,ADRA2A,AGT,AHR,ANK3,C5,CACNA1D,CD274,CDH16,CFB,CREB3L1,CXCL8,CYP3A5,DUSP1,F10,F5,GABRA5,HGF,LCN2,MMP2,MSI1,NPHS1,P2RY1,PCSK9,PDE11A,PRTN3,SERPINE1,SOCS2,SSTR5,STC1,TFPI,TIMP2,TNS1,TXNIP,VDR,WNT4	36
Cancer,Endocrine System Disorders,Organismal Injury and Abnormalities,Reproductive System Disease	Gonadal tumor	4.31e-08		1.387	ABCC8,ABCG1,ADAM19,ADAMTS12,ADORA2B,AGR2,AKR1C1/AKR1C2,ALDH1L1,ALDH1L2,AMOTL1,ANG,ANKRD24,ANTXR1,ANXA10,ANXA8/ANXA8L1,APOH,ATP8A1,BCL6,C5,CALB2,CBS/LOC102724560,CCDC80,CCL2,CCN4,CD274,CDH1,CDH2,CDH4,CEACAM6,CEP126,CFB,CFH,CFHR3,CLDN4,CLDN7,CLTCL1,COL11A1,COL15A1,COL20A1,COL22A1,COL3A1,COL4A1,COL4A2,COL5A1,COL6A3,CORO2B,CP,CTNNA2,CUX2,CXCL8,CYP4F3,DHCR24,DIO2,DIRAS3,DNAH17,DNAH7,DOCK8,DSE,DUSP1,ED…	209
Cancer,Organismal Injury and Abnormalities,Reproductive System Disease	Breast carcinoma	4.59e-08		1.97	ABLIM3,ACE,ADAMTS6,ADAMTS8,AGR2,AGT,ALDH1L1,ALDH2,ALOX12B,ALPK3,ANGPTL4,ANKRD24,APOD,AREG,ARRB1,ASGR1,BCL6,BEX2,BMP4,C3orf80,CACNA1G,CACNA1I,CACNG4,CARD11,CARNS1,CBS/LOC102724560,CCDC80,CCL2,CD14,CD22,CD274,CDH1,CDH17,CDH2,CDH4,CEACAM6,CES1,CLMN,CNTN1,COL11A1,COL15A1,COL16A1,COL1A1,COL22A1,COL4A1,COL4A2,COL6A3,CORO2B,CREG2,CSF2RA,CTNNA2,CTSD,CXCL8,CYP26A1,DACT1,DCBLD1,DDIT3,DENND2A,DEPTOR,DIO2,DL…	268
Cardiovascular System Development and Function,Cell-To-Cell Signaling and Interaction	Interaction of endothelial cells	4.63e-08		-0.52	B4GALNT2,C5,CCL2,CD274,CDH2,CXCL8,DEPTOR,ELN,F10,F5,F7,FBLN5,GDF15,GLRX,HAS2,HAS3,HGF,IGFBP1,IGFBP7,ITGAL,ITGB2,JUN,KITLG,LGALS4,P2RY2,PTK2B,SERPINA1,SERPINE1,SPARC,TGFBI,TGFBR1,THBD,TIMP3,TNFRSF25	34
Cancer,Organismal Injury and Abnormalities	Malignant neoplasm of retroperitoneum	4.66e-08		1.342	ABCC8,ABCG1,ACKR3,ADAM19,ADAMTS12,ADAMTS6,ADGRE1,ADORA2B,ADRA2A,AFAP1L2,AGR2,AGT,AHR,AKR1C1/AKR1C2,ALDH2,ALX4,AMOTL1,ANKRD24,ANKS4B,APOD,APOH,AQP7,AREG,ARFGEF3,ARX,ASNS,ATP2B3,ATP8A1,B3GALT4,BAIAP3,BMP4,BNC2,C5,C9orf152,CA2,CACNA1D,CACNA1G,CACNA1I,CADM1,CARD11,CBS/LOC102724560,CCDC183,CCDC80,CCL2,CCN3,CD274,CDH1,CDH16,CDH19,CDH2,CDH4,CEACAM5,CEACAM6,CLDN4,CLDN7,CLMN,CLTCL1,CNTN1,CNTNAP3,COL11A1,C…	335
Dermatological Diseases and Conditions,Organismal Injury and Abnormalities	Psoriasis	4.67e-08			AHR,ALOX12B,ANXA8/ANXA8L1,APOD,AQP3,C5,CCL2,CDH1,CFD,CSTA,CXCL8,CYP3A5,DIO2,DSC2,DUSP1,EPHX1,FMO5,GAL,HGF,IFITM1,IGFBP3,IGFBP7,IGFL1,IL17D,IL6R,ISG20,ITGAL,ITGB2,JUN,JUNB,LCN2,LRIG1,MMP2,MUC5B,NRP2,OAS1,PCSK9,PDZK1,PLAT,PRSS3,RAB38,RARRES1,RBP4,RORC,S100A2,S100P,SERPINE1,SLC23A2,SLPI,SOCS2,TAGLN,TCN1,TF,TGFA,TGFBR1,THBD,TIMP2,TIMP3,TLR1,TNFAIP6,TNXB,TXNIP,VDR,ZC3H12C	64
Cell-To-Cell Signaling and Interaction,Hematological System Development and Function,Immune Cell Trafficking,Inflammatory Response	Activation of granulocytes	4.74e-08		1.844	AHR,C5,CCL2,CD14,CEACAM6,CFH,CXCL8,F2RL1,F5,ITGB2,KITLG,LCN2,MGAM,MT-CYB,PRTN3,SFRP1,SLPI,UNC13D,VAV3	19
Organismal Survival	Survival of organism	4.82e-08		-1.207	ADORA2B,ADRA2A,AGT,ALDH2,APOD,AREG,ARRB1,ARRDC4,ASGR1,BCL2A1,BCL6,BIRC7,C5,CADM1,CBS/LOC102724560,CCL2,CCN3,CD14,CD22,CD274,CD55,CDH1,CDH2,CEACAM1,CEACAM5,CEACAM6,CFB,CFH,CLMP,CNTN1,COL1A1,COL3A1,CYP26A1,CYP3A5,CYP4F3,DACT1,DIO2,DKK1,DPEP1,DUSP1,EFEMP1,ELN,ERBB3,EREG,EYA2,F2RL1,F7,FBLN5,FCMR,FSTL1,GDF15,GLS,GLUL,GPR132,HAP1,HGF,HOXB4,HOXD11,IGF2,IL11,INHBB,ITGAL,ITGB6,JUNB,KITLG,LAMA4,LCN2,LINC01…	109
Organ Morphology	Abnormal morphology of gland	5.25e-08			ADAM19,AGR2,APOD,AREG,ARFGEF3,ARX,BMP4,CACNA1D,CBS/LOC102724560,CDH1,CES1,CHGB,EDAR,EDNRA,EN1,ERBB3,FFAR4,GAL,GDF15,GLI2,IGFBP3,IGFBP7,INHBB,LBH,MUC2,MUC5AC,NFATC4,PAX7,PAX8,RUNX2,SCG5,SGPP2,SHH,SLC23A2,SLC26A9,SP6,SPDEF,SSTR5,SYTL1,TBX1,TBX3,TGFA,TGFBI,THRB,UNC13A,VDR,WNT4	47
Digestive System Development and Function,Embryonic Development,Organismal Development	Development of gastrointestinal tract	5.34e-08		-0.152	AGR2,ALX4,ANTXR1,BARX1,BMP4,BNC2,CDH1,CLMP,COL1A1,COL3A1,DKK1,EDAR,EDARADD,EDNRA,ENPP1,EPHB2,EPHB3,ERBB3,ERN1,GABRA5,GABRQ,GLI2,HAND2,ITGB6,LHX8,LRRC32,MMP25,MSC,MYOCD,PDGFRA,RELB,RET,RORC,RUNX2,SFRP1,SFRP5,SHH,SIM2,SNAI1,SP6,SPDEF,TBX1,TBX3,TGFBR1,XBP1	45
Cancer,Organismal Injury and Abnormalities	Malignant neoplasm of aerodigestive tract	5.5e-08			ABLIM3,ACE,ADAM19,ADAMTS12,ADAMTS16,ADAMTS6,ADCY5,ADGRF4,AGT,ALDH1L2,ALDH2,ALOX12B,ANK3,ANO9,ARFGEF3,ARX,ASNS,BAAT,BAMBI,BCL6,BMP4,BNC2,C4BPA,CACNA1D,CACNA1G,CACNA2D2,CD14,CD274,CDH1,CDH19,CDH2,CFHR3,CLDN4,CNTN1,COBL,COL11A1,COL15A1,COL1A1,COL20A1,COL22A1,COL3A1,COL4A1,COL4A2,COL5A1,CREB3L1,CST1,CSTA,CTNNA2,CTPS1,CUX2,CXCL8,CYP4F11,DAW1,DCDC1,DIO2,DLC1,DNAH17,DNAH7,DOCK2,DOCK8,DOK3,DPEP1,DPYSL3,D…	241
Cell-To-Cell Signaling and Interaction,Cellular Movement	Recruitment of cells	5.75e-08		0.312	ADORA2B,AGT,AHR,ALOX5AP,BCL6,C5,CCL2,CD14,CD274,CD55,CD99L2,COL1A1,CXCL8,DKK1,DPEP1,EN1,F2RL1,GDF15,GGT5,GLRX,GPR132,HGF,IL6R,ITGB2,JUN,KCNIP3,KITLG,LCN2,MGAM,MMP2,MMP28,NOG,P2RY2,PDGFB,PRTN3,PXDN,SERPINE1,SFRP1,SHH,SLPI,SNAI1,SPON2,STING1,TFPI,TRPC6,VAV3,VDR,XBP1	48
Cancer,Organismal Injury and Abnormalities	Urogenital cancer	6.32e-08		1.83	ABCC8,ABCG1,ABLIM3,ACE,ADAM19,ADAMTS12,ADAMTS16,ADAMTS6,ADAMTS8,ADGRE1,ADGRF4,ADORA2B,ADRA2A,AFAP1L2,AGR2,AGT,AHR,AKR1C1/AKR1C2,ALDH1L1,ALDH1L2,ALDH2,ALDOC,ALOX12B,ALOX5AP,ALPK3,ALX4,AMOTL1,ANG,ANGPTL4,ANK3,ANKRD24,ANKS4B,ANO9,ANTXR1,ANXA10,ANXA13,ANXA8/ANXA8L1,APOD,APOH,AQP7,AREG,ARFGEF3,ARHGAP25,ARRB1,ARRDC4,ARX,ASGR1,ASNS,ASS1,ATOSA,ATP2B3,ATP8A1,B3GALT4,B3GNT3,BAAT,BAIAP2L2,BAIAP3,BAMBI,BCAS1…	695
Cardiovascular System Development and Function,Organ Morphology,Organismal Development	Enlargement of left ventricle	6.32e-08			ABCC8,ACE,ADCY5,ADRA2A,AGT,CACNA1D,DSC2,HAND2,HDAC9,KCNJ11,LAMA4,MMP2,MYPN,NEXN,PDGFB,PLAT,PPARGC1A,SERPINE1,SPEG,TIMP3,TPM1,TRPC6,UCN2,VAV3,VDR	25
Cancer,Hematological Disease,Organismal Injury and Abnormalities	Neoplasia of blood cells	6.4e-08	Decreased	-2.164	ABCG1,ACE,ADAM19,ADAMTS12,ADAMTS16,ADAMTS6,ADCY5,ADGRF4,AFAP1L2,AGT,AHR,ALDH2,ALOX12B,AMOTL1,ANGPTL4,ANK3,ANTXR1,AQP7,ARSI,ASS1,B3GALT4,B3GNT3,B4GALNT2,BAIAP2L2,BCL6,BMPER,BNC2,C2CD4B,C5,CA2,CACNA1D,CACNA1G,CACNA1I,CADM1,CARD11,CARNS1,CCL2,CCPG1,CD14,CD22,CD274,CDH1,CDH4,CEACAM1,CEACAM5,CEP126,CHGB,CLDN7,CLIC3,CLMP,CNTNAP3,CNTNAP3B,COBL,COL11A1,COL15A1,COL16A1,COL1A1,COL20A1,COL3A1,COL4A1,COL4A2,…	359
Molecular Transport	Transport of cation	6.45e-08		1.902	ABCC8,ADRA2A,AGT,ANK3,BHLHA15,CA2,CACNA1D,CACNA1G,CACNA1I,CACNA2D2,CD22,CNTN1,CORO1A,CP,EDN3,EDNRA,F2RL1,GRIN2B,KCNAB3,KCNE4,KCNG1,KCNH1,KCNIP3,KCNJ11,KCNJ16,KCNJ2,KCNJ6,KCNK5,KCNK6,KCNMA1,KCNQ5,KCNT2,MT-CYB,NIPAL4,PDZK1,RHCG,SCARA5,SCNN1B,SLC12A2,SLC22A1,SLC22A4,SLC23A1,SLC23A2,SLC40A1,SLC44A4,SLN,STEAP2,TF,TRPC6,TRPM6,VDR	51
Endocrine System Disorders,Gastrointestinal Disease,Organismal Injury and Abnormalities	Pancreatic lesion	6.79e-08		1.156	ABCC8,ABCG1,ACKR3,ADAMTS12,ADAMTS6,ADGRE1,ADRA2A,AFAP1L2,AGR2,AGT,AHR,AKR1C1/AKR1C2,AMOTL1,ANKRD24,ANKS4B,AREG,ASNS,ATP2B3,ATP8A1,B3GALT4,BAIAP3,BHLHA15,BMP4,BNC2,C5,C9orf152,CACNA1D,CACNA1G,CACNA1I,CARD11,CBS/LOC102724560,CCDC183,CCL2,CCN3,CD274,CDH1,CDH19,CDH2,CDH4,CEACAM5,CEACAM6,CFH,CLDN4,CLTCL1,CNTN1,CNTNAP3,COL11A1,COL15A1,COL1A1,COL22A1,COL4A1,COL4A2,COL5A1,COL6A3,CPN1,CRACR2B,CREB3L1,CRYM…	272
Cancer,Organismal Injury and Abnormalities	Malignant genitourinary solid tumor	7.17e-08		1.83	ABCC8,ABCG1,ABLIM3,ACE,ADAM19,ADAMTS12,ADAMTS16,ADAMTS6,ADAMTS8,ADGRE1,ADGRF4,ADORA2B,ADRA2A,AFAP1L2,AGR2,AGT,AHR,AKR1C1/AKR1C2,ALDH1L1,ALDH1L2,ALDH2,ALDOC,ALOX12B,ALOX5AP,ALPK3,ALX4,AMOTL1,ANG,ANGPTL4,ANK3,ANKRD24,ANKS4B,ANO9,ANTXR1,ANXA10,ANXA13,ANXA8/ANXA8L1,APOD,APOH,AQP7,AREG,ARFGEF3,ARHGAP25,ARRB1,ARRDC4,ARX,ASGR1,ASNS,ASS1,ATOSA,ATP2B3,ATP8A1,B3GALT4,B3GNT3,BAAT,BAIAP2L2,BAIAP3,BAMBI,BCAS1…	694
Cardiovascular Disease,Organismal Injury and Abnormalities	Atrial cardiopathy	7.63e-08		1.411	ACE,ACKR3,ADRA2A,AGT,AHR,CACNA1D,CACNA2D2,CCL2,COL1A1,COL3A1,ELN,F10,FOXP1,FRMD4B,GABRA5,KCNJ2,KCNMA1,LAMA4,MAOA,P2RY1,PLAT,PTPRE,SERPINE1,TBX1,TF,TFPI,THRB,TPM1,TUBA1A,TUBA4A,TUBD1	31
Organismal Injury and Abnormalities	Cirrhosis	7.9e-08			ADRA2A,AGT,BNC2,CACNA2D2,CCL2,COL1A1,COL3A1,CSF2RA,CXCL8,DPEP1,F10,F5,F7,FBLN2,GABRA5,GABRQ,GRIN2B,GUCY1A2,HGF,JAG1,MMP2,NOSTRIN,NOX1,PDE11A,PTPRE,RET,SERPINA1,SLC23A2,SLC51B,SPARC,SSTR5,TF,TGFA,TNFSF10,XBP1	35
Cellular Movement,Hematological System Development and Function,Immune Cell Trafficking,Inflammatory Response	Migration of phagocytes	8.23e-08		1.532	AGT,ARHGAP25,BCL6,C5,CCL2,CD302,CD99L2,CDH1,CEACAM1,CFH,COL1A1,COL4A1,CORO1A,CXCL8,DOCK8,ENPP1,F10,F2RL1,FGA,GDF15,GREM1,HGF,ITGAL,ITGAX,ITGB2,KITLG,MAOA,MMP7,NGF,NRP2,PLXNC1,PTK2B,SCG2,SERPINE1,SERPINF1,SLPI,TGFBR1,TIMP2,TIMP3,TRPC6,VAV3	41
Cancer,Organismal Injury and Abnormalities	Hematological or lymphatic system tumor	8.58e-08	Decreased	-2.095	ABCG1,ACE,ADAM19,ADAMTS12,ADAMTS16,ADAMTS6,ADCY5,ADGRF4,AFAP1L2,AGR2,AGT,AHR,ALDH2,ALOX12B,AMOTL1,ANGPTL4,ANK3,ANTXR1,AQP7,ARSI,ASS1,B3GALT4,B3GNT3,B4GALNT2,BAIAP2L2,BCL2A1,BCL6,BMPER,BNC2,C2CD4B,C5,CA2,CACNA1D,CACNA1G,CACNA1I,CADM1,CARD11,CARNS1,CCL2,CCPG1,CD14,CD22,CD274,CDH1,CDH19,CDH4,CEACAM1,CEACAM5,CEP126,CHGB,CLDN7,CLIC3,CLMP,CNTNAP3,CNTNAP3B,COBL,COL11A1,COL15A1,COL16A1,COL1A1,COL20A1,COL…	379
Cancer,Organismal Injury and Abnormalities	Lymphoid cancer	8.6e-08		-1.789	ABCG1,ACE,ADAM19,ADAMTS12,ADAMTS16,ADAMTS6,ADCY5,ADGRF4,AFAP1L2,AHR,ALDH2,ALOX12B,AMOTL1,ANK3,ANTXR1,AQP7,ASS1,B3GALT4,B3GNT3,BAIAP2L2,BCL6,BMPER,BNC2,C2CD4B,CA2,CACNA1D,CACNA1G,CACNA1I,CADM1,CARD11,CARNS1,CCL2,CCPG1,CD14,CD22,CD274,CDH1,CDH19,CDH4,CEACAM5,CLMP,CNTNAP3,CNTNAP3B,COBL,COL11A1,COL15A1,COL16A1,COL1A1,COL20A1,COL3A1,COL4A1,COL4A2,COL5A1,COL6A3,CORO2A,CPN1,CSF2RA,CTNNA2,CUX2,CXCL8,CYP3…	301
Cell Morphology,Organ Morphology	Morphology of apud cells	8.65e-08			ANGPTL4,AQP7,ARFGEF3,ARRB1,ARX,CACNA1D,CADM1,CHGB,ELAPOR1,ERBB3,GDF15,HGF,IGF2,IGFBP3,LCN2,MLXIPL,PPARGC1A,SCG5,SGPP2,SLC23A2,SOX9,SSTR5,SYTL1,TIMP2,TXNIP,VDR	26
Cellular Development,Connective Tissue Development and Function,Tissue Development	Differentiation of bone	8.9e-08		-0.198	AGT,AHR,AREG,BAMBI,BCL6,BMP4,BMPER,C5,CA2,CCL2,CCN3,CCN4,CEACAM1,CREB3L1,CXCL8,DKK1,DUSP1,EDNRA,EFNA2,ENPP1,ERBB3,FBN2,FFAR4,FOXP1,GLI2,GREM1,HAND2,HGF,HIVEP3,IFITM1,IL11,IL32,IL6R,JAG1,JUN,JUNB,KITLG,MAT2A,NOG,PDLIM7,PTGER2,PTPRE,RUNX2,SERPINF1,SFRP1,SHH,SMOC1,SNAI1,SOX9,STC1,TENT5A,TF,TNFAIP6,TNFSF10,WNT4,WNT5B	56
Organismal Injury and Abnormalities	Wound	9.11e-08		0	C5,CDH2,CFB,CFD,COL3A1,COL5A1,EHF,EREG,FGA,FGB,GDF15,HGF,IL6R,ITGB2,ITGB6,JUNB,MAP3K1,MMP7,NGF,NOG,NOX1,NRG1,PDGFB,PDGFRA,PLAT,PTK7,RASSF5,SCNN1B,SERPINE1,SLPI,SPARC,TGFA,TGFBR1,THBD,TPM1,VDR,VIL1	37
Cardiovascular Disease,Organismal Injury and Abnormalities	Valvulopathy	9.11e-08		1.698	ACE,ACKR3,ADAM19,ADRA2A,AGT,AKR1C1/AKR1C2,APOD,C5,CA12,CA2,CACNA1D,CD14,DPYSL3,DPYSL5,DYSF,EFEMP1,ELN,ENPP1,EPHX1,ERBB3,F10,F7,FBLN5,FLNC,GABRA5,GNG2,HAND2,HGF,IGF2,IGFBP7,ITGB2,ITIH2,JAG1,MMP2,NOTCH3,NTRK3,PALMD,PGM2L1,PLAT,PRTN3,RBP1,RBP4,RUNX2,SERPINE1,SLPI,SOX9,SPON2,TBX1,TBXAS1,TF,TIMP2,TNS1,TPM1,VDR	54
Embryonic Development,Organ Development,Organismal Development,Skeletal and Muscular System Development and Function,Tissue Development	Formation of muscle	9.36e-08		-0.411	AHR,ALPK3,ALX4,AREG,BMP4,CACNA2D2,CCN3,CDH2,COL11A1,COL5A1,COL6A3,DUSP1,DYSF,ELN,ERBB3,F2RL1,FHOD3,FLNC,GDF15,GPCPD1,HAS2,HDAC9,HGF,HOXD10,HOXD9,IGF2,ITGA11,JAG1,JPH2,JUN,KCNH1,KLF2,MMP2,MSC,MYPN,NEB,NOG,NPHS1,PAX7,PDGFB,PDGFRA,PKP2,PLEKHO1,PPARGC1A,RBP4,RGS2,SERPINE1,SGCD,SHH,SLIT3,SMTN,SOCS2,SPEG,TBX1,TGFBR1,TNFRSF12A,TPM1,TRPC6	58
Molecular Transport	Quantity of metal	1e-07		-0.114	ABCC8,ADRA2A,AGT,ATP2B3,BMPER,C5,CACNA1D,CACNA1G,CACNA2D2,CCL2,CD22,CLDN7,CP,CXCL8,EDN3,EDNRA,ELN,F2RL1,FFAR4,FOXA1,FXYD2,GAL,GRIN2B,HERPUD1,HGF,IGF2,IGFBP7,JPH2,KCNIP3,KCNJ11,KLF2,LCN2,MT1A,NGF,NHERF2,NOX1,P2RY1,P2RY2,PDGFB,PRSS3,PTGER2,RGS2,RHCG,SCNN1B,SHH,SLC12A2,SLC40A1,SMOC1,TBXA2R,TF,TGFA,TRPC6,TSC22D3,TXNIP,VAV3,VDR,VGF	57
Hematological Disease,Immunological Disease,Organismal Injury and Abnormalities	Lymphoproliferative disorder	1.01e-07		-1.965	ABCG1,ACE,ADAM19,ADAMTS12,ADAMTS16,ADAMTS6,ADCY5,ADGRF4,AFAP1L2,AHR,ALDH2,ALOX12B,AMOTL1,ANK3,ANTXR1,AQP7,ASS1,B3GALT4,B3GNT3,BAIAP2L2,BCL6,BMPER,BNC2,C2CD4B,CA2,CACNA1D,CACNA1G,CACNA1I,CADM1,CARD11,CARNS1,CCL2,CCPG1,CD14,CD22,CD274,CDH1,CDH19,CDH4,CEACAM5,CLMP,CNTNAP3,CNTNAP3B,COBL,COL11A1,COL15A1,COL16A1,COL1A1,COL20A1,COL3A1,COL4A1,COL4A2,COL5A1,COL6A3,CORO2A,CPN1,CSF2RA,CTNNA2,CUX2,CXCL8,CYP3…	300
Cardiovascular System Development and Function	Morphology of cardiovascular system	1.02e-07			ABCC8,ACE,ACKR3,ADAM19,ADCY5,ADRA2A,AGT,AHR,ANK3,BCL6,BMP4,BMPER,CA2,CACNA1D,CBS/LOC102724560,CCL2,CCN3,CDH2,CEACAM1,CFB,CFH,COL15A1,COL3A1,COL5A1,CSRP2,CTSD,CYP26A1,DACT1,DSC2,DUSP1,EDNRA,ELN,ENPP1,ERBB3,ERN1,F10,F2RL1,F7,FBLN5,FHOD3,FLNC,FLRT2,GAL,GALNT4,GDF15,HAND2,HAS2,HDAC9,HGF,HOXB4,IGF2,IGFBP3,IGFBP7,IL11,IL6R,ITGA11,JAG1,JPH2,JUN,KCNJ11,KITLG,KLF2,LAMA4,LCN2,LOXL2,MAP3K1,MESP2,MFGE8,MMP2,…	116
Connective Tissue Disorders,Organismal Injury and Abnormalities,Tissue Morphology	Deterioration of connective tissue	1.03e-07		1.313	ADRA2A,AREG,ARRB1,C5,CCN3,CCN4,CD14,CFB,CFD,COL1A1,CXCL8,DKK1,DUSP1,F10,GABRA5,IL32,JUN,KITLG,MFGE8,NOG,SCIN,SHH,SPARC,TF,TGFA,THRB,TIMP3,TNFAIP6,VDR	29
Cancer,Organismal Injury and Abnormalities	Lymphohematopoietic cancer	1.03e-07	Decreased	-2.174	ABCG1,ACE,ADAM19,ADAMTS12,ADAMTS16,ADAMTS6,ADCY5,ADGRF4,AFAP1L2,AGT,AHR,ALDH2,ALOX12B,AMOTL1,ANGPTL4,ANK3,ANTXR1,AQP7,ARSI,ASS1,B3GALT4,B3GNT3,B4GALNT2,BAIAP2L2,BCL2A1,BCL6,BMPER,BNC2,C2CD4B,C5,CA2,CACNA1D,CACNA1G,CACNA1I,CADM1,CARD11,CARNS1,CCL2,CCPG1,CD14,CD22,CD274,CDH1,CDH19,CDH4,CEACAM1,CEACAM5,CEP126,CHGB,CLDN7,CLIC3,CLMP,CNTNAP3,CNTNAP3B,COBL,COL11A1,COL15A1,COL16A1,COL1A1,COL20A1,COL3A1,C…	372
Cellular Movement,Hematological System Development and Function,Immune Cell Trafficking	Cellular infiltration by leukocytes	1.07e-07		-1.058	ABCG1,ADAM19,AGT,AHR,ALOX5AP,APOD,AREG,ARHGAP25,ARRB1,C5,CCL2,CD14,CD274,CD55,CES1,CFB,CFD,CFH,CORO1A,CXCL8,CYP26A1,DOCK2,DUSP1,ERN1,F2RL1,F7,FGB,FSTL1,GPR132,HGF,IGFBP3,IL6R,ITGAL,ITGB2,KITLG,LAMA4,LCN2,LRRC32,MMP2,NFKBIZ,NOG,NOTCH3,PCSK9,PLAT,PRSS3,PRTN3,PTK2B,RELB,RGCC,RORC,SERPINA1,SERPINE1,SFRP1,SGPP2,SPARC,SPDEF,STC1,STING1,TGFBR1,THBD,TIMP3,TNFSF10,VAV3,VDR	64
Cancer,Gastrointestinal Disease,Organismal Injury and Abnormalities	Gastroesophageal adenocarcinoma	1.08e-07			ABCC8,ADAMTS12,ADAMTS16,ADCY5,AFAP1L2,AKR1C1/AKR1C2,ALX4,AMOTL1,ANK3,APOH,AREG,ATP2B3,ATP8A1,B3GNT3,BAIAP3,BEX2,BICDL1,BNC2,C4BPA,CACNA1D,CACNA2D2,CADM1,CARD11,CASC19,CBS/LOC102724560,CCDC80,CCPG1,CD274,CDH1,CDH16,CDH2,CDH4,CEACAM1,CFH,CFHR3,CHGB,CHST1,CLDN4,CNTNAP3,COL11A1,COL1A1,COL22A1,COL3A1,COL4A1,COL5A1,COL6A3,CORO1A,CPA4,CSF2RA,CST1,CTNNA2,CTPS1,CUX2,CYP26A1,CYP4F11,DDIT4L,DEPDC7,DEPTOR,DI…	236
Dermatological Diseases and Conditions,Organ Morphology,Organismal Injury and Abnormalities	Abnormal morphology of skin	1.09e-07			AHR,ALOX12B,AREG,CBS/LOC102724560,CLDN7,COL5A1,DKK1,EDAR,EDARADD,EDN3,EFEMP1,EN1,EREG,F2RL1,GFRA1,GFRA2,HAP1,IGF2,INHBB,ITGB2,ITGB6,KITLG,KRT4,LAMC2,LRIG1,NFKBIZ,NIPAL4,PDGFRA,PHGDH,RELB,RUNX2,SCG5,SHH,SP6,SPINT1,TGFA,TIMP3,VDR	38
Skeletal and Muscular System Development and Function	Function of muscle	1.11e-07		0.161	ADORA2B,AGT,ARRB1,CACNA1D,CCN3,CSRP2,DIO2,DSC2,DUSP1,DYSF,EFEMP1,F2RL1,FLNC,GALNT4,GDF15,GPCPD1,HAND2,IGFBP1,IGFBP3,INHBB,JUNB,KCNJ2,KCNMA1,LAMA4,LCN2,MAOA,MAP3K1,MMP2,MYOCD,NDUFA4L2,NEB,NEXN,NRG1,PLAT,PPARGC1A,PTGER2,RBP4,RRAD,SGCD,SHH,SLN,SORL1,STC1,TIMP3,TPM1,TRPC6,TXNIP,UCN2,VAV3,VDR	50
Cell-To-Cell Signaling and Interaction,Cellular Movement	Recruitment of myeloid cells	1.13e-07		0.265	ADORA2B,AGT,AHR,ALOX5AP,C5,CCL2,CD14,CD274,CD55,CD99L2,COL1A1,CXCL8,DPEP1,F2RL1,GDF15,GGT5,GLRX,GPR132,IL6R,ITGB2,KCNIP3,KITLG,LCN2,MGAM,MMP2,MMP28,P2RY2,PDGFB,PRTN3,PXDN,SERPINE1,SFRP1,SLPI,SNAI1,SPON2,TFPI,TRPC6,VAV3,VDR	39
Cell-To-Cell Signaling and Interaction,Molecular Transport,Small Molecule Biochemistry	Quantity of catecholamine	1.13e-07		-0.684	ADRA2A,AGT,ARRB1,CDH2,CDNF,EN1,GAL,GFRA1,GPR37,MAOA,MRAP2,NRG1,PAX8,PLAT,PTPRN,RET,SCG5,SHH,SLC23A2,SORCS2,STING1,TNFRSF25,UCN2,VAV3,VGF	25
Cancer,Hematological Disease,Immunological Disease,Organismal Injury and Abnormalities	Lymphocytic cancer	1.14e-07		-1.789	ABCG1,ACE,ADAM19,ADAMTS12,ADAMTS16,ADAMTS6,ADCY5,ADGRF4,AFAP1L2,AHR,ALDH2,ALOX12B,AMOTL1,ANK3,ANTXR1,AQP7,ASS1,B3GALT4,B3GNT3,BAIAP2L2,BCL6,BMPER,BNC2,C2CD4B,CA2,CACNA1D,CACNA1G,CACNA1I,CADM1,CARD11,CARNS1,CCL2,CCPG1,CD14,CD22,CD274,CDH1,CDH19,CDH4,CEACAM5,CLMP,CNTNAP3,CNTNAP3B,COBL,COL11A1,COL15A1,COL16A1,COL1A1,COL20A1,COL3A1,COL4A1,COL4A2,COL5A1,COL6A3,CORO2A,CPN1,CSF2RA,CTNNA2,CUX2,CXCL8,CYP3…	299
Cancer,Hematological Disease,Organismal Injury and Abnormalities	Malignant lymphocytic neoplasm	1.14e-07		-1.789	ABCG1,ACE,ADAM19,ADAMTS12,ADAMTS16,ADAMTS6,ADCY5,ADGRF4,AFAP1L2,AHR,ALDH2,ALOX12B,AMOTL1,ANK3,ANTXR1,AQP7,ASS1,B3GALT4,B3GNT3,BAIAP2L2,BCL6,BMPER,BNC2,C2CD4B,CA2,CACNA1D,CACNA1G,CACNA1I,CADM1,CARD11,CARNS1,CCL2,CCPG1,CD14,CD22,CD274,CDH1,CDH19,CDH4,CEACAM5,CLMP,CNTNAP3,CNTNAP3B,COBL,COL11A1,COL15A1,COL16A1,COL1A1,COL20A1,COL3A1,COL4A1,COL4A2,COL5A1,COL6A3,CORO2A,CPN1,CSF2RA,CTNNA2,CUX2,CXCL8,CYP3…	299
Molecular Transport	Secretion of molecule	1.15e-07	Increased	2.581	ABCG1,ACE,ADM2,ADORA2B,ADRA2A,AGT,ANG,AQP7,ARRB1,ATP2B3,BAIAP3,BMP4,CA2,CES1,CFD,CP,CREB3L1,CXCL8,DOC2B,EDN3,EDNRA,ERBB3,F2RL1,FBLN5,FBN2,FFAR4,FGA,FGB,FGG,FOSB,GAL,GFRA1,GRIN2B,HAS2,HGF,HILPDA,IL11,KCNIP3,KRT20,LIN7A,LTBP2,NGF,NRG1,P2RY1,P2RY2,PCK2,PPARGC1A,PTK2B,PTPRN,RAB3B,RET,RPH3A,SCG2,SCG5,SLC12A2,SLC40A1,SLC44A4,SORL1,SSTR5,STC1,TGFA,UCN2,UNC13A,UNC13D,VDR,XBP1	66
Connective Tissue Disorders,Inflammatory Disease,Inflammatory Response,Organismal Injury and Abnormalities,Skeletal and Muscular Disorders	Osteoarthritis	1.16e-07			ADAMTS12,ADAMTS16,ADAMTS6,ADRA2A,BMP4,CACNA1D,CACNA2D2,CCL2,CD274,COL11A1,CXCL8,DIO2,DPEP1,F10,FLNC,GABRA5,GABRQ,HDAC9,HGF,IL11,MMP2,MMP25,MMP28,MMP7,MUC5AC,NGF,PRG4,PTGER2,RNF144B,RUNX2,TF,TGFA,TIMP2,TIMP3,TUBA1A,TUBA4A,TUBD1,WNT5B,XBP1,XYLT1	40
Infectious Diseases,Organismal Injury and Abnormalities	COVID-19	1.16e-07			ACE,ADRA2A,AGT,ALOX5AP,ANK3,APOD,APOH,C4BPA,C5,CACNA1D,CACNA2D2,CCL2,CFB,CPN1,CSF2RA,CXCL8,CYP4F3,DDC,DUSP1,DYSF,EDNRA,EHF,ERBB3,F10,F5,F7,GAL,GRIN2B,HLA-DMB,IFITM1,IL32,IL6R,JUNB,KCNJ2,MACROD2,MAOA,NRG1,NRP2,NTN5,NTNG2,P2RY1,PCSK9,PDE11A,PDGFRA,PLXNA2,PTK7,RBP4,RET,RGS2,SELENBP1,SERPINE1,SPARC,STING1,THRB,TNFSF10,TUBA1A,TUBA4A,TUBD1,TXNIP,VDR,ZFP36L2	61
Cancer,Endocrine System Disorders,Gastrointestinal Disease,Organismal Injury and Abnormalities	Pancreatic tumor	1.17e-07		1.554	ABCC8,ABCG1,ACKR3,ADAMTS12,ADAMTS6,ADGRE1,ADRA2A,AFAP1L2,AGR2,AGT,AHR,AKR1C1/AKR1C2,AMOTL1,ANKRD24,ANKS4B,AREG,ASNS,ATP2B3,ATP8A1,B3GALT4,BAIAP3,BHLHA15,BMP4,BNC2,C5,C9orf152,CACNA1D,CACNA1G,CACNA1I,CARD11,CBS/LOC102724560,CCDC183,CCL2,CCN3,CD274,CDH1,CDH19,CDH2,CDH4,CEACAM5,CEACAM6,CFH,CLDN4,CLTCL1,CNTN1,CNTNAP3,COL11A1,COL15A1,COL1A1,COL22A1,COL4A1,COL4A2,COL5A1,COL6A3,CPN1,CRACR2B,CREB3L1,CRYM…	269
Cancer,Organismal Injury and Abnormalities	Frequency of tumor	1.19e-07		-1.597	ABCC8,ABCG1,ABLIM3,ACE,ACKR3,ADAM19,ADAMTS12,ADAMTS16,ADAMTS8,ADCY5,ADGRE1,ADGRF4,ADM2,ADORA2B,AFAP1L2,AGR2,AGT,AHR,AKR1C1/AKR1C2,ALDH1L1,ALDH1L2,ALDH2,ALDOC,ALOX12B,ALPK3,ALX4,AMOTL1,ANGPTL4,ANK3,ANKRD2,ANKRD24,ANKS4B,ANO9,ANTXR1,ANXA13,ANXA8/ANXA8L1,APOD,APOH,AQP7,AREG,ARFGEF3,ARHGAP25,ARRB1,ARRDC4,ARSI,ARX,ASNS,ASS1,ATOSA,ATP2B3,ATP8A1,B3GNT3,B4GALNT2,BAAT,BAIAP2L2,BAIAP3,BATF2,BCL2L15,BCL6,BE…	708
Neurological Disease,Ophthalmic Disease,Organismal Injury and Abnormalities	Maculopathy	1.2e-07			AHR,BMP4,CCL2,CFB,CFH,CFHR3,CP,CTSD,EFEMP1,FBLN2,FBLN5,FBN2,FRMD4B,LCN2,PDGFB,PLAT,PTGER2,RBP4,TF,TIMP3	20
Cardiovascular System Development and Function,Organ Morphology,Organismal Development	Morphology of heart ventricle	1.22e-07			ABCC8,ACE,ACKR3,ADAM19,ADCY5,ADRA2A,AGT,BCL6,CACNA1D,CCN3,CFB,DSC2,ELN,ERBB3,HAND2,HAS2,HDAC9,HOXB4,IGF2,IL6R,JUN,KCNJ11,LAMA4,LOXL2,MAP3K1,MMP2,MYL9,MYPN,NEXN,NFATC4,NTRK3,PDGFB,PLAT,PPARGC1A,RGS2,SERPINE1,SGCD,SLC40A1,SMTN,SPEG,TBX1,TIMP3,TNS1,TPM1,TRPC6,TXNIP,UCN2,VAV3,VDR,XBP1	50
Cell-To-Cell Signaling and Interaction	Adhesion of blood cells	1.23e-07		1.061	AGT,APOH,BMPER,C5,CADM1,CCL2,CD14,CDH1,CEACAM1,CFH,CORO1A,CXCL8,DEPTOR,DOCK2,F10,FGA,FGG,GDF15,GLRX,GPR132,HAS2,HGF,IL11,IL6R,ITGAL,ITGAX,ITGB2,KCNIP3,KCNK5,KITLG,NPTX1,PLXNC1,PODXL,PRTN3,PTK2B,RAP1GAP,RASGRP1,RASSF5,RELB,SERPINA1,SERPINE1,SMOC1,SPON2,ST6GALNAC2,TGFBR1,THBD,VAV3	47
Cancer,Gastrointestinal Disease,Organismal Injury and Abnormalities	Gastric adenocarcinoma	1.24e-07			ABCC8,ADAMTS12,ADAMTS16,ADCY5,AFAP1L2,AKR1C1/AKR1C2,ALX4,AMOTL1,ANK3,APOH,AREG,ATP2B3,ATP8A1,BAIAP3,BEX2,BICDL1,BNC2,CACNA1D,CACNA2D2,CADM1,CARD11,CASC19,CBS/LOC102724560,CCDC80,CCPG1,CD274,CDH1,CDH16,CDH2,CDH4,CFH,CHGB,CHST1,CNTNAP3,COL11A1,COL1A1,COL22A1,COL3A1,COL4A1,COL5A1,COL6A3,CORO1A,CPA4,CSF2RA,CST1,CTNNA2,CTPS1,CYP26A1,CYP4F11,DDIT4L,DEPDC7,DEPTOR,DLC1,DNAH7,DOCK2,DOCK8,DPYSL3,DPYSL5,DSC…	216
Cardiovascular Disease,Neurological Disease,Organismal Injury and Abnormalities,Skeletal and Muscular Disorders	Cardiac fibrillation	1.25e-07			ACE,ADRA2A,AGT,CACNA1D,CACNA2D2,CCL2,COL1A1,COL3A1,F10,FRMD4B,GABRA5,KCNJ2,KCNMA1,LAMA4,MAOA,P2RY1,PKP2,PLAT,PTPRE,SERPINE1,TF,TFPI,THRB,TUBA1A,TUBA4A,TUBD1	26
Cancer,Organismal Injury and Abnormalities	Extrahepatic metastasis	1.25e-07		-0.58	ACKR3,AKR1C1/AKR1C2,ANGPTL4,ANK3,CCL2,CD274,CDH2,CEACAM5,CLDN4,COL1A1,COL4A1,COL4A2,COL6A3,CPA4,DKK1,DLC1,DPYSL3,EFEMP1,EN1,ERBB3,F10,FBN2,FGA,FLRT2,FRY,GDF15,GLRX,GLUL,GRIN2B,HGF,IGFBP7,IL11,JAG1,KCNJ2,KRT20,LCN2,LGALS4,MMP2,MSC,MYOCD,NID2,NLRP1,NTRK3,PAPSS2,PDGFB,PDGFRA,PLAT,PPARGC1A,PTK2B,RET,S100P,SERPINE1,SLPI,SNAI1,SRPX,SSTR5,TF,TFPI,THBD,THRB,TUBA1A,TUBA4A,TUBD1,VDR,ZFP36L2	65
Cancer,Organismal Injury and Abnormalities	Primary neoplasm	1.29e-07		-0.447	ADAM19,AGR2,ANGPTL4,ANXA10,AQP7,B3GNT3,BCL6,C2CD4B,CARD11,CD22,CD274,CEACAM6,CLDN4,CLMP,COL4A1,CP,CSF2RA,CXCL8,CYP26A1,DACT1,DHCR24,EFEMP1,ELMO1,ERBB3,EYA2,FGA,FOXP1,GDF15,GFRA1,GREM1,GRIN2B,HGF,HNF1A-AS1,IGFBP3,JUN,KHDRBS3,LCN2,LGALS4,LINGO1,LRIG1,MMP7,MSC,MUC16,MYO7B,NOTCH3,NRXN3,NTRK3,PAX8,PDGFB,PDGFRA,PMEPA1,RET,RNF144B,RNF43,S100P,SCG5,SERPINA1,SERPINE1,SFRP1,SHH,SLIT3,SNAI1,SSTR5,TC2N,TF,TU…	69
Hematological System Development and Function,Tissue Development	Accumulation of blood cells	1.32e-07		-1.856	ABCG1,ACKR3,AGT,AHR,BCL2A1,BCL6,BMP4,C5,CBS/LOC102724560,CCL2,CD274,CXCL8,DDIT3,DOCK2,DOCK8,DUSP1,IL11,ITGAL,ITGAX,ITGB2,KCNIP3,KLF2,LCN2,MMP7,MUC5AC,P2RY2,PIK3AP1,PLAT,PRTN3,RASGRP1,RET,RORC,SFRP5,SLPI,TGFBR1,THBD,TIMP2,TNFRSF25,TNFSF10,TSC22D3,XBP1	41
Embryonic Development,Organ Development,Organismal Development,Respiratory System Development and Function,Tissue Development	Formation of lung	1.32e-07		1.141	ACE,ARRB1,BMP4,CBS/LOC102724560,CCBE1,CCL2,COL3A1,DUSP1,ELN,F10,F5,FOXA1,FOXP1,FSTL1,GLI2,GREM1,HABP2,IGF2,INHBB,ITGB6,KLF2,MMP2,MT-CYB,MYOCD,NOG,NOTCH3,PDGFB,PDGFRA,PPARGC1A,RAB38,RASGRP1,RBP1,RBP4,RDH10,RET,SERPINE1,SERPINF1,SHH,SIM2,SLC23A1,SLC23A2,SOX9,SP6,SPARC,TBX4,TGFBI,THBD,TIMP3	48
Organismal Injury and Abnormalities	Pulmonary fibrosis or aplastic anemia	1.32e-07		0.135	ADORA2B,ALDH2,BPIFB1,C5,CD274,CD55,CFH,COL15A1,COL1A1,COL3A1,COL4A1,COL4A2,COL5A1,CRLF1,DDIT3,DIO2,EDNRA,FMO5,FSTL1,GDF15,GLRX,HAS2,IGF2,IGFL2,IL32,IL6R,JAG1,JUN,KCNIP3,KCNJ2,MMP7,MOXD1,MT1A,MUC5B,MZB1,PAX8,PDGFRA,PHGDH,PLAT,PPARGC1A,RELB,RET,RORC,RTKN2,SCG5,SEMA7A,SERPINE1,SHH,SOX9,SPARC,ST6GALNAC3,TGFA,TIMP3,TNFSF10	54
Cellular Development,Connective Tissue Development and Function,Tissue Development	Differentiation of bone cells	1.36e-07		-0.073	AGT,AHR,AREG,BAMBI,BCL6,BMP4,BMPER,C5,CA2,CCL2,CCN3,CCN4,CEACAM1,CREB3L1,CXCL8,DKK1,DUSP1,EDNRA,EFNA2,ENPP1,ERBB3,FBN2,FFAR4,FOXP1,GLI2,GREM1,HAND2,HGF,HIVEP3,IFITM1,IL11,IL32,IL6R,JAG1,JUN,JUNB,MAT2A,NOG,PDLIM7,PTGER2,PTPRE,RUNX2,SERPINF1,SFRP1,SHH,SMOC1,SNAI1,SOX9,STC1,TENT5A,TF,TNFAIP6,TNFSF10,WNT4,WNT5B	55
Hematological System Development and Function,Immune Cell Trafficking,Inflammatory Response,Tissue Development	Accumulation of granulocytes	1.39e-07		-0.772	AGT,AHR,BCL2A1,BCL6,C5,CCL2,CXCL8,IL11,ITGB2,LCN2,MMP7,P2RY2,PIK3AP1,PRTN3,SLPI,THBD,TIMP2,TNFSF10,XBP1	19
Cellular Movement	Migration of vascular cells	1.48e-07		-1.341	ACKR3,AGT,ALOX5AP,ANG,APOH,BMP4,C5,CCBE1,CCL2,CCN3,CCN4,CXCL8,DEPTOR,DIO2,DKK1,DLC1,ELN,F2RL1,FBLN5,FSTL1,GLUL,HABP2,HAS2,HGF,IGF2,IGFBP1,KLF2,MMP2,NOSTRIN,NOX1,NRG1,PCSK5,PDGFB,PTK2B,SERPINE1,TFPI,TGFBI,THBD,TIMP2,TNFRSF25,TNFSF10,VAV3,ZG16B	43
Cancer,Organismal Injury and Abnormalities,Respiratory Disease	Laryngeal squamous cell carcinoma	1.48e-07			ABLIM3,ADAM19,ALOX12B,BAAT,CD274,CDH19,CNTN1,COL11A1,COL15A1,COL20A1,COL22A1,COL5A1,CTNNA2,DAW1,DLC1,DNAH17,DNAH7,DOCK2,DOCK8,DPEP1,DSCAML1,ERBB3,F5,FBN2,FLRT2,GALNT5,GDF15,HHIPL2,KCNJ2,KCNT2,LYPD1,MACROD2,MUC16,MYO1A,MYOCD,NRXN3,PAPSS2,PCDH12,PCDHA11,PCDHAC1,PCDHAC2,PDGFRA,PLA1A,PPARGC1A,PTPRU,RAB37,RET,SCNN1B,SERPINI1,SLC12A2,STAMBPL1,STK33,SVEP1,TGFBR1,THSD4,TMTC2,TSPAN2,TUBA1A,TUBA4A,TUBD1	60
Cancer,Hematological Disease,Organismal Injury and Abnormalities	Hematologic cancer	1.49e-07	Decreased	-2.174	ABCG1,ACE,ADAM19,ADAMTS12,ADAMTS16,ADAMTS6,ADCY5,ADGRF4,AFAP1L2,AGT,AHR,ALDH2,ALOX12B,AMOTL1,ANGPTL4,ANK3,ANTXR1,AQP7,ARSI,ASS1,B3GALT4,B3GNT3,B4GALNT2,BAIAP2L2,BCL2A1,BCL6,BMPER,BNC2,C2CD4B,C5,CA2,CACNA1D,CACNA1G,CACNA1I,CADM1,CARD11,CARNS1,CCL2,CCPG1,CD14,CD22,CD274,CDH1,CDH19,CDH4,CEACAM1,CEACAM5,CEP126,CHGB,CLDN7,CLIC3,CLMP,CNTNAP3,CNTNAP3B,COBL,COL11A1,COL15A1,COL16A1,COL1A1,COL20A1,COL3A1,C…	370
Cancer,Organismal Injury and Abnormalities	Metastatic solid tumor	1.5e-07		-0.906	ACKR3,AGR2,AKR1C1/AKR1C2,ANGPTL4,ANK3,C5,CARD11,CBS/LOC102724560,CCL2,CCN4,CD274,CDH1,CDH17,CDH2,CEACAM5,CLDN4,COL1A1,COL4A1,COL4A2,COL6A3,CPA4,CSF2RA,CXCL8,CYP3A5,DKK1,DLC1,DPYSL3,EFEMP1,EN1,EPHA5,ERBB3,F10,FBN2,FGA,FGG,FLRT2,FRY,GDF15,GLRX,GLUL,GRIN2B,HGF,IGF2,IGFBP7,IL11,ITGB2,JAG1,JUN,KCNJ2,KRT20,LCN2,LGALS4,MMP2,MMP7,MSC,MYOCD,NID2,NLRP1,NOTCH3,NTRK3,P2RY1,PAPSS2,PDGFB,PDGFRA,PLAT,PPARGC1A,P…	88
Connective Tissue Disorders,Organismal Injury and Abnormalities,Skeletal and Muscular Disorders	Non-traumatic arthropathy	1.59e-07			ADAMTS12,ADAMTS16,ADAMTS6,ADRA2A,ANG,AREG,ARRB1,ATP8A1,B3GALT4,BCL6,BMP4,C5,C9orf152,CA2,CACNA1D,CACNA2D2,CCL2,CD274,CD99L2,CDH1,CFB,CFD,COL11A1,COL3A1,COL4A2,CREG2,CXCL8,CYP4F3,DIO2,DPEP1,DUSP1,EDN3,EOMES,F10,F2RL1,FGB,FLNC,FOSB,FRY,GABRA5,GABRQ,GLIPR2,GLUL,HDAC9,HGF,HLA-DMA,HLA-DMB,HNMT,IGFBP7,IL11,IL6R,ITGB2,JUN,LBH,MAOA,MMP2,MMP25,MMP28,MMP7,MOB3B,MUC5AC,NGF,PADI2,PDE11A,PRG4,PRTN3,PTGER2,PTK…	99
Cellular Movement,Hematological System Development and Function,Immune Cell Trafficking	Transmigration of leukocytes	1.59e-07		1.053	ACKR3,AQP3,ARHGAP25,C5,CCL2,CD274,CD99L2,COL1A1,COL4A1,CXCL8,DOCK8,F2RL1,GDF15,HGF,ITGAL,ITGAX,ITGB2,KITLG,SERPINE1,SLPI,STC1,STING1,TGFBR1,TIMP2,TIMP3,TRPC6,VAV3	27
Cardiovascular System Development and Function,Hematological System Development and Function	Blood pressure	1.6e-07		1.056	ACE,ADM2,ADORA2B,ADRA2A,AGT,AHR,ALDH2,B4GALNT2,CD274,CFB,CLMP,DUSP1,EDNRA,ELN,F2RL1,GFRA1,GPR35,GUCY1A2,IL11,KCNJ11,KCNK5,KCNK6,KCNMA1,MAOA,NCF2,NOX1,PLAT,PTGER2,RBP4,RGS2,SERPINE1,SLC12A2,SMTN,SPX,STC1,TBXA2R,THBD,TIMP3,TNFSF10,TRPC6,TRPM6,UCN2,VAV3,VDR,VGF	45
Cancer,Organismal Injury and Abnormalities,Respiratory Disease	Laryngeal cancer	1.62e-07			ABLIM3,ADAM19,ALOX12B,BAAT,CD274,CDH19,CNTN1,COL11A1,COL15A1,COL20A1,COL22A1,COL5A1,CTNNA2,DAW1,DLC1,DNAH17,DNAH7,DOCK2,DOCK8,DPEP1,DSCAML1,ERBB3,F5,FBN2,FLRT2,GALNT5,GDF15,HHIPL2,KCNJ2,KCNT2,LYPD1,MACROD2,MUC16,MYO1A,MYOCD,NRXN3,PAPSS2,PCDH12,PCDHA11,PCDHAC1,PCDHAC2,PDGFRA,PLA1A,PPARGC1A,PTPRU,RAB37,RET,SCNN1B,SERPINI1,SLC12A2,STAMBPL1,STK33,SVEP1,TGFA,TGFBR1,THSD4,TMTC2,TSPAN2,TUBA1A,TUBA4A,TUB…	61
Hair and Skin Development and Function,Organ Development	Growth of hair	1.62e-07		-0.314	AREG,BMP4,CBS/LOC102724560,EFEMP1,HGF,IGF2,INHBB,NFKBIZ,NGF,PDGFB,SCG5,SDR16C5,SHH,TGFA,VDR	15
Cell Morphology,Organ Morphology	Morphology of endocrine cells	1.67e-07			ANGPTL4,AQP7,ARFGEF3,ARRB1,ARX,CACNA1D,CADM1,CHGB,ELAPOR1,ERBB3,GDF15,HGF,IGF2,IGFBP3,LCN2,MLXIPL,PAX8,PPARGC1A,SCG5,SGPP2,SLC23A2,SOX9,SSTR5,SYTL1,TGFBI,TIMP2,TXNIP,UNC13A,VDR	29
Cardiovascular System Development and Function,Tissue Morphology	Morphology of blood vessel	1.68e-07			ACKR3,AGT,AHR,BMP4,CBS/LOC102724560,CCL2,CFH,COL15A1,COL3A1,COL5A1,EDNRA,ELN,ENPP1,ERN1,F10,F2RL1,F7,FBLN5,HAND2,HAS2,HGF,IGFBP3,JUN,KLF2,LAMA4,MESP2,MMP2,MMP7,MYOCD,NFATC4,NID1,NOTCH3,NOX1,NTRK3,PAX8,PDGFB,PDGFRA,RGS2,SERPINE1,SSTR5,TBX1,TBX4,TFPI,TIMP2,TIMP3,VDR,XBP1	47
Tissue Development	Accumulation of cells	1.68e-07		-1.946	ABCG1,ACKR3,AGT,AHR,ARX,BCL2A1,BCL6,BMP4,C5,CBS/LOC102724560,CCL2,CD274,CXCL8,DDIT3,DOCK2,DOCK8,DUSP1,FSTL1,HAS2,IL11,IL6R,ITGAL,ITGAX,ITGB2,KCNIP3,KLF2,LCN2,MMP7,MUC5AC,P2RY2,PIK3AP1,PLAT,PRTN3,RASGRP1,RET,RORC,SEMA7A,SFRP5,SLPI,SOX9,TGFBR1,THBD,TIMP2,TNFRSF25,TNFSF10,TSC22D3,XBP1	47
Endocrine System Disorders,Gastrointestinal Disease,Immunological Disease,Metabolic Disease,Organismal Injury and Abnormalities	Insulin-dependent diabetes mellitus	1.78e-07		1.078	ABCC8,ABCG1,ADAMTS6,AGT,ALDH2,ALOX5AP,CA2,CBS/LOC102724560,CCL2,CD22,CD274,CDH17,CFB,CFH,CUX2,CXCL8,ERBB3,EYA2,FCMR,HLA-DMA,HLA-DMB,IGFBP7,ITGAX,ITGB2,KCNAB3,KCNJ11,LRRC32,MGAM,MZB1,NPHS1,OAS1,PCSK9,PRSS16,PTPRN,RDH10,RINL,SGCD,SLC44A4,SOCS2,TGFBI,TNFSF10,TNXB,TRIM31,VDR,VWA7	45
Cardiovascular System Development and Function	Vascularization	2.02e-07		0.084	ADAMTS12,ADAMTS8,AGT,BEX2,C5,CBS/LOC102724560,CEACAM1,CFB,EPHB2,EPHB3,F2RL1,HGF,IGF2,IGFBP3,ITGB2,MFGE8,MMP2,MMP7,NOSTRIN,NOX1,NRP2,PDGFB,PLAT,PTK2B,PTK7,RELB,RGS2,SCG2,SERPINE1,SERPINF1,SFRP1,SHH,STC1,STING1,TGFA,TIMP2,TNFSF10,ZG16B	38
Cardiovascular Disease,Organismal Injury and Abnormalities	Organismal abnormalities of semilunar valve	2.13e-07		1.98	ACKR3,ADAM19,AGT,AKR1C1/AKR1C2,APOD,C5,CA12,CA2,CACNA1D,CD14,DPYSL3,DPYSL5,DYSF,EFEMP1,ELN,ENPP1,EPHX1,F10,F7,FBLN5,GABRA5,GNG2,HAND2,HGF,IGF2,IGFBP7,ITGB2,ITIH2,MMP2,NOTCH3,NTRK3,PALMD,PGM2L1,PLAT,PRTN3,RBP1,RUNX2,SERPINE1,SLPI,SOX9,SPON2,TBXAS1,TF,TIMP2,TPM1,VDR	46
Cell-To-Cell Signaling and Interaction,Cellular Movement,Hematological System Development and Function,Immune Cell Trafficking,Inflammatory Response	Recruitment of neutrophils	2.28e-07		0.759	AGT,AHR,ALOX5AP,C5,CCL2,CD14,CD274,CD55,CD99L2,CXCL8,DPEP1,F2RL1,GGT5,GLRX,IL6R,ITGB2,KCNIP3,LCN2,MGAM,MMP2,MMP28,P2RY2,PRTN3,SERPINE1,SFRP1,SLPI,TRPC6,VAV3	28
Dermatological Diseases and Conditions,Endocrine System Disorders,Gastrointestinal Disease,Metabolic Disease,Organismal Injury and Abnormalities,Skeletal and Muscular Disorders	Diabetic foot ulcer disorder	2.33e-07			COL11A1,COL15A1,COL16A1,COL1A1,COL22A1,COL3A1,COL4A1,COL4A2,COL5A1,COL6A3,F10,PDGFRA,TFPI	13
Cell Morphology,Cellular Movement,Nervous System Development and Function	Innervation of sensory neurons	2.33e-07			BMP4,CACNA1D,EFNA2,EPHB2,EPHB3,GABRA5,KCNMA1,NFATC4,NGF,NTRK3,PAX8,TENM3,VAV3	13
Infectious Diseases,Organismal Injury and Abnormalities	Severe COVID-19	2.33e-07			APOD,APOH,C4BPA,C5,CCL2,CFB,CPN1,CXCL8,DUSP1,DYSF,F5,HLA-DMB,IL32,IL6R,JUNB,RBP4,RGS2,SPARC,TUBA1A,TUBA4A,TUBD1,TXNIP,ZFP36L2	23
Organismal Injury and Abnormalities,Renal and Urological Disease	Hydronephrosis	2.33e-07		0.54	AGT,AHR,BMP4,CCL2,CLDN4,CLMP,CXCL8,DACT1,FSTL1,GFRA1,HGF,HIVEP3,MMP7,SFRP5,TGFBR1,TIMP3	16
Cell Signaling,Nucleic Acid Metabolism,Small Molecule Biochemistry	Synthesis of cyclic AMP	2.39e-07		1.341	ADCY5,ADM2,ADORA2B,ADRA2A,AGT,ARRB1,BMP4,C5,CCL2,DKK1,FBN2,GAL,GIPR,HGF,MRAP2,MZB1,NGF,P2RY2,PTGER2,RGS2,SPARC,TBXA2R,TF,TIMP2,UCN2	25
Cell Death and Survival,Organismal Injury and Abnormalities	Cell death of endothelial cells	2.43e-07		-0.12	AGT,ALDH2,ANGPTL4,ASS1,BCL2A1,CD274,COL4A2,CXCL8,DDIT3,ERN1,F2RL1,FSTL1,GDF15,HGF,IGFBP3,IL32,KLF2,MFGE8,NLRP1,NOG,NRG1,PLAT,PRTN3,PTK2B,RBP4,RDX,RUNX2,SCG2,SEMA3B,SERPINA1,SERPINE1,SERPINF1,STING1,TGFBR1,THBD,TNFSF10	36
Cellular Development,Tissue Development	Differentiation of epithelial cells	2.43e-07		-0.041	AKR1C1/AKR1C2,AQP3,BMP4,CBS/LOC102724560,CDH1,CDH2,CES1,COL4A1,CREB3L1,CSTA,DKK1,EDN3,EN1,ENPP1,EOMES,EREG,FOXA1,FOXA3,HGF,IGF2,INHBB,JAG1,JUNB,KITLG,KLF2,KRT4,LOXL2,LRIG1,MUC2,NFKBIZ,NIPAL4,NOG,NOTCH3,PAX8,PLAAT4,RDH10,RNF144B,RUNX2,SCEL,SHH,SNAI1,SOX9,SP6,TAGLN,TBX1,TBX3,TGFA,THRB,TNFSF10,TXNIP,VDR,WNT4,ZBED2	53
Cellular Movement,Hematological System Development and Function,Immune Cell Trafficking,Inflammatory Response	Infiltration by neutrophils	2.44e-07		-0.275	AGT,ALOX5AP,ARHGAP25,C5,CD14,CD274,CD55,CFB,CFD,CFH,CORO1A,CXCL8,CYP26A1,DUSP1,ERN1,F2RL1,F7,FSTL1,HGF,IL6R,ITGAL,ITGB2,LCN2,NFKBIZ,PLAT,PRTN3,SERPINA1,SFRP1,SGPP2,SPDEF,THBD,VAV3	32
Cardiovascular System Development and Function,Cell-To-Cell Signaling and Interaction	Binding of endothelial cells	2.44e-07		-0.532	B4GALNT2,C5,CCL2,CD274,CDH2,CXCL8,DEPTOR,ELN,F10,F5,F7,FBLN5,GDF15,GLRX,HAS2,HAS3,HGF,IGFBP1,IGFBP7,ITGAL,ITGB2,JUN,KITLG,LGALS4,P2RY2,SERPINA1,SERPINE1,SPARC,TGFBI,THBD,TIMP3,TNFRSF25	32
Organismal Injury and Abnormalities	Calcinosis	2.5e-07		-0.57	ACKR3,AGT,AKR1C1/AKR1C2,APOD,C5,CA2,CCN3,CD14,DPYSL3,DPYSL5,DYSF,EFEMP1,ELN,ENPP1,EPHX1,F10,F7,FBLN5,GNG2,HGF,IGF2,IGFBP7,ITGB2,ITIH2,MMP2,NOTCH3,PALMD,PDGFB,PGM2L1,PLAT,PRTN3,RBP1,RUNX2,SCG5,SERPINE1,SGCD,SLPI,SOX9,SPARC,SPON2,TBXAS1,TIMP2,TNFSF10,VDR	44
Molecular Transport	Transport of metal ion	2.5e-07	Increased	2.322	ABCC8,ADRA2A,AGT,ANK3,BHLHA15,CACNA1D,CACNA1G,CACNA1I,CACNA2D2,CD22,CNTN1,CORO1A,CP,EDN3,EDNRA,F2RL1,GRIN2B,KCNAB3,KCNE4,KCNG1,KCNH1,KCNIP3,KCNJ11,KCNJ16,KCNJ2,KCNJ6,KCNK5,KCNK6,KCNMA1,KCNQ5,KCNT2,NIPAL4,SCARA5,SCNN1B,SLC12A2,SLC23A1,SLC23A2,SLC40A1,SLN,STEAP2,TF,TRPC6,TRPM6,VDR	44
Cancer,Hematological Disease,Organismal Injury and Abnormalities	Mature lymphocytic neoplasm	2.52e-07			ABCG1,ACE,ADAM19,ADAMTS12,ADAMTS16,ADAMTS6,ADCY5,AFAP1L2,AHR,ALDH2,ALOX12B,AMOTL1,ANK3,ANTXR1,AQP7,BAIAP2L2,BCL6,BMPER,BNC2,CA2,CACNA1D,CACNA1G,CADM1,CARD11,CARNS1,CCL2,CCPG1,CD22,CD274,CDH1,CDH4,CNTNAP3,CNTNAP3B,COBL,COL11A1,COL15A1,COL16A1,COL1A1,COL20A1,COL3A1,COL4A1,COL4A2,COL5A1,COL6A3,CORO2A,CSF2RA,CTNNA2,CUX2,CXCL8,CYP4F11,CYTIP,DAW1,DHCR24,DKK1,DNAH7,DOCK2,DOK3,DSC3,DSCAML1,DUSP1,DYSF,EEP…	218
Cancer,Organismal Injury and Abnormalities	Upper aerodigestive tract carcinoma	2.62e-07			ABLIM3,ACE,ADAM19,ADAMTS12,ADAMTS16,ADAMTS6,ADCY5,ADGRF4,AGT,ALDH1L2,ALOX12B,ANK3,ANO9,ARFGEF3,ARX,ASNS,BAAT,BAMBI,BCL6,BMP4,BNC2,C4BPA,CACNA1D,CACNA1G,CACNA2D2,CD14,CD274,CDH1,CDH19,CDH2,CFHR3,CLDN4,CNTN1,COBL,COL11A1,COL15A1,COL1A1,COL20A1,COL22A1,COL3A1,COL4A1,COL4A2,COL5A1,CREB3L1,CST1,CSTA,CTNNA2,CTPS1,CUX2,CXCL8,CYP4F11,DAW1,DCDC1,DIO2,DLC1,DNAH17,DNAH7,DOCK2,DOCK8,DOK3,DPEP1,DPYSL3,DSCAML1…	233
Cancer,Hematological Disease,Organismal Injury and Abnormalities	Myeloid or lymphoid neoplasm	2.63e-07	Decreased	-2.167	ABCG1,ACE,ADAM19,ADAMTS12,ADAMTS16,ADAMTS6,ADCY5,ADGRF4,AFAP1L2,AGT,AHR,ALDH2,ALOX12B,AMOTL1,ANGPTL4,ANK3,ANTXR1,AQP7,ARSI,ASS1,B3GALT4,B3GNT3,B4GALNT2,BAIAP2L2,BCL6,BMPER,BNC2,C2CD4B,CA2,CACNA1D,CACNA1G,CACNA1I,CADM1,CARD11,CARNS1,CCL2,CCPG1,CD14,CD22,CD274,CDH1,CDH19,CDH4,CEACAM1,CEACAM5,CEP126,CHGB,CLDN7,CLIC3,CLMP,CNTNAP3,CNTNAP3B,COBL,COL11A1,COL15A1,COL16A1,COL1A1,COL20A1,COL3A1,COL4A1,COL4…	371
Cancer,Organismal Injury and Abnormalities	Lymphohematopoietic neoplasia	2.9e-07		-1.918	ABCG1,ACE,ADAM19,ADAMTS12,ADAMTS16,ADAMTS6,ADCY5,ADGRF4,AFAP1L2,AGT,AHR,ALDH2,ALOX12B,AMOTL1,ANGPTL4,ANK3,ANTXR1,AQP7,ARSI,ASS1,B3GALT4,B3GNT3,B4GALNT2,BAIAP2L2,BCL2A1,BCL6,BMPER,BNC2,C2CD4B,C5,CA2,CACNA1D,CACNA1G,CACNA1I,CADM1,CARD11,CARNS1,CCL2,CCPG1,CD14,CD22,CD274,CDH1,CDH19,CDH4,CEACAM1,CEACAM5,CEP126,CHGB,CLDN7,CLIC3,CLMP,CNTNAP3,CNTNAP3B,COBL,COL11A1,COL15A1,COL16A1,COL1A1,COL20A1,COL3A1,C…	374
Cellular Movement	Invasion of carcinoma cell lines	2.91e-07		-0.664	ANGPTL4,AREG,ASGR1,CCN3,CCN4,CD274,CDH1,CDH2,CEACAM1,CFH,CLDN7,CNTN1,COL11A1,CREB3L1,DKK1,DLC1,DSE,DUSP1,ERBB3,EYA2,FBLN2,FHIT,FOXP1,FSTL1,GLUL,HAS2,HGF,HNF1A-AS1,HOXC8,IFITM1,IL11,INHBB,ITGB6,JUN,JUNB,KCNH1,LAMC2,LCN2,LOXL2,LRG1,MEX3A,MYOCD,NGF,NRP2,NUPR1,ONECUT2,PLAT,PLEK2,PMEPA1,PTK2B,PTK7,RAP1GAP,RHOV,RUNX2,SCIN,SERPINE1,SGSM1,SLFN5,SNAI1,TGFA,TGFBI,TIMP2,TIMP3,TNFAIP6,TRIB3,WNT5B	66
Cell-To-Cell Signaling and Interaction,Hematological System Development and Function,Immune Cell Trafficking,Inflammatory Response	Activation of neutrophils	2.96e-07		1.428	AHR,C5,CCL2,CD14,CEACAM6,CFH,CXCL8,F2RL1,ITGB2,LCN2,MGAM,MT-CYB,PRTN3,SFRP1,SLPI,UNC13D,VAV3	17
Cancer,Organismal Injury and Abnormalities	Primary solid tumor	3.07e-07			ADAM19,AGR2,ANXA10,B3GNT3,BCL6,C2CD4B,CARD11,CD22,CD274,CEACAM6,CLDN4,CLMP,COL4A1,CP,CSF2RA,CXCL8,CYP26A1,DHCR24,EFEMP1,ELMO1,ERBB3,EYA2,FOXP1,GDF15,GFRA1,GRIN2B,HGF,HNF1A-AS1,IGFBP3,JUN,KHDRBS3,LCN2,LGALS4,LINGO1,LRIG1,MMP7,MSC,MUC16,MYO7B,NOTCH3,NTRK3,PDGFRA,RET,RNF144B,S100P,SERPINA1,SERPINE1,SFRP1,SHH,SLIT3,SNAI1,SSTR5,TF,TUBA1A,TUBA4A,TUBD1	56
Cell Signaling,Molecular Transport,Vitamin and Mineral Metabolism	Quantity of Ca2+	3.08e-07		0.174	ABCC8,ADRA2A,AGT,ATP2B3,C5,CACNA1D,CACNA1G,CACNA2D2,CCL2,CD22,CXCL8,EDN3,EDNRA,ELN,F2RL1,FFAR4,GAL,GRIN2B,HERPUD1,HGF,IGF2,IGFBP7,JPH2,KCNIP3,KCNJ11,KLF2,NGF,NHERF2,NOX1,P2RY1,P2RY2,PDGFB,PRSS3,PTGER2,RGS2,SHH,SLC12A2,SMOC1,TBXA2R,TGFA,TRPC6,VAV3,VDR,VGF	44
Cancer,Organismal Injury and Abnormalities,Reproductive System Disease	Growth of mammary tumor	3.11e-07		-0.44	AGT,CCN4,CD274,CDH1,DKK1,DUSP1,EDAR,ERBB3,FBLN5,GLS,IGFBP1,IGFBP3,LCN2,LRRC32,NGF,NRG1,PTGER2,RET,RUNX2,SLC40A1,SNAI1,SPDEF,STAMBPL1,TIMP2,TNFSF10,VAV3,VDR	27
Cancer,Endocrine System Disorders,Organismal Injury and Abnormalities	Aldosterone producing adrenocortical adenoma	3.16e-07			APOD,ATP2B3,CACNA1D,CCBE1,CCL2,COL1A1,COL6A3,CYP3A5,FLNC,FOSB,FXYD6,GDF15,GREM1,HGF,JUN,JUNB,LSR,NIBAN1,PAPSS2,PDGFRA,PPARGC1A,RAB38,THBD,VDR	24
Cancer,Organismal Injury and Abnormalities,Reproductive System Disease	Hormone receptor negative breast cancer	3.16e-07			AREG,BCL6,CCN3,CD274,CEACAM6,CEP126,CHST1,COL5A1,COL6A3,CXCL8,DACT1,DLC1,ERBB3,GDF15,GNG2,GREM1,GRIN2B,IGFBP3,JUN,JUNB,KCNE4,LMO1,MMP2,MOXD1,NTRK3,PALMD,PDGFRA,PLAT,RET,S100P,SDR16C5,SERPINE1,SFRP1,SPOCK1,TF,TGFA,TGFBI,TIMP2,TIMP3,TNFSF10,TUBA1A,TUBA4A,TUBD1	43
Cancer,Hematological Disease,Organismal Injury and Abnormalities	Hematopoietic neoplasm	3.28e-07		-1.918	ABCG1,ACE,ADAM19,ADAMTS12,ADAMTS16,ADAMTS6,ADCY5,ADGRF4,AFAP1L2,AGT,AHR,ALDH2,ALOX12B,AMOTL1,ANGPTL4,ANK3,ANTXR1,AQP7,ARSI,ASS1,B3GALT4,B3GNT3,B4GALNT2,BAIAP2L2,BCL2A1,BCL6,BMPER,BNC2,C2CD4B,C5,CA2,CACNA1D,CACNA1G,CACNA1I,CADM1,CARD11,CARNS1,CCL2,CCPG1,CD14,CD22,CD274,CDH1,CDH19,CDH4,CEACAM1,CEACAM5,CEP126,CHGB,CLDN7,CLIC3,CLMP,CNTNAP3,CNTNAP3B,COBL,COL11A1,COL15A1,COL16A1,COL1A1,COL20A1,COL3A1,C…	373
Cell-To-Cell Signaling and Interaction,Cellular Assembly and Organization,Cellular Function and Maintenance	Assembly of intercellular junctions	3.42e-07		0.574	ACE,AGT,CACNA2D2,CADM1,CBLN2,CDH1,CDH2,CLDN4,CNTN1,COL4A1,CUX2,CXCL8,EPHB1,EPHB2,EPHB3,ESAM,F7,FLRT1,FLRT2,FLRT3,GRIN2B,ITGB2,KIF1A,KIRREL3,LSR,MARVELD2,MDGA1,MICALL2,NEFL,NEURL1,NFATC4,NGF,NRG1,NTRK3,PDGFB,PKP2,RGS2,SLC12A2,SNAI1,SRPX2,SYBU,THRB,TJP3,UNC13A	44
Cellular Movement,Hematological System Development and Function,Immune Cell Trafficking,Inflammatory Response	Migration of monocytes	3.43e-07		1.755	AGT,C5,CCL2,CD99L2,CEACAM1,COL1A1,COL4A1,CXCL8,GREM1,HGF,ITGAL,ITGAX,ITGB2,MAOA,NGF,SERPINF1,TIMP2,TIMP3	18
Organismal Injury and Abnormalities,Psychological Disorders	Schizophrenia spectrum disorder	3.44e-07			ABLIM3,ACE,ADGRF4,ADRA2A,AGT,ALDOC,ANK3,APOD,ARX,C5,CA12,CA2,CACNA1G,CACNA1I,CACNA2D2,COL3A1,CRYM,CTNNA2,CUX2,CYP3A5,DEPDC7,DHCR24,DNAH7,DUSP1,DYSF,ERBB3,ESAM,EXOC3L4,FHIT,FOXP1,GABRA5,GABRQ,GLRX,GLUL,GNG2,GPR153,GPR37,GRIN2B,HSPA2,IL6R,KCNJ6,KIAA1549L,MACROD2,MAOA,NEFL,NPTX1,NRG1,NRP2,NRXN3,NTNG2,OXCT1,PDE11A,RASGRP1,SCG2,SCG5,SCNN1B,SERPINI1,SHH,SLC12A2,SRPX2,TF,TNXB,TXNIP,UNC13A,VGF	65
Organismal Functions,Organismal Injury and Abnormalities	Healing of lesion	3.53e-07			C5,COL3A1,COL5A1,EREG,FGA,GDF15,HGF,IL6R,ITGB2,ITGB6,LAMC2,MAP3K1,MMP7,NOG,NOX1,NRG1,PDGFB,PDGFRA,PLAT,PTK7,RASSF5,SCNN1B,SERPINE1,SHH,SLPI,SPARC,TGFA,TGFBR1,TPM1,VIL1	30
Infectious Diseases,Organismal Injury and Abnormalities	Infection by coronavirus	3.55e-07		1.414	ACE,ADRA2A,AGT,ALOX5AP,ANK3,APOD,APOH,C4BPA,C5,CACNA1D,CACNA2D2,CCL2,CEACAM1,CFB,CPN1,CSF2RA,CXCL8,CYP4F3,DDC,DUSP1,DYSF,EDNRA,EHF,ERBB3,F10,F5,F7,GAL,GRIN2B,HLA-DMB,IFITM1,IL32,IL6R,JUNB,KCNJ2,MACROD2,MAOA,NRG1,NRP2,NTN5,NTNG2,P2RY1,PCSK9,PDE11A,PDGFRA,PLAT,PLXNA2,PTK7,RBP4,RET,RGS2,SELENBP1,SERPINE1,SPARC,STING1,THRB,TNFSF10,TUBA1A,TUBA4A,TUBD1,TXNIP,VDR,ZFP36L2	63
Cellular Movement,Hematological System Development and Function,Immune Cell Trafficking	Cell movement of mononuclear leukocytes	3.59e-07		0.619	ABCG1,ACKR3,AGT,APOD,AQP3,C5,CCL2,CCN3,CD22,CD274,CD55,CD99L2,CEACAM1,COL1A1,COL4A1,CORO1A,CXCL8,CYP26A1,CYTIP,DEPTOR,DKK1,DOCK2,DOCK8,DUSP1,ELMO1,ELN,F2RL1,GPR132,GREM1,HGF,IL6R,ITGAL,ITGAX,ITGB2,JUN,KCNK5,KITLG,KLF2,LAMA4,MAOA,MMP2,NFKBIZ,NGF,NOG,NOTCH3,PCSK9,PDGFB,PTK2B,RAP1GAP,RASGRP1,RASSF5,RORC,SERPINE1,SERPINF1,SLIT3,SPARC,STING1,TGFBR1,TIMP2,TIMP3,TNFSF10,VAV3	62
Tissue Development	Formation of gland	3.62e-07		-0.549	AHR,AREG,BMP4,CDH1,CDH4,DIRAS3,DSC2,EN1,ERBB3,GAL,GLI2,HGF,HOXD9,IGF2,IGFBP7,INHBB,LBH,MFGE8,NEURL1,NRG1,PDGFRA,PLAT,PTGER2,RUNX2,SCG5,SHH,SIM2,SNAI1,SOCS2,SOX9,TBX1,TBX3,TGFA,TGFBR1,TIMP3,VDR,XBP1	37
Neurological Disease,Organismal Injury and Abnormalities	Progressive neurological disorder	3.64e-07		-0.277	ACE,ADORA2B,ADRA2A,AGT,AHR,ALDH1L1,ALDH2,ANG,ANK3,ANTXR1,APOD,AREG,ARRB1,ARX,ATP8A1,BCAS1,C5,CACNA1D,CBS/LOC102724560,CCL2,CD14,CD274,CFB,CFD,CHGB,COL11A1,COL1A1,COL3A1,CREB3L1,CTNNA2,CTSD,CXCL8,DDC,DDIT3,DHCR24,DOCK8,DPYSL3,DYSF,ELN,EPHX1,F2RL1,F5,FA2H,FAM149A,FHDC1,FHIT,FRMD4B,GABRA5,GABRQ,GAL,GAS7,GLRX,GLS,GPR132,GRIN2B,HIVEP3,HLA-DMA,HLA-DMB,IGF2,IGFBP3,IL6R,JAG1,JUN,KCNMA1,KIF1A,LCN2,LRG1,MA…	121
Cellular Movement,Hematological System Development and Function,Immune Cell Trafficking,Inflammatory Response	Transmigration of phagocytes	3.82e-07		0.208	ARHGAP25,C5,CCL2,CD99L2,COL1A1,COL4A1,CXCL8,DOCK8,F2RL1,GDF15,HGF,ITGAL,ITGAX,ITGB2,SERPINE1,SLPI,TGFBR1,TIMP2,TIMP3,TRPC6,VAV3	21
Molecular Transport	Transport of inorganic cation	3.89e-07	Increased	2.496	ABCC8,ADRA2A,AGT,ANK3,BHLHA15,CA2,CACNA1D,CACNA1G,CACNA1I,CACNA2D2,CD22,CNTN1,CORO1A,CP,EDN3,EDNRA,F2RL1,GRIN2B,KCNAB3,KCNE4,KCNG1,KCNH1,KCNIP3,KCNJ11,KCNJ16,KCNJ2,KCNJ6,KCNK5,KCNK6,KCNMA1,KCNQ5,KCNT2,MT-CYB,NIPAL4,SCARA5,SCNN1B,SLC12A2,SLC23A1,SLC23A2,SLC40A1,SLN,STEAP2,TF,TRPC6,TRPM6,VDR	46
Cancer,Endocrine System Disorders,Gastrointestinal Disease,Organismal Injury and Abnormalities	Pancreatic cancer	3.9e-07		1	ABCC8,ABCG1,ACKR3,ADAMTS12,ADAMTS6,ADGRE1,ADRA2A,AFAP1L2,AGR2,AGT,AHR,AKR1C1/AKR1C2,AMOTL1,ANKRD24,ANKS4B,AREG,ASNS,ATP2B3,ATP8A1,B3GALT4,BAIAP3,BMP4,BNC2,C5,C9orf152,CACNA1D,CACNA1G,CACNA1I,CARD11,CBS/LOC102724560,CCDC183,CCL2,CCN3,CD274,CDH1,CDH19,CDH2,CDH4,CEACAM5,CEACAM6,CLDN4,CLTCL1,CNTN1,CNTNAP3,COL11A1,COL15A1,COL1A1,COL22A1,COL4A1,COL4A2,COL5A1,COL6A3,CRACR2B,CREB3L1,CRYM,CSF2RA,CSRP2,CST…	236
Endocrine System Disorders,Gastrointestinal Disease,Metabolic Disease,Organismal Injury and Abnormalities	Non-insulin-dependent diabetes mellitus	3.97e-07			ABCC8,ACE,ADCY5,ADRA2A,AGT,ALDH2,CA12,CA2,CACNA1D,CACNA2D2,CBS/LOC102724560,CCDC68,CCL2,CFD,COL1A1,CXCL8,EDNRA,ENPP1,F7,FOXP1,FRMD4B,GFPT2,GIPR,HOXC8,IGFBP7,JUN,KCNAB3,KCNJ11,KCNJ6,KIRREL3,LGALS4,LRIG1,MAOA,MGAM,MMP2,OXCT1,PCSK9,PDE11A,RBP4,RHOBTB1,RHOBTB3,SAMD12,SERPINA1,SERPINE1,SLC22A1,SMOC1,SORCS2,SPOCK1,SVEP1,TF,THBD,TNFSF10,TSPAN18,TUBA1A,TUBA4A,VDR,XBP1	57
Cancer,Organismal Injury and Abnormalities,Reproductive System Disease	Breast or gynecological cancer	4.07e-07	Increased	2.373	ABCC8,ABCG1,ABLIM3,ACE,ADAM19,ADAMTS12,ADAMTS16,ADAMTS6,ADAMTS8,ADGRE1,ADGRF4,ADRA2A,AGR2,AGT,AHR,AKR1C1/AKR1C2,ALDH1L1,ALDH1L2,ALDH2,ALDOC,ALOX12B,ALPK3,AMOTL1,ANG,ANGPTL4,ANK3,ANKRD24,ANTXR1,ANXA10,ANXA13,ANXA8/ANXA8L1,APOD,APOH,AQP7,AREG,ARFGEF3,ARHGAP25,ARRB1,ARRDC4,ASGR1,ATP2B3,ATP8A1,B3GNT3,BAIAP2L2,BAIAP3,BCAS1,BCL6,BEX2,BHLHA15,BMP4,BMPER,BNC2,BPIFB1,C3orf80,C4BPA,C5,CA2,CACNA1D,CACNA1G,C…	571
Cardiovascular Disease,Organismal Injury and Abnormalities	Cardiac calcification	4.14e-07		-0.152	ACKR3,AGT,AKR1C1/AKR1C2,APOD,C5,CCN3,CD14,DPYSL3,DPYSL5,DYSF,EFEMP1,ENPP1,EPHX1,F10,F7,FBLN5,GNG2,HGF,IGF2,IGFBP7,ITGB2,ITIH2,MMP2,NOTCH3,PALMD,PGM2L1,PLAT,PRTN3,RBP1,RUNX2,SCG5,SERPINE1,SGCD,SLPI,SOX9,SPON2,TBXAS1,TIMP2,VDR	39
Hematological System Development and Function,Tissue Development	Accumulation of myeloid cells	4.21e-07		-1.35	ABCG1,ACKR3,AGT,AHR,BCL2A1,BCL6,BMP4,C5,CBS/LOC102724560,CCL2,CXCL8,DDIT3,IL11,ITGAX,ITGB2,KCNIP3,LCN2,MMP7,MUC5AC,P2RY2,PIK3AP1,PLAT,PRTN3,RET,SLPI,THBD,TIMP2,TNFSF10,XBP1	29
Cell Morphology,Nervous System Development and Function	Innervation of cells	4.22e-07		-1.964	BMP4,CACNA1D,EFNA2,EPHB2,EPHB3,GABRA5,GFRA2,KCNMA1,NFATC4,NGF,NOG,NRP2,NTRK3,PAX8,TENM3,VAV3	16
Cellular Movement,Hematological System Development and Function,Immune Cell Trafficking,Inflammatory Response	Cellular infiltration by phagocytes	4.29e-07		-0.476	ADAM19,AGT,ALOX5AP,AREG,ARHGAP25,ARRB1,C5,CCL2,CD14,CD274,CD55,CES1,CFB,CFD,CFH,CORO1A,CXCL8,CYP26A1,DOCK2,DUSP1,ERN1,F2RL1,F7,FSTL1,HGF,IL6R,ITGAL,ITGB2,KITLG,LCN2,MMP2,NFKBIZ,NOG,NOTCH3,PLAT,PRTN3,PTK2B,SERPINA1,SFRP1,SGPP2,SPDEF,STC1,STING1,THBD,TIMP3,VAV3	46
Cell-To-Cell Signaling and Interaction,Cellular Movement,Hematological System Development and Function,Immune Cell Trafficking	Recruitment of leukocytes	4.44e-07		0.415	ADORA2B,AGT,AHR,ALOX5AP,C5,CCL2,CD14,CD274,CD55,CD99L2,COL1A1,CXCL8,DKK1,DPEP1,F2RL1,GDF15,GGT5,GLRX,GPR132,IL6R,ITGB2,JUN,KCNIP3,KITLG,LCN2,MGAM,MMP2,MMP28,P2RY2,PDGFB,PRTN3,PXDN,SERPINE1,SFRP1,SLPI,SNAI1,SPON2,STING1,TFPI,TRPC6,VAV3,VDR	42
Cancer,Endocrine System Disorders,Organismal Injury and Abnormalities,Reproductive System Disease	Advanced ovarian adenocarcinoma	4.48e-07			ANXA8/ANXA8L1,CALB2,CD274,CFH,COL15A1,DIRAS3,FLRT2,KCNK6,LCN2,LPAR5,LRIG1,MUC16,PAPSS2,PDGFRA,RASSF9,RGCC,RNF144B,TUBA1A,TUBA4A,TUBD1,TXNIP,VAV3	22
Endocrine System Development and Function,Small Molecule Biochemistry	Metabolism of hormone	4.5e-07		-0.14	ACE,AGT,AKR1C1/AKR1C2,AKR1C4,AREG,BMP4,C1QL4,CD14,CRYM,CXCL8,CYP3A5,DIO2,ENPP1,EPHX1,FOXA1,HGF,IGF2,KITLG,MMP2,MZB1,PCSK5,PDGFB,PPARGC1A,RUNX2,SHH,SLC22A1,STC1,STC2,TBXAS1,UCN2,WNT4	31
Cardiovascular Disease,Hereditary Disorder,Organismal Injury and Abnormalities	Familial cardiovascular disease	4.7e-07		-0.119	ABCC8,ACE,ADRA2A,AGT,ALDH1L2,ALPK3,C5,CA2,CACNA1D,CBS/LOC102724560,CCBE1,CD14,CD55,CDH2,CFB,CFH,COL1A1,COL3A1,COL4A1,COL4A2,COL5A1,DDC,DSC2,DSE,EDNRA,ELN,ENPP1,F5,FBLN2,FBN2,FGA,FHOD3,FLNC,FOXP1,FRMD4B,HABP2,HAND2,IGFBP7,JAG1,JPH2,JUN,KCNJ2,KLF2,LAMA4,MAT2A,MLXIPL,MMP2,MT-CYB,MT-ND1,MYPN,NEXN,NOTCH3,PCK2,PCSK9,PDE11A,PDGFB,PKP2,RDH10,RORC,SCNN1B,SGCD,STING1,TBX1,TBX4,TGFBR1,THBD,THSD4,TIMP3,TPM1,…	70
Lipid Metabolism,Molecular Transport,Small Molecule Biochemistry	Concentration of lipid	4.74e-07		1.52	ABCC8,ABCG1,ACE,ADORA2B,ADRA2A,AGT,AHR,ALDH1L1,ALDH2,ALOX12B,ALOX5AP,ANGPTL4,APOD,AQP3,AQP7,ARRB1,ASGR1,BAMBI,BMP4,C5,CBS/LOC102724560,CCDC80,CCL2,CD14,CD274,CEACAM1,CES1,CFB,CFD,CLDN7,CTSD,CXCL8,CYP26A1,CYP3A5,DHCR24,DIO2,DIRAS3,DKK1,DOCK2,DUSP1,DYSF,EDN3,EFNA2,ELMO1,F7,FA2H,FFAR4,FGL1,FMO5,FOXA1,GAL,GAS7,GDF15,GFRA2,GLS,HGF,HKDC1,IGF2,IGFBP3,JUN,KCNMA1,KITLG,LCN2,LSR,MAF,MLXIPL,NDUFA4L2,NGF,NPH…	109
Organismal Development,Renal and Urological System Development and Function	Morphology of urinary system	4.74e-07			ACE,AGT,AHR,ANGPTL4,ARX,BMP4,BMPER,C5,CD55,CDH16,CDH4,CFH,CLDN4,CLDN7,CLMP,CYP26A1,DACT1,DEPTOR,EFEMP1,ELMO1,ERN1,FSTL1,GDF15,GFRA1,GREM1,HOXD11,IGF2,IGFBP1,ITGA11,KCNH1,KIRREL1,LAMC2,LCN2,MYL9,MYOCD,NGF,NPHS1,PCSK5,PDGFB,PDGFRA,PPARGC1A,RET,SERPINE1,SHH,SLIT3,SPARC,SPRY1,TIMP3,TNS1,WNT4,ZFP36L2	51
Lipid Metabolism,Small Molecule Biochemistry,Vitamin and Mineral Metabolism	Metabolism of terpenoid	4.94e-07		0.552	ABCG1,AGT,AHR,AKR1C1/AKR1C2,AKR1C4,AREG,BAAT,BMP4,CES1,CXCL8,CYP26A1,CYP3A5,CYP4F12,DHCR24,ENPP1,FGL1,FOXA1,HGF,IGF2,KCNMA1,MAOA,MMP2,MZB1,PCSK9,PDGFRA,PPARGC1A,RBP1,RBP4,RDH10,RORC,SCNN1B,SDR16C5,SEC14L2,SERPINA1,SERPINA6,SNAI1,STC1,TBXAS1,TNFSF10,UCN2,VDR,WNT4	42
Cardiovascular Disease,Organismal Injury and Abnormalities	Abnormal aortic valve physiology	4.94e-07			ACKR3,AGT,AKR1C1/AKR1C2,APOD,C5,CA12,CA2,CACNA1D,CD14,DPYSL3,DPYSL5,DYSF,EFEMP1,ELN,ENPP1,EPHX1,F10,F7,FBLN5,GABRA5,GNG2,HGF,IGF2,IGFBP7,ITGB2,ITIH2,MMP2,NOTCH3,PALMD,PGM2L1,PLAT,PRTN3,RBP1,RUNX2,SERPINE1,SLPI,SOX9,SPON2,TBXAS1,TF,TIMP2,VDR	42
Cardiovascular Disease,Organismal Injury and Abnormalities	Angina pectoris	5.07e-07			ABCC8,ACE,ADRA2A,AGT,CACNA1D,CACNA2D2,CXCL8,F10,F2RL1,GUCY1A2,KCNJ2,NRG1,P2RY1,PCSK9,PDE11A,PLAT,TFPI	17
Connective Tissue Development and Function,Tissue Development	Growth of connective tissue	5.1e-07		0.427	AGT,AHR,AREG,BMP4,C1QL4,CCDC80,CCL2,CCN3,CCN4,CD274,CDH1,CEACAM1,COL1A1,COL3A1,CREB3L1,CTSD,CXCL8,DKK1,DUSP1,EDNRA,ELN,EREG,ERN1,F2RL1,FBLN5,FOSB,FOXA3,FRMD6,FSTL1,GIPR,GLI2,GNG2,GREM1,HAS2,HGF,IGF2,IGFBP1,IGFBP3,IGFBP7,IL6R,INHBB,JUN,JUNB,KCNMA1,KITLG,LGALS4,LRG1,LRIG1,MAP3K1,MCF2L,MMP2,MMP7,NFKBIZ,NGF,NOG,NTRK3,NUPR1,PDGFB,PDGFRA,PLAT,PTGER2,PTPRN,RELB,RET,RNF144B,RORC,RUNX2,SDR16C5,SERPINE1,SE…	89
Cancer,Organismal Injury and Abnormalities	Development of benign tumor	5.1e-07		-0.732	AHR,ALDH2,ALDOC,ANTXR1,APOD,ASS1,ATP2B3,CA12,CA2,CACNA1D,CCBE1,CCDC68,CCDC80,CCL2,CDH1,CDH2,CEACAM1,CEACAM6,CFH,CFHR3,CLMN,COL1A1,COL6A3,CYP3A5,DACT1,DDIT4L,DPEP1,EDN3,EPHB3,ERBB3,FHIT,FLNC,FOSB,FOXA1,FXYD6,GAL,GDF15,GLI2,GLUL,GREM1,HGF,IGF2,IL6R,JUN,JUNB,KIF21B,KLF2,KRT20,LGR6,LRIG1,LSR,MAP3K1,MMP7,MUC2,NIBAN1,NOG,NRP2,NRXN3,PADI2,PAPSS2,PAX8,PDGFRA,PKIB,PMEPA1,PPARGC1A,RAB38,RBP4,RERG,RET,RNF43…	89
Cardiovascular Disease,Organismal Injury and Abnormalities	Aortic valve disease	5.14e-07			ACKR3,ADAM19,AGT,AKR1C1/AKR1C2,APOD,C5,CA12,CA2,CACNA1D,CD14,DPYSL3,DPYSL5,DYSF,EFEMP1,ELN,ENPP1,EPHX1,F10,F7,FBLN5,GABRA5,GNG2,HGF,IGF2,IGFBP7,ITGB2,ITIH2,MMP2,NOTCH3,NTRK3,PALMD,PGM2L1,PLAT,PRTN3,RBP1,RUNX2,SERPINE1,SLPI,SOX9,SPON2,TBXAS1,TF,TIMP2,VDR	44
Cell-To-Cell Signaling and Interaction,Hematological System Development and Function	Aggregation of blood cells	5.16e-07		1.985	ADORA2B,ADRA2A,C5,CDH1,CEACAM1,CES1,CFH,EPHB1,FGA,FGB,FGG,GDF15,HAS2,IGFBP1,ITGAL,ITGB2,KCNIP3,KITLG,P2RY1,PDGFRA,PEAR1,PLAT,PTGER2,PTK2B,RASGRP1,SERPINF1,SMOC1,TBXA2R,TBXAS1,TIMP2,UNC13D,VAV3,VDR	33
Cellular Movement,Hematological System Development and Function,Immune Cell Trafficking,Inflammatory Response	Chemotaxis of leukocytes	5.48e-07		1.011	ACKR3,ARHGAP25,C5,CCL2,CCN3,CORO1A,CSF2RA,CXCL8,DOCK2,DPEP1,DUSP1,DYSF,EDN3,EDNRA,ELMO1,ELN,F2RL1,F7,GREM1,IL6R,ITGAL,ITGB2,KITLG,LCN2,MMP2,MMP28,MMP7,MT-ND1,NGF,NRP2,PDGFB,PRTN3,PTK2B,RAP1GAP,SCG2,SERPINA1,SERPINE1,SFRP5,SLPI,TNFAIP6,TRPC6,VAV3	42
Cellular Development,Cellular Function and Maintenance,Cellular Growth and Proliferation	Assembly of cells	5.51e-07		-0.542	ADAMTS8,ADORA2B,AGT,ANG,ANGPTL4,APOH,BMP4,BMPER,CCL2,CDH2,CEACAM1,COL1A1,COL4A2,CXCL8,DKK1,DYSF,ERN1,F2RL1,FHOD3,GPR35,HABP2,HAS3,HGF,IGF2,IGFBP1,IGFBP3,JUN,KCNJ2,KLF2,LOXL2,LRG1,MMP2,NGF,NHERF2,NRG1,NRP2,PDGFB,PDGFRA,PTK2B,RGCC,RUNX2,SCG2,SERPINE1,SERPINF1,SPARC,STC1,TBXA2R,TFPI,TGFBR1,TIMP2,TNFRSF12A,TNFRSF25,TNFSF10,VSTM4,XBP1,ZG16B	56
Organismal Injury and Abnormalities,Tissue Morphology	Morphology of lesion	5.65e-07			ACE,ADORA2B,AGT,ALDH1L1,APOD,AREG,ASS1,BIRC7,CA12,CBS/LOC102724560,CD274,CDH1,CDH17,CES1,COL1A1,DDIT3,EFEMP1,EHF,EN1,F5,FGB,FGG,FHIT,GDF15,GPR37,HABP2,HGF,IGF2,JAG1,JUN,JUNB,LCN2,LMO1,LRRC32,MAF,MAOA,MMP2,MMP7,NEFL,NGF,NLRP1,PART1,PCSK9,PDGFB,PLAT,PPARGC1A,PTGER2,PTPRE,RASGRP1,RET,RRAD,SERPINE1,SERPINI1,SFRP5,SLC16A7,SOX9,SPINT1,ST8SIA4,STING1,TAGLN,TFF1,TGFA,TGFBR1,THBD,TIMP2,TNFSF10	66
Cell-To-Cell Signaling and Interaction,Hematological System Development and Function	Interaction of phagocytes	5.66e-07		1.278	APOH,C5,CADM1,CCL2,CD14,CDH1,CEACAM1,CFH,CORO1A,CXCL8,FGA,FGG,GDF15,GLRX,ITGAL,ITGAX,ITGB2,JUN,KCNIP3,KITLG,NPTX1,PLXNC1,PRTN3,RELB,SERPINA1,SERPINE1,TGFBR1,THBD,VAV3	29
Cell-To-Cell Signaling and Interaction,Hematological System Development and Function,Inflammatory Response	Binding of professional phagocytic cells	5.82e-07		1.24	APOH,C5,CADM1,CCL2,CD14,CDH1,CEACAM1,CFH,CORO1A,CXCL8,FGA,FGG,GDF15,GLRX,ITGAL,ITGAX,ITGB2,JUN,KCNIP3,KITLG,PLXNC1,PRTN3,RELB,SERPINA1,SERPINE1,TGFBR1,THBD,VAV3	28
Cancer,Organismal Injury and Abnormalities	Upper aero-digestive squamous cell carcinoma	6.07e-07			ABLIM3,ADAM19,ADAMTS12,ADAMTS6,ADCY5,ADGRF4,AGT,ALOX12B,ANO9,ARX,ASNS,BAAT,BAMBI,BMP4,BNC2,CACNA1D,CACNA1G,CACNA2D2,CD274,CDH1,CDH19,CDH2,CLDN4,CNTN1,COL11A1,COL15A1,COL1A1,COL20A1,COL22A1,COL4A1,COL4A2,COL5A1,CSTA,CTNNA2,CTPS1,CXCL8,CYP4F11,DAW1,DCDC1,DLC1,DNAH17,DNAH7,DOCK2,DOCK8,DOK3,DPEP1,DPYSL3,DSCAML1,DSE,DYSF,EDN3,ERBB3,EREG,F5,FA2H,FAXDC2,FBN2,FHDC1,FLRT2,FLRT3,FRY,GABRQ,GALNT5,GDA,GDF15,…	177
Cellular Function and Maintenance	Cellular homeostasis	6.26e-07	Increased	2.712	ABCC8,ABCG1,ACE,ADCY5,ADORA2B,ADRA2A,AGT,AHR,ALDH2,AMOTL1,ANGPTL4,AQP3,AREG,ARFGEF3,ARRB1,ATP2B3,BCL2A1,BCL6,BHLHA15,BMP4,C5,CA2,CACNA1D,CACNA1G,CACNA1I,CADM1,CALB2,CARD11,CASC19,CBS/LOC102724560,CCL2,CCN3,CCN4,CD22,CD274,CD55,CDH1,CEACAM1,CFH,CLDN4,CLDN7,CLMP,CNIH2,COL4A1,COL4A2,CORO1A,CP,CRACR2B,CTSD,CXCL8,DACT1,DDIT3,DEPTOR,DKK1,DOCK2,EDN3,EDNRA,EFHB,ELAPOR1,ENPP1,EOMES,EPHB2,ERN1,EYA2,F2RL1,F…	193
Cellular Development,Cellular Growth and Proliferation,Organ Development,Skeletal and Muscular System Development and Function,Tissue Development	Proliferation of muscle cells	6.45e-07		-1.413	AGT,AHR,ALOX5AP,ANG,ANKRD2,APOD,BMP4,CACNA1G,CCBE1,CCL2,CCN3,CCN4,COL1A1,CREB3L1,CXCL8,DUSP1,EDNRA,ELN,EPHB1,EREG,F7,FBLN5,FOXP1,HABP2,HAND2,HAS2,HGF,IGF2,IGFBP1,IGFBP3,IL6R,JUN,JUNB,MMP2,MMP7,MYOCD,NCF2,NOG,NOTCH3,NOX1,NRG1,PAX7,PDGFB,PLAT,PPARGC1A,RBP4,RUNX2,SERPINE1,SHH,SNHG14,SPARC,TBX1,TFPI,TGFBR1,THBD,TNFRSF12A,TNFSF10,TRPC6	58
Organismal Injury and Abnormalities,Respiratory Disease	Acute lung injury	6.48e-07	Increased	2.188	ACE,ADORA2B,ADRA2A,AGT,ALDH2,APOH,C5,CCL2,CD14,CXCL8,ERN1,F10,FRMD4B,GABRA5,GABRQ,HABP2,IGFBP3,IL6R,PLAT,PRTN3,SERPINE1,STING1,TF,XBP1	24
Cardiovascular System Development and Function	Morphology of vasculature	6.48e-07			ACE,ACKR3,AGT,AHR,BMP4,CBS/LOC102724560,CCL2,CFH,COL15A1,COL3A1,COL5A1,DLC1,EDNRA,ELN,ENPP1,ERN1,F10,F2RL1,F7,FBLN5,HAND2,HAS2,HGF,IGFBP3,IGFBP7,JUN,KLF2,LAMA4,LOXL2,MESP2,MMP2,MMP7,MYOCD,NFATC4,NID1,NOSTRIN,NOTCH3,NOX1,NTRK3,PAX8,PDGFB,PDGFRA,PPARGC1A,RGS2,SERPINE1,SHH,SPINT1,SSTR5,TBX1,TBX4,TFPI,TIMP2,TIMP3,VDR,XBP1	55
Neurological Disease,Ophthalmic Disease,Organismal Injury and Abnormalities	Macular degeneration	6.58e-07			BMP4,CCL2,CFB,CFH,CFHR3,CP,EFEMP1,FBLN2,FBLN5,FBN2,FRMD4B,LCN2,PDGFB,PLAT,PTGER2,RBP4,TF	17
Cellular Movement,Hematological System Development and Function,Immune Cell Trafficking	Transmigration of mononuclear leukocytes	6.58e-07		1.182	ACKR3,AQP3,C5,CCL2,CD274,CD99L2,COL1A1,COL4A1,CXCL8,F2RL1,ITGAL,ITGAX,ITGB2,KITLG,STING1,TIMP2,TIMP3	17
Cancer,Organismal Injury and Abnormalities,Reproductive System Disease	Tumorigenesis of reproductive tract	6.88e-07		0.52	ABCC8,ABCG1,ABLIM3,ACE,ADAM19,ADAMTS12,ADAMTS16,ADGRE1,ADGRF4,AGR2,AGT,AHR,AKR1C1/AKR1C2,ALDH1L1,ALDH1L2,ALDH2,ALOX12B,ALPK3,AMOTL1,ANG,ANGPTL4,ANK3,ANKRD24,ANTXR1,ANXA10,ANXA13,ANXA8/ANXA8L1,APOD,APOH,ARFGEF3,ARHGAP25,ARRB1,ARRDC4,ATP2B3,ATP8A1,B3GNT3,BAIAP2L2,BAIAP3,BCAS1,BHLHA15,BMPER,BNC2,BPIFB1,C4BPA,C5,CA2,CACNA1D,CACNA1G,CACNA1I,CACNG4,CADM1,CALB2,CARD11,CARNS1,CBS/LOC102724560,CCDC80,CCL2…	482
Immunological Disease,Organismal Injury and Abnormalities	Immunodeficiency	6.96e-07			ABCG1,ADRA2A,ALOX5AP,C5,CACNA1I,CARD11,CD22,CD55,CFB,CFD,CFH,COL5A1,CORO1A,CPN1,CTPS1,DOCK2,DOCK8,EDARADD,ERN1,FGA,FGB,FGG,FRMD4B,GABRA5,GFPT2,GIPR,IGFBP3,IL6R,ITGB2,MAGI2-AS3,MSC,NCF2,NHSL2,OAS1,PDGFB,RASGRP1,RELB,RET,RGS2,RORC,TBX1,TBXAS1,TGFBI,TLR1,TSPAN2,VDR	46
Cellular Development,Tissue Development	Differentiation of neural cells	7.02e-07		0.19	ANK3,AREG,ARX,BCL6,BEX2,BMP4,CDH2,CFH,CNTN1,DKK1,EDN3,EDNRA,EFNA2,EN1,ENPP1,EOMES,ERBB3,FOXA1,GAS7,GFRA1,GLI2,GLUL,HGF,HOXB2,HOXC8,IGF2,IL6R,JAG1,KCNMA1,KITLG,LHX8,LINGO1,MDGA1,NFATC4,NGF,NOG,NOTCH3,NRG1,NTRK3,P2RY2,PCSK9,PDGFRA,PHGDH,RAP1GAP,RET,SERPINF1,SFRP1,SFRP5,SHC3,SHH,SNAI1,SOCS2,SOX9,SPINT1,ST8SIA4,TBX1,TGFA,TIMP2,TRPC6,TSPAN2,TUBA1A,USH1C,VGF,VSX1,ZNF365,ZNF488	66
Cellular Movement	Extravasation	7.41e-07		0.187	ACE,ADORA2B,ALOX5AP,BMPER,C5,CCL2,CD99L2,CORO1A,CXCL8,CYTIP,ESAM,ITGAL,ITGB2,LCN2,MMP7,NGF,PRTN3,RAP1GAP,TNFAIP6	19
Cancer,Organismal Injury and Abnormalities,Reproductive System Disease	HER2 negative hormone receptor negative breast cancer	7.47e-07			AREG,BCL6,CCN3,CD274,CEACAM6,CEP126,CHST1,COL5A1,COL6A3,CXCL8,DACT1,DLC1,GDF15,GNG2,GREM1,GRIN2B,IGFBP3,JUN,JUNB,KCNE4,LMO1,MMP2,MOXD1,NTRK3,PALMD,PDGFRA,PLAT,RET,S100P,SDR16C5,SERPINE1,SFRP1,SPOCK1,TF,TGFA,TGFBI,TIMP2,TIMP3,TNFSF10,TUBA1A,TUBA4A,TUBD1	42
Organismal Injury and Abnormalities,Renal and Urological Disease	Proteinuria	7.55e-07		-0.04	ACE,AGT,ANGPTL4,BMP4,CACNA1D,CCL2,CCN3,CD55,CFB,CFH,ELMO1,ERN1,F7,HGF,IL11,KIRREL1,NHERF2,NPHS1,PDGFB,PODXL,RASSF5,SCNN1B,SERPINE1,SPARC,STC1,THBD,TRPC6,TXNIP,VDR	29
Cellular Movement	Migration of carcinoma cell lines	7.56e-07		-1.798	ANGPTL4,AREG,ASNS,CCN3,CCN4,CD274,CDH1,CEACAM1,CLDN7,COL11A1,CXCL8,DLC1,DSE,EPHB1,EPHB3,ERBB3,EYA2,FBLN2,FBXL16,FOXP1,GLUL,HAS2,HAS3,HGF,HNF1A-AS1,HOXC8,IGFBP7,ITGB6,JUN,KCNH1,KITLG,LAMC2,LCN2,LINC01348,LRG1,MEX3A,MMP7,NOX1,NR2F1-AS1,NRG1,NRP2,NUPR1,ONECUT2,PLEK2,PMEPA1,PODXL,PTK7,RAP1GAP,RHOU,RHOV,RUNX2,S100P,SCIN,SERPINE1,SGSM1,SNAI1,SPARC,SPINT1,TGFA,TGFBI,TGFBR1,TNFAIP6,VAV3	63
Cancer,Endocrine System Disorders,Organismal Injury and Abnormalities,Reproductive System Disease	Serous ovarian adenocarcinoma	7.65e-07			ABCG1,ANXA8/ANXA8L1,CALB2,CD274,CDH1,CFH,CLDN7,COL11A1,COL15A1,COL5A1,CP,DIRAS3,FLRT2,HGF,ITGAX,ITGB2,KCNK6,KRT20,LCN2,LPAR5,LRIG1,MAP3K1,MUC16,NOTCH3,NTRK3,PAPSS2,PAX8,PDGFRA,PTGER2,RAET1G,RASSF9,RET,RGCC,RNF144B,S100A2,SLC40A1,SLPI,TBX3,TIMP3,TUBA1A,TUBA4A,TUBD1,TXNIP,VAV3	44
Cardiovascular System Development and Function,Cellular Development,Cellular Function and Maintenance,Cellular Growth and Proliferation,Organismal Development,Tissue Development	Proliferation of endothelial cells	7.72e-07		0.117	ADAMTS8,ADORA2B,AGT,ANG,ANGPTL4,APOH,BMP4,BMPER,CCL2,CDH2,CEACAM1,COL1A1,COL4A2,CXCL8,DKK1,DYSF,ERN1,F2RL1,GPR35,HABP2,HAS3,HGF,IGF2,IGFBP1,JUN,KCNJ2,KLF2,LOXL2,LRG1,NGF,NHERF2,NRP2,PDGFB,RGCC,RUNX2,SCG2,SERPINE1,SERPINF1,SPARC,TBXA2R,TFPI,TGFBR1,TIMP2,TNFRSF12A,TNFRSF25,TNFSF10,VSTM4,XBP1,ZG16B	49
Cancer,Endocrine System Disorders,Organismal Injury and Abnormalities	Benign neoplasm of adrenal gland	7.97e-07			APOD,ATP2B3,CACNA1D,CCBE1,CCL2,COL1A1,COL6A3,CYP3A5,FLNC,FOSB,FXYD6,GDF15,GREM1,HGF,JUN,JUNB,LSR,NIBAN1,PAPSS2,PDGFRA,PPARGC1A,RAB38,RET,THBD,VDR	25
Cell Signaling,Molecular Transport,Nucleic Acid Metabolism,Small Molecule Biochemistry	Concentration of cyclic AMP	7.97e-07		-0.094	ABCC8,ADCY5,ADORA2B,ADRA2A,AGT,AHR,ANGPTL4,ARRB1,C5,CCN3,CFH,CXCL8,F2RL1,GIPR,GPR132,KITLG,LPAR5,NCF2,NGF,NRG1,PTGER2,RBP4,RGS2,SHH,TIMP2	25
Cardiovascular Disease,Organismal Injury and Abnormalities	Acute coronary event	7.97e-07			ACE,ADORA2B,AGT,C5,CA12,CA2,CACNA1D,DSC2,F10,F2RL1,GUCY1A2,HGF,IL6R,KCNJ2,P2RY1,PCSK9,PKP2,PLAT,SLC12A2,TF,TFPI,THRB,TUBA1A,TUBA4A,TUBD1	25
Cancer,Organismal Injury and Abnormalities,Reproductive System Disease	Female genital neoplasm	7.99e-07		0.52	ABCC8,ABCG1,ABLIM3,ACE,ADAM19,ADAMTS12,ADAMTS16,ADGRE1,ADGRF4,AGR2,AGT,AHR,AKR1C1/AKR1C2,ALDH1L1,ALDH1L2,ALDH2,ALOX12B,ALPK3,AMOTL1,ANG,ANGPTL4,ANK3,ANKRD24,ANTXR1,ANXA10,ANXA13,ANXA8/ANXA8L1,APOD,APOH,ARFGEF3,ARHGAP25,ARRB1,ARRDC4,ATP2B3,ATP8A1,B3GNT3,BAIAP2L2,BAIAP3,BCAS1,BHLHA15,BMPER,BNC2,BPIFB1,C4BPA,C5,CA2,CACNA1D,CACNA1G,CACNA1I,CACNG4,CADM1,CALB2,CARD11,CARNS1,CBS/LOC102724560,CCDC80,CCL2…	482
Cell-To-Cell Signaling and Interaction	Quantity of neurotransmitter	8.01e-07		-0.951	ADRA2A,AGT,ARRB1,CDH2,CDNF,DDC,EN1,GAL,GFRA1,GPR37,HNMT,MAOA,MRAP2,NRG1,PAX8,PLAT,PTPRN,RET,SCG5,SHH,SLC23A2,SORCS2,STING1,TNFRSF25,UCN2,VAV3,VGF	27
Cellular Movement	Homing of blood cells	8.44e-07		1.294	ACKR3,ARHGAP25,BMP4,C5,CCL2,CCN3,CD22,CORO1A,CSF2RA,CXCL8,DOCK2,DPEP1,DUSP1,DYSF,EDN3,EDNRA,ELMO1,ELN,F2RL1,F7,GREM1,IL6R,ITGAL,ITGB2,KITLG,LCN2,MMP2,MMP28,MMP7,MT-ND1,NGF,NRP2,PDGFB,PRTN3,PTK2B,RAP1GAP,SCG2,SERPINA1,SERPINE1,SFRP5,SLPI,TNFAIP6,TRPC6,VAV3	44
Cancer,Organismal Injury and Abnormalities	Development of adenocarcinoma	8.52e-07		-1.488	ABCC8,ABCG1,ABLIM3,ACE,ADAM19,ADAMTS12,ADAMTS16,ADCY5,ADGRE1,ADGRF4,ADORA2B,AGR2,AGT,AHR,AKR1C1/AKR1C2,ALDH1L1,ALDH1L2,ALDH2,ALDOC,ALOX12B,ALPK3,ALX4,AMOTL1,ANGPTL4,ANK3,ANKRD24,ANTXR1,ANXA13,ANXA8/ANXA8L1,APOD,APOH,AQP7,AREG,ARFGEF3,ARHGAP25,ARRB1,ARRDC4,ARX,ASNS,ATP2B3,ATP8A1,B3GNT3,B4GALNT2,BAIAP2L2,BAIAP3,BCL2L15,BCL6,BMAL2,BMPER,BNC2,BPIFB1,C4BPA,C5,CA2,CACNA1D,CACNA1G,CACNA1I,CACNG4,CADM1,C…	519
Cancer,Endocrine System Disorders,Organismal Injury and Abnormalities,Reproductive System Disease	Advanced serous ovarian adenocarcinoma	8.6e-07			ANXA8/ANXA8L1,CALB2,CD274,CFH,COL15A1,DIRAS3,FLRT2,KCNK6,LCN2,LPAR5,LRIG1,PAPSS2,PDGFRA,RASSF9,RGCC,RNF144B,TUBA1A,TUBA4A,TUBD1,TXNIP,VAV3	21
Cancer,Organismal Injury and Abnormalities,Reproductive System Disease	Genital tumor	8.62e-07		0.314	ABCC8,ABCG1,ABLIM3,ACE,ADAM19,ADAMTS12,ADAMTS16,ADAMTS6,ADGRE1,ADGRF4,ADORA2B,ADRA2A,AFAP1L2,AGR2,AGT,AHR,AKR1C1/AKR1C2,ALDH1L1,ALDH1L2,ALDH2,ALOX12B,ALOX5AP,ALPK3,AMOTL1,ANG,ANGPTL4,ANK3,ANKRD24,ANKS4B,ANO9,ANTXR1,ANXA10,ANXA13,ANXA8/ANXA8L1,APOD,APOH,ARFGEF3,ARHGAP25,ARRB1,ARRDC4,ASNS,ASS1,ATOSA,ATP2B3,ATP8A1,B3GNT3,BAAT,BAIAP2L2,BAIAP3,BAMBI,BCAS1,BCL6,BHLHA15,BMPER,BNC2,BPIFB1,C1orf21,C4BPA,C…	586
Cardiovascular Disease,Organismal Injury and Abnormalities	Acute coronary syndrome	8.7e-07			ACE,ADORA2B,ADRA2A,AGT,BCL2A1,C5,CACNA1D,CYP4F3,DUSP1,F10,F2RL1,GABRA5,GUCY1A2,HGF,IL6R,KCNJ2,LCN2,MFGE8,NRG1,P2RY1,PCSK9,PLAT,TF,TFPI,THRB,TNFAIP6,TUBA1A,TUBA4A,TUBD1	29
Cellular Development	Maturation of cells	9e-07		-0.915	ABCG1,AHR,AREG,BHLHA15,BMP4,C5,CADM1,CARD11,CCL2,CDH1,CREB3L1,EOMES,ERBB3,EREG,F2RL1,FSTL1,GAS7,GFRA1,GPR132,IL11,ITGB2,KCNMA1,KITLG,KLF2,KRT20,LCN2,LHX8,MMP2,MUC2,NEFL,NEURL1,NFATC4,NGF,NOG,NRG1,PDGFRA,PLAAT4,PTK2B,RASGRP1,RELB,RET,RUNX2,SCIN,SERPINA1,SERPINF1,SHH,SLC12A2,SOCS2,SYBU,TGFBR1,THRB,TNFSF10,UNC13A,VSX1,XBP1	55
Dermatological Diseases and Conditions,Immunological Disease,Inflammatory Disease,Inflammatory Response,Organismal Injury and Abnormalities	Autoimmune bullous skin disease	9.05e-07			ABLIM3,CDH1,CXCL8,FAXDC2,KITLG,LCN2,MYL9,OAS1,PLAT,PPARGC1A,PXDN,RHOBTB1,SAMD14,SCG2,SHC3,SPARC,TENM3,TNFSF10,TNS1,ZBED2	20
Cardiovascular Disease,Organismal Injury and Abnormalities,Respiratory Disease	Pulmonary vascular disease	9.07e-07		1.454	ABCC8,ADORA2B,ADRA2A,AHR,CA12,CA2,CCL2,CD274,CSF2RA,EDNRA,F10,F5,F7,FBLN2,GABRA5,KLF2,NOTCH3,NTRK3,PDE11A,PDGFRA,PLAT,RET,SERPINE1,TBX4,TFPI,TNFAIP6,TNFSF10,TRPC6	28
Cancer,Endocrine System Disorders,Organismal Injury and Abnormalities	Thyroid gland nonmedullary carcinoma	9.15e-07			AREG,CD274,CDH1,CFD,EPHB3,ERBB3,FCGBP,FRMD4B,HABP2,HGF,IGFBP7,INHBB,KRT20,MARVELD2,MMP2,MT-ND1,NOTCH3,NRG1,NTRK3,PAX8,PDGFB,PDGFRA,PTPRE,RAET1G,RAP1GAP,RET,RUNX2,SEMA3B,SERPINA1,SERPINF1,SYT12,TBX3,TGFA,TGFBR1,THRB,TIMP3,TNFSF10	37
Cardiovascular Disease,Organismal Injury and Abnormalities	Hypotension	9.69e-07		-1.305	ACE,ADRA2A,AGT,AHR,CCL2,DDC,DKK1,DUSP1,F10,F2RL1,GRIN2B,KLF2,MMP7,PTGER2,THBD,UCN2	16
Cellular Movement,Hematological System Development and Function,Immune Cell Trafficking	Cellular infiltration by granulocytes	1e-06		-0.27	AGT,ALOX5AP,AREG,ARHGAP25,C5,CD14,CD274,CD55,CFB,CFD,CFH,CORO1A,CXCL8,CYP26A1,DUSP1,ERN1,F2RL1,F7,FSTL1,HGF,IL6R,ITGAL,ITGB2,LCN2,NFKBIZ,PLAT,PRSS3,PRTN3,SERPINA1,SFRP1,SGPP2,SPDEF,THBD,VAV3	34
Cellular Function and Maintenance,Molecular Transport	Flux of ion	1.01e-06		1.419	AGT,C5,CACNA1D,CALB2,CCL2,CD22,CRACR2B,CXCL8,EDNRA,EFHB,EPHB2,F2RL1,F7,FXYD2,GABRA5,GPR132,GRIN2B,INHBB,ITGAL,ITGB2,JPH3,JUN,JUNB,KITLG,KLF2,P2RY1,P2RY2,RGS2,RHCG,SCNN1B,SERPINA1,SGCD,SLC12A2,STC2,TRPC6,TSPAN18,UCN2,WNT4	38
Cellular Assembly and Organization	Formation of plasma membrane	1.02e-06		0.815	ACE,AGT,CACNA2D2,CADM1,CBLN2,CDH1,CDH2,CLDN4,CNTN1,COL4A1,CUX2,CXCL8,EPHB1,EPHB2,EPHB3,ESAM,F7,FLRT1,FLRT2,FLRT3,GRIN2B,ITGB2,KIF1A,KIRREL3,LSR,MARVELD2,MDGA1,MICALL2,NEFL,NEURL1,NFATC4,NGF,NRG1,NTRK3,PDGFB,PKP2,RGS2,SLC12A2,SNAI1,SRPX2,SYBU,THRB,TJP3,UNC13A	44
Cellular Movement,Hematological System Development and Function,Immune Cell Trafficking,Inflammatory Response	Chemotaxis of phagocytes	1.03e-06		0.725	ARHGAP25,C5,CCL2,CCN3,CORO1A,CSF2RA,CXCL8,DOCK2,DPEP1,DUSP1,DYSF,EDN3,EDNRA,ELN,GREM1,ITGAL,ITGB2,KITLG,LCN2,MMP2,MMP28,MMP7,MT-ND1,NGF,NRP2,PDGFB,PRTN3,PTK2B,SCG2,SERPINA1,SERPINE1,SFRP5,SLPI,TNFAIP6,TRPC6,VAV3	36
Cell-To-Cell Signaling and Interaction	Interaction of tumor cells	1.04e-06		-0.571	BMP4,CCL2,CD14,CDH1,CDH2,CXCL8,DKK1,GFRA1,IGFBP3,ITGB2,KITLG,SEMA3B,TGFBI	13
Cell-To-Cell Signaling and Interaction,Molecular Transport,Small Molecule Biochemistry	Quantity of monoamines	1.05e-06		-0.05	ADRA2A,AGT,ARRB1,CDH2,CDNF,DDC,EN1,GAL,GFRA1,GPR37,IL6R,KITLG,MAOA,MRAP2,NRG1,PAX8,PLAT,PTPRN,RET,SCG5,SHH,SLC23A2,SORCS2,STING1,TNFRSF25,UCN2,VAV3,VGF	28
Cellular Development,Cellular Growth and Proliferation,Connective Tissue Development and Function,Organismal Development,Tissue Development	Development of connective tissue cells	1.07e-06		-0.049	AHR,BCL6,BMP4,CCL2,COL11A1,CXCL8,DHCR24,DKK1,ENPP1,GLI2,HIVEP3,HOXB4,HOXD11,IL11,JUN,JUNB,KITLG,MAT2A,MFGE8,NFATC4,NOG,NUPR1,PDGFB,PLEKHO1,PTK2B,RELB,RUNX2,SCIN,SERPINE1,SFRP1,SHH,SLC40A1,SLN,SOX9,SPARC,STC1,TBX3,TGFBR1,TNFSF10,TRPC6,TSPAN13,TXNIP,VAV3,VDR,XBP1	45
Cancer,Endocrine System Disorders,Organismal Injury and Abnormalities,Reproductive System Disease	Primary ovarian cancer	1.08e-06			AGR2,ANXA10,CEACAM6,CLDN4,COL4A1,CP,CXCL8,DHCR24,ERBB3,EYA2,LCN2,LRIG1,MMP7,MUC16,NOTCH3,S100P,SERPINA1	17
Cell-To-Cell Signaling and Interaction,Hematological System Development and Function,Immune Cell Trafficking,Inflammatory Response	Activation of antigen presenting cells	1.12e-06		-0.625	ACE,ADORA2B,AGT,AHR,APOH,CCL2,CD14,CD274,CXCL8,DDIT3,DYSF,EPHB1,F2RL1,FGG,FOXP1,HGF,HLA-DMA,HLA-DMB,ITGB2,ITGB6,JUN,LCN2,MAF,METRNL,MUC5B,NRG1,PLAT,PTGER2,PTPRN,RAB3B,RBP4,RELB,SERPINF1,SERPINI1,SFRP1,SLPI,SPON2,STING1,TLR1,TNFSF10,ULBP1,UNC13D	42
Neurological Disease,Organismal Injury and Abnormalities,Psychological Disorders	Dementia	1.12e-06			ACE,ADRA2A,AGT,ALDH1L1,ALDH2,ANG,APOD,ATP8A1,C5,CA12,CA2,CACNA1D,CACNA2D2,CBS/LOC102724560,CCL2,CD14,CD274,CFB,CFD,COL4A1,COL4A2,CTNNA2,CTSD,CXCL8,DDC,DDIT3,DHCR24,DYSF,EPHX1,FRMD4B,GABRA5,GABRQ,GAS7,GLRX,GLS,GRIN2B,IGF2,IGFBP3,IL6R,JUN,LCN2,LRG1,MAOA,MARCHF4,MFGE8,MMP2,MT-CYB,MT-ND1,MYOCD,NAV1,NEFL,NFATC4,NFKBIZ,NGF,NOTCH3,NPTX1,NRXN3,NTRK3,PDE1A,PLAT,PTPRE,RET,SCG5,SELENBP1,SERPINA1,SERPINE1,SM…	75
Inflammatory Disease,Organismal Injury and Abnormalities,Respiratory Disease	Airway hyperresponsiveness	1.15e-06		-0.555	C5,CARD11,CCL2,CD274,F2RL1,FSTL1,GGT5,HAS2,HGF,IGFBP3,IL6R,PLAT,RORC,SLPI,SOCS2,SPON2,TNFAIP6,VAV3,VDR	19
Cellular Movement	Cellular infiltration by myeloid cells	1.15e-06		-0.384	ADAM19,AGT,ALOX5AP,AREG,ARHGAP25,ARRB1,C5,CCL2,CD14,CD274,CD55,CES1,CFB,CFD,CFH,CORO1A,CXCL8,CYP26A1,DOCK2,DUSP1,ERN1,F2RL1,F7,FSTL1,HGF,IL6R,ITGAL,ITGB2,KITLG,LCN2,MMP2,NFKBIZ,NOG,NOTCH3,PLAT,PRSS3,PRTN3,PTK2B,SERPINA1,SFRP1,SGPP2,SPDEF,STC1,STING1,THBD,TIMP3,VAV3	47
Infectious Diseases,Organismal Injury and Abnormalities	Dengue hemorrhagic fever	1.15e-06			C5,CXCL8,F10,F5,F7,FGA,PLAT,SERPINE1,THBD	9
Auditory and Vestibular System Development and Function,Embryonic Development,Organ Development,Organismal Development,Tissue Development	Development of ear	1.21e-06			BMP4,BMPER,CDH1,COL11A1,DIO2,EDNRA,EFNA2,ENPP1,EPHB2,GABRA5,GLI2,HLA-DMA,IGFBP7,JAG1,KLF2,LIN7A,LRIG1,MAF,NOG,PAX8,PTK7,RDH10,SHH,SOX9,TBX1,TBX3,THRB,USH1C	28
Digestive System Development and Function,Organ Morphology,Organismal Development	Morphology of islets of Langerhans	1.21e-06			ANGPTL4,AQP7,ARFGEF3,ARRB1,ARX,CACNA1D,CADM1,CES1,ELAPOR1,FFAR4,GDF15,HGF,IGF2,IGFBP3,LCN2,MLXIPL,MZB1,PPARGC1A,SCG5,SGPP2,SOX9,SSTR5,SYTL1,TGFBI,TIMP2,TXNIP,UNC13A,VDR	28
Cellular Assembly and Organization	Assembly of cell junction	1.22e-06		0.785	ACE,AGT,CACNA2D2,CADM1,CBLN2,CDH1,CDH2,CLDN4,CNTN1,COL4A1,CUX2,CXCL8,EPHB1,EPHB2,EPHB3,ESAM,F7,FLRT1,FLRT2,FLRT3,GRIN2B,ITGB2,KIF1A,KIRREL3,LAMC2,LSR,MARVELD2,MDGA1,MICALL2,NEFL,NEURL1,NFATC4,NGF,NRG1,NTRK3,P2RY2,PDGFB,PKP2,RGS2,SLC12A2,SNAI1,SRPX2,SYBU,THRB,TJP3,UNC13A	46
Cancer,Endocrine System Disorders,Organismal Injury and Abnormalities,Respiratory Disease	Small cell lung carcinoma	1.23e-06			ABCC8,ACE,ADAM19,ADAMTS12,ADAMTS16,ADAMTS6,ADAMTS8,ADM2,AFAP1L2,ALDH1L2,ALDOC,ANKRD24,ANXA10,AQP7,ARHGAP25,ASS1,ATP2B3,ATP8A1,BIRC7,CA11,CACNA1G,CACNA1I,CARD11,CBLN2,CD22,CD274,CDH16,CDH19,CDH2,CEP126,CFHR3,CHRDL2,CHST1,CNTN1,CNTNAP3,CNTNAP3B,COBL,COL11A1,COL15A1,COL16A1,COL22A1,COL4A2,COL5A1,COL6A3,CORO2A,COX6B2,CTNNA2,CUX2,CYP4F11,DAW1,DCDC1,DDC,DENND2A,DLC1,DNAH17,DSC2,DSC3,DSCAML1,DSE,DYSF,EF…	199
Cardiovascular System Development and Function	Neovascularization	1.25e-06		0.196	AGT,C5,CBS/LOC102724560,CFB,F2RL1,HGF,IGF2,IGFBP3,ITGB2,MFGE8,MMP2,MMP7,NOSTRIN,PDGFB,PLAT,PTK2B,PTK7,RELB,SCG2,SERPINF1,SFRP1,SHH,STING1,TGFA,TIMP2,TNFSF10,ZG16B	27
Cell-To-Cell Signaling and Interaction,Cellular Movement,Hematological System Development and Function,Immune Cell Trafficking,Inflammatory Response	Recruitment of phagocytes	1.28e-06		-0.036	AGT,AHR,ALOX5AP,C5,CCL2,CD14,CD274,CD55,CD99L2,COL1A1,CXCL8,DPEP1,F2RL1,GGT5,GLRX,GPR132,IL6R,ITGB2,KCNIP3,LCN2,MGAM,MMP2,MMP28,P2RY2,PDGFB,PRTN3,PXDN,SERPINE1,SFRP1,SLPI,SNAI1,TFPI,TRPC6,VAV3,VDR	35
Cancer,Endocrine System Disorders,Organismal Injury and Abnormalities	Thoracic neuroendocrine neoplasm	1.34e-06			ABCC8,ACE,ADAM19,ADAMTS12,ADAMTS16,ADAMTS6,ADAMTS8,ADM2,AFAP1L2,ALDH1L2,ALDOC,ANKRD24,ANXA10,AQP7,ARHGAP25,ASS1,ATP2B3,ATP8A1,BIRC7,CA11,CACNA1G,CACNA1I,CARD11,CBLN2,CD22,CD274,CDH16,CDH19,CDH2,CEP126,CFHR3,CHRDL2,CHST1,CNTN1,CNTNAP3,CNTNAP3B,COBL,COL11A1,COL15A1,COL16A1,COL22A1,COL4A2,COL5A1,COL6A3,CORO2A,COX6B2,CTNNA2,CUX2,CYP4F11,DAW1,DCDC1,DDC,DENND2A,DLC1,DNAH17,DSC2,DSC3,DSCAML1,DSE,DYSF,EF…	200
Cardiovascular System Development and Function,Cellular Development,Cellular Function and Maintenance,Cellular Growth and Proliferation,Organismal Development,Tissue Development	Endothelial cell development	1.35e-06		-0.487	ADAMTS8,ADORA2B,AGT,ANG,ANGPTL4,APOH,BMP4,BMPER,CCL2,CDH2,CEACAM1,COL1A1,COL4A2,CXCL8,DKK1,DYSF,ERN1,F2RL1,GPR35,HABP2,HAS3,HGF,IGF2,IGFBP1,IGFBP3,JUN,KCNJ2,KLF2,LOXL2,LRG1,MMP2,NGF,NHERF2,NRG1,NRP2,PDGFB,PTK2B,RGCC,RUNX2,SCG2,SERPINE1,SERPINF1,SPARC,STC1,TBXA2R,TFPI,TGFBR1,TIMP2,TNFRSF12A,TNFRSF25,TNFSF10,VSTM4,XBP1,ZG16B	54
Organismal Injury and Abnormalities,Skeletal and Muscular Disorders	Limb defect	1.35e-06		0.364	ADAMTS12,ADAMTS16,ADAMTS6,ADAMTS8,ADRA2A,ALX4,BMP4,BMPER,CBS/LOC102724560,CCN3,COL11A1,COL15A1,COL16A1,COL1A1,COL22A1,COL3A1,COL4A1,COL4A2,COL5A1,COL6A3,DACT1,DKK1,EN1,F10,FBN2,FSTL1,GLI2,GPR35,HAND2,HIVEP3,HOXD10,HOXD11,HOXD9,IGF2,KCNJ2,MMP2,MMP7,NOG,PPARGC1A,PTPRE,RDH10,RUNX2,SFRP1,SHH,SMOC1,SOX9,SP6,TBX1,TBX3,TBX4,TIMP2,TIMP3,VDR	53
Lipid Metabolism,Molecular Transport,Small Molecule Biochemistry	Release of eicosanoid	1.36e-06		-1.192	ADRA2A,AGT,AHR,ALOX5AP,APOD,BCL6,C5,CCL2,CXCL8,F2RL1,GPR132,IL32,KITLG,NGF,NRG1,P2RY2,PDGFB,PTGER2,TGFA,TNFSF10	20
Dermatological Diseases and Conditions,Immunological Disease,Organismal Injury and Abnormalities	Pemphigus	1.36e-06			ABLIM3,CDH1,CXCL8,FAXDC2,KITLG,LCN2,MYL9,OAS1,PLAT,PPARGC1A,PXDN,RHOBTB1,SAMD14,SCG2,SHC3,SPARC,TENM3,TNFSF10,TNS1,ZBED2	20
Organismal Injury and Abnormalities	Damage of genitourinary system	1.37e-06		-1.067	ACE,ADRA2A,AGT,AHR,ALDH2,AREG,BMP4,C5,CA12,CA2,CD14,CD55,CFB,CFH,DKK1,DUSP1,ERN1,F2RL1,HGF,HOXD9,ITGB6,KCNMA1,LCN2,PDE11A,PLAT,RGCC,SERPINE1,SHH,SLC22A1,SPINT1,TXNIP,VDR	32
Cancer,Endocrine System Disorders,Organismal Injury and Abnormalities,Respiratory Disease	Neuroendocrine lung tumor	1.39e-06			ABCC8,ACE,ADAM19,ADAMTS12,ADAMTS16,ADAMTS6,ADAMTS8,ADM2,AFAP1L2,ALDH1L2,ALDOC,ANKRD24,ANXA10,AQP7,ARHGAP25,ASS1,ATP2B3,ATP8A1,BIRC7,CA11,CACNA1G,CACNA1I,CARD11,CBLN2,CD22,CD274,CDH16,CDH19,CDH2,CEP126,CFHR3,CHRDL2,CHST1,CNTN1,CNTNAP3,CNTNAP3B,COBL,COL11A1,COL15A1,COL16A1,COL22A1,COL4A2,COL5A1,COL6A3,CORO2A,COX6B2,CTNNA2,CUX2,CYP4F11,DAW1,DCDC1,DDC,DENND2A,DLC1,DNAH17,DSC2,DSC3,DSCAML1,DSE,DYSF,EF…	200
Cancer,Organismal Injury and Abnormalities	Pelvic tumor	1.41e-06		-0.2	ABCC8,ABCG1,ABLIM3,ACE,ADAM19,ADAMTS12,ADAMTS16,ADAMTS6,ADGRE1,ADGRF4,ADM2,ADRA2A,AFAP1L2,AGR2,AGT,AHR,AKR1C1/AKR1C2,ALDH1L1,ALDH1L2,ALDH2,ALOX12B,ALOX5AP,ALPK3,AMOTL1,ANG,ANGPTL4,ANK3,ANKRD24,ANKS4B,ANO9,ANTXR1,ANXA10,ANXA13,ANXA8/ANXA8L1,APOD,APOH,ARFGEF3,ARHGAP25,ARRB1,ARRDC4,ASNS,ASS1,ATOSA,ATP2B3,ATP8A1,B3GALT4,B3GNT3,BAAT,BAIAP2L2,BAIAP3,BAMBI,BCAS1,BCL6,BHLHA15,BICDL1,BIRC7,BMP4,BMPER,BNC2…	623
Cellular Assembly and Organization	Formation of cellular membrane	1.42e-06		0.815	ACE,AGT,ANK3,CACNA2D2,CADM1,CBLN2,CDH1,CDH2,CLDN4,CNTN1,COL4A1,CUX2,CXCL8,EPHB1,EPHB2,EPHB3,ESAM,F7,FLRT1,FLRT2,FLRT3,GRIN2B,ITGB2,KIF1A,KIRREL3,LSR,MARVELD2,MDGA1,MICALL2,NEFL,NEURL1,NFATC4,NGF,NRG1,NTRK3,PDGFB,PKP2,RGS2,SLC12A2,SNAI1,SRPX2,SYBU,THRB,TJP3,UNC13A	45
Cellular Movement	Chemotaxis of myeloid cells	1.44e-06		0.58	ARHGAP25,C5,CCL2,CCN3,CORO1A,CSF2RA,CXCL8,DOCK2,DPEP1,DUSP1,DYSF,EDN3,EDNRA,ELN,GREM1,ITGAL,ITGB2,KITLG,LCN2,MMP2,MMP28,MMP7,MT-ND1,NGF,PDGFB,PRTN3,PTK2B,SCG2,SERPINA1,SERPINE1,SFRP5,SLPI,TNFAIP6,TRPC6,VAV3	35
Cardiovascular Disease,Organismal Injury and Abnormalities	Ischemia of heart	1.49e-06			ACE,ADORA2B,AGT,AHR,C5,CACNA1D,DDIT3,F10,F5,FRMD4B,GABRA5,GUCY1A2,HGF,IL6R,LAMA4,MMP2,P2RY1,PCSK9,PDE11A,PLAT,TF,TFPI,THRB,TUBA1A,TUBA4A,TUBD1	26
Organismal Injury and Abnormalities	Intracranial hemorrhage	1.5e-06		-0.478	ABCC8,ACE,ADORA2B,ADRA2A,AGT,CA12,CA2,CACNA1D,CACNA2D2,COL4A1,COL4A2,EDNRA,F10,F5,F7,GABRA5,JAG1,KCNJ11,MSI1,PLAT,SERPINE1,SLC23A2,TFPI,THBD	24
Cancer,Organismal Injury and Abnormalities	Liquid tumor	1.51e-06		-0.786	ACE,ADAMTS12,ADAMTS16,ADCY5,ADGRF4,AGT,ALDH2,ALOX12B,ANGPTL4,ANK3,ANTXR1,AQP7,ARSI,B3GALT4,B3GNT3,B4GALNT2,BAIAP2L2,BCL6,BMPER,C5,CACNA1I,CADM1,CARD11,CCL2,CCPG1,CD14,CD22,CD274,CDH1,CEACAM1,CEACAM5,CEP126,CHGB,CLDN7,CLIC3,CLMP,CNTNAP3,CNTNAP3B,COL11A1,COL15A1,COL16A1,COL1A1,COL20A1,COL4A1,COL5A1,COL6A3,CORO1A,CP,CPN1,CSF2RA,CUX2,CXCL8,CYP26A1,CYP3A5,CYP4F11,CYP4F3,DAW1,DCDC1,DDC,DLC1,DNAH17,DNAH…	267
Cancer,Organismal Injury and Abnormalities	Development of carcinoma	1.56e-06		-1.985	ABCC8,ABCG1,ABLIM3,ACE,ACKR3,ADAM19,ADAMTS12,ADAMTS16,ADAMTS8,ADCY5,ADGRE1,ADGRF4,ADM2,ADORA2B,AFAP1L2,AGR2,AGT,AHR,AKR1C1/AKR1C2,ALDH1L1,ALDH1L2,ALDH2,ALDOC,ALOX12B,ALPK3,ALX4,AMOTL1,ANGPTL4,ANK3,ANKRD2,ANKRD24,ANKS4B,ANO9,ANTXR1,ANXA13,ANXA8/ANXA8L1,APOD,APOH,AQP7,AREG,ARFGEF3,ARHGAP25,ARRB1,ARRDC4,ARSI,ARX,ASNS,ASS1,ATOSA,ATP2B3,ATP8A1,B3GNT3,B4GALNT2,BAAT,BAIAP2L2,BAIAP3,BATF2,BCL2L15,BCL6,BE…	691
Cellular Movement,Hematological System Development and Function,Immune Cell Trafficking	Homing of leukocytes	1.58e-06		1.136	ACKR3,ARHGAP25,C5,CCL2,CCN3,CD22,CORO1A,CSF2RA,CXCL8,DOCK2,DPEP1,DUSP1,DYSF,EDN3,EDNRA,ELMO1,ELN,F2RL1,F7,GREM1,IL6R,ITGAL,ITGB2,KITLG,LCN2,MMP2,MMP28,MMP7,MT-ND1,NGF,NRP2,PDGFB,PRTN3,PTK2B,RAP1GAP,SCG2,SERPINA1,SERPINE1,SFRP5,SLPI,TNFAIP6,TRPC6,VAV3	43
Cell-To-Cell Signaling and Interaction,Cellular Assembly and Organization,Cellular Function and Maintenance	Development of gap junctions	1.61e-06		0.538	ACE,AGT,CACNA2D2,CADM1,CBLN2,CDH1,CDH2,CNTN1,COL4A1,CUX2,CXCL8,EPHB1,EPHB2,EPHB3,F7,FLRT1,FLRT2,FLRT3,GRIN2B,ITGB2,KIF1A,KIRREL3,MDGA1,NEFL,NEURL1,NFATC4,NGF,NTRK3,PDGFB,PKP2,RGS2,SLC12A2,SRPX2,SYBU,THRB,UNC13A	36
Cellular Growth and Proliferation,Connective Tissue Development and Function,Tissue Development	Proliferation of connective tissue cells	1.62e-06		0.296	AGT,AHR,AREG,BMP4,C1QL4,CCDC80,CCL2,CCN3,CCN4,CDH1,CEACAM1,COL1A1,COL3A1,CREB3L1,CTSD,CXCL8,DKK1,DUSP1,EDNRA,ELN,EREG,ERN1,F2RL1,FBLN5,FOSB,FRMD6,FSTL1,GLI2,GNG2,GREM1,HAS2,HGF,IGF2,IGFBP1,IGFBP3,IGFBP7,IL6R,INHBB,JUN,JUNB,KCNMA1,KITLG,LRG1,LRIG1,MAP3K1,MCF2L,MMP2,MMP7,NFKBIZ,NGF,NOG,NTRK3,NUPR1,PDGFB,PDGFRA,PLAT,PTGER2,RELB,RET,RNF144B,RORC,RUNX2,SDR16C5,SERPINE1,SERPINF1,SFRP1,SFRP5,SHH,SLC26A2…	84
Cell-To-Cell Signaling and Interaction	Adhesion of leukemia cell lines	1.65e-06		-0.309	AGT,APOH,CCL2,CDH1,CYTIP,DYSF,F10,F7,FOXP1,GDF15,GLRX,ITGAL,ITGB2,KCNK5,PALMD,PTK2B,RAP1GAP,RHOU,ST6GALNAC2,TGFBR1	20
Cancer,Organismal Injury and Abnormalities	Development of malignant tumor	1.71e-06		-1.781	ABCC8,ABCG1,ABLIM3,ACE,ACKR3,ADAM19,ADAMTS12,ADAMTS16,ADAMTS8,ADCY5,ADGRE1,ADGRF4,ADM2,ADORA2B,AFAP1L2,AGR2,AGT,AHR,AKR1C1/AKR1C2,ALDH1L1,ALDH1L2,ALDH2,ALDOC,ALOX12B,ALPK3,ALX4,AMOTL1,ANGPTL4,ANK3,ANKRD2,ANKRD24,ANKS4B,ANO9,ANTXR1,ANXA13,ANXA8/ANXA8L1,APOD,APOH,AQP7,AREG,ARFGEF3,ARHGAP25,ARRB1,ARRDC4,ARSI,ARX,ASNS,ASS1,ATOSA,ATP2B3,ATP8A1,B3GNT3,B4GALNT2,BAAT,BAIAP2L2,BAIAP3,BATF2,BCL2L15,BCL6,BE…	695
Cancer,Hematological Disease,Immunological Disease,Organismal Injury and Abnormalities	T-cell non-Hodgkin lymphoma	1.72e-06			ADAM19,ADAMTS12,ADAMTS16,ADAMTS6,ADCY5,ALDH2,AMOTL1,ANK3,BCL6,CACNA1D,CARD11,CCL2,CD274,CDH1,CDH4,COBL,COL15A1,COL1A1,COL3A1,COL4A1,COL4A2,CUX2,CXCL8,CYTIP,DSCAML1,EOMES,EPHA5,EPHX1,FBN2,FHIT,FOXP1,GRIN2B,HDAC9,HGF,HS3ST1,IFITM1,IGFBP7,IGFL2,IL6R,ISG20,ITGAX,JUN,JUNB,KCNT2,KRT4,LAMC2,MAF,MGAM,MICALL2,MMP2,MYLIP,NPHS1,NRXN3,OAS1,PDGFB,PDGFRA,PLAAT4,PRSS3,PTPRH,RDH10,RELB,RET,RGCC,RHOBTB3,RORC,RUNX…	85
Connective Tissue Disorders,Organismal Injury and Abnormalities,Skeletal and Muscular Disorders,Tissue Morphology	Damage of bone	1.73e-06		1.63	ADRA2A,AREG,ARRB1,C5,CCN3,CD14,CFB,CFD,COL1A1,DUSP1,F10,GABRA5,JUN,KITLG,MFGE8,NOG,SCIN,SHH,TF,TGFA,THRB,TIMP3,VDR	23
Connective Tissue Disorders,Organismal Injury and Abnormalities	Collagen disease	1.74e-06			ACE,ADAMTS8,AGT,CES1,CFD,CFH,COL1A1,COL3A1,COL4A1,COL4A2,COL5A1,COL6A3,F10,RBP4,RGS2,TAGLN,TNXB,TPPP3,ZC3H12C	19
Tissue Morphology	Degradation of connective tissue	1.75e-06		1.069	ARRB1,C5,CCN4,CFB,CFD,CXCL8,DKK1,HIVEP3,IL32,PRTN3,PTPRE,SERPINA1,SLPI,SPARC,TGFA,TIMP3,TNFAIP6	17
Embryonic Development,Organismal Development,Skeletal and Muscular System Development and Function	Morphogenesis of skeletal system	1.77e-06			ALX4,BMP4,COL11A1,COL1A1,COL3A1,DSCAML1,ENPP1,HAND2,HAS2,HOXB2,HOXB4,HOXC8,HOXD10,HOXD9,MMP2,NOG,PDGFRA,RDH10,RUNX2,SNAI1,SOX9,TBX1,TBX3,TBX4,TGFBR1	25
Cancer,Organismal Injury and Abnormalities	Growth of solid tumor	1.78e-06		-1.705	AGT,AHR,AREG,ASGR1,BEX2,CARD11,CBS/LOC102724560,CCL2,CCN4,CD274,CDH1,CSF2RA,DDIT3,DKK1,DUSP1,EDAR,EPHB2,ERBB3,EYA2,F2RL1,FBLN5,FHIT,GDF15,GLI2,GLS,HGF,IGF2,IGFBP1,IGFBP3,IL11,IL6R,ITGB6,JAG1,LAMA4,LCN2,LMO1,LRIG1,LRRC32,MAF,MAOA,MLXIPL,MUC3A,NGF,NHERF2,NOTCH3,NRG1,NTRK3,NUPR1,PDGFRA,PHGDH,PLAT,PTGER2,RET,RHOV,RORC,RUNX2,SERPINE1,SFRP1,SHH,SLC40A1,SNAI1,SPDEF,STAMBPL1,STING1,TGFA,TGFBI,TGFBR1,THRB…	77
Cardiovascular System Development and Function	Morphogenesis of cardiovascular system	1.8e-06		0.116	ADAM19,ADAMTS12,ADGRF4,AHR,BMP4,CDH2,COL11A1,COL1A1,COL4A1,COL5A1,CXCL8,CYP26A1,DLC1,EDNRA,ELN,FLRT2,FOXP1,HAND2,HGF,ITGAX,JAG1,JUN,LCN2,MMP2,NGF,NOG,NOTCH3,PDGFB,PKP2,PTK2B,SHH,SLIT3,SNAI1,SOX9,STC1,TBX1,TBX3,TGFBR1,TIMP2,TPM1	40
Cardiovascular System Development and Function	Neovascularization of organ	1.84e-06		-0.411	C5,CBS/LOC102724560,CFB,F2RL1,HGF,IGF2,IGFBP3,ITGB2,MFGE8,MMP2,MMP7,NOSTRIN,PDGFB,PLAT,PTK7,SCG2,SERPINF1,SFRP1,STING1,TGFA,TIMP2	21
Cell Morphology,Cellular Movement,Nervous System Development and Function	Innervation of neurons	1.85e-06			BMP4,CACNA1D,EFNA2,EPHB2,EPHB3,GABRA5,GFRA2,KCNMA1,NFATC4,NGF,NRP2,NTRK3,PAX8,TENM3,VAV3	15
Cell-To-Cell Signaling and Interaction,Cellular Assembly and Organization	Formation of intercellular junctions	1.86e-06		0.84	ACE,AGT,CACNA2D2,CADM1,CBLN2,CDH1,CDH2,CLDN4,CNTN1,COL4A1,CUX2,CXCL8,EPHB1,EPHB2,EPHB3,ESAM,F7,FLRT1,FLRT2,FLRT3,GRIN2B,ITGB2,KIF1A,KIRREL3,LSR,MARVELD2,MDGA1,MICALL2,NEFL,NEURL1,NFATC4,NGF,NRG1,NTRK3,PDGFB,PKP2,PTK2B,RGS2,SLC12A2,SNAI1,SRPX2,SYBU,THRB,TJP3,UNC13A	45
Organismal Injury and Abnormalities,Renal and Urological Disease	Structural renal abnormality	1.92e-06		0.669	ACE,AGT,AHR,BMP4,CCL2,CLDN4,CLMP,CXCL8,DACT1,DEPTOR,EDNRA,EFEMP1,FSTL1,GFRA1,HGF,HIVEP3,HOXD11,MMP2,MMP7,PCSK5,PDGFB,RDH10,RET,SFRP5,SLIT3,SPRY1,TGFBR1,TIMP3,TNS1,VDR,WNT4	31
Cancer,Endocrine System Disorders,Organismal Injury and Abnormalities	Neuroendocrine tumor	1.96e-06			ABCC8,ACE,ADAM19,ADAMTS12,ADAMTS16,ADAMTS6,ADAMTS8,ADM2,ADRA2A,AFAP1L2,AHR,ALDH1L2,ALDH2,ALDOC,ANK3,ANKRD24,ANXA10,AQP7,ARHGAP25,ASS1,ATP2B3,ATP8A1,B3GALT4,BICDL1,BIRC7,BNC2,CA11,CA2,CACNA1G,CACNA1I,CARD11,CBLN2,CD22,CD274,CDH1,CDH16,CDH19,CDH2,CDH4,CEP126,CFH,CFHR3,CHRDL2,CHST1,CNTN1,CNTNAP3,CNTNAP3B,COBL,COL11A1,COL15A1,COL16A1,COL22A1,COL4A2,COL5A1,COL6A3,CORO2A,COX6B2,CPN1,CTNNA2,CUX2,CYP4F11…	265
Lipid Metabolism,Molecular Transport,Small Molecule Biochemistry	Release of fatty acid	1.97e-06		-1.507	ADRA2A,AGT,AHR,ALOX5AP,APOD,BCL6,C5,CCL2,CXCL8,F2RL1,GPR132,HILPDA,IL32,KITLG,NGF,NRG1,P2RY2,PDGFB,PPARGC1A,PTGER2,TGFA,TNFSF10	22
Cancer,Gastrointestinal Disease,Organismal Injury and Abnormalities	Digestive organ tumor	1.97e-06		-1.352	ABCC8,ABCG1,ABLIM3,ACE,ACKR3,ADAM19,ADAMTS12,ADAMTS16,ADAMTS6,ADAMTS8,ADCY5,ADGRE1,ADGRF4,ADH6,ADM2,ADRA2A,AFAP1L2,AGR2,AGT,AHR,AKR1C1/AKR1C2,AKR1C4,ALDH1L1,ALDH1L2,ALDH2,ALOX12B,ALPK3,ALX4,AMOTL1,ANG,ANGPTL4,ANK3,ANKRD2,ANKRD24,ANKS4B,ANO9,ANTXR1,ANXA13,APOD,APOH,AQP3,AQP7,AREG,ARFGEF3,ARRB1,ARRDC4,ARSI,ARX,ASGR1,ASNS,ASS1,ATOSA,ATP2B3,ATP8A1,B3GALT4,B3GNT3,BAAT,BAIAP2L2,BAIAP3,BAMBI,BATF2,BCAS1…	807
Skeletal and Muscular System Development and Function,Tissue Development	Growth of smooth muscle	2.01e-06	Decreased	-2.158	AGT,AHR,ALOX5AP,ANG,APOD,BMP4,CACNA1G,CCL2,CCN3,CCN4,COL1A1,CXCL8,EDNRA,ELN,EREG,F7,FBLN5,FOXP1,HABP2,HAS2,HGF,IGFBP1,IGFBP3,IL6R,JUN,MMP2,MYOCD,NCF2,NOTCH3,NOX1,PDGFB,PLAT,PPARGC1A,SERPINE1,SHH,SNHG14,SOX9,SPARC,TFPI,THBD,TNFSF10,TRPC6	42
Cardiovascular Disease,Cardiovascular System Development and Function,Organismal Injury and Abnormalities	Abnormal morphology of cardiovascular system	2.02e-06			ABCC8,ACE,ACKR3,ADAM19,ADCY5,ADRA2A,AGT,AHR,ANK3,BCL6,BMP4,CA2,CACNA1D,CBS/LOC102724560,CCN3,CDH2,CFH,COL15A1,COL3A1,COL5A1,CSRP2,CTSD,CYP26A1,DACT1,DSC2,DUSP1,EDNRA,ELN,ENPP1,ERBB3,F10,F2RL1,F7,FHOD3,FLNC,FLRT2,GAL,GALNT4,GDF15,HAND2,HAS2,HDAC9,HGF,HOXB4,IGF2,IL11,IL6R,JAG1,JPH2,JUN,KCNJ11,KLF2,LAMA4,LOXL2,MAP3K1,MESP2,MFGE8,MMP2,MMP7,MYL9,MYOCD,MYPN,NEXN,NFATC4,NID1,NOTCH3,NOX1,NTRK3,PAX8,PDGFB…	102
Cancer,Endocrine System Disorders,Organismal Injury and Abnormalities	Extrapancreatic neuroendocrine tumor	2.07e-06			ABCC8,ACE,ADAM19,ADAMTS12,ADAMTS16,ADAMTS6,ADAMTS8,ADM2,ADRA2A,AFAP1L2,AHR,ALDH1L2,ALDH2,ALDOC,ANKRD24,ANXA10,AQP7,ARHGAP25,ASS1,ATP2B3,ATP8A1,B3GALT4,BICDL1,BIRC7,BNC2,CA11,CACNA1G,CACNA1I,CARD11,CBLN2,CD22,CD274,CDH1,CDH16,CDH19,CDH2,CDH4,CEP126,CFH,CFHR3,CHRDL2,CHST1,CNTN1,CNTNAP3,CNTNAP3B,COBL,COL11A1,COL15A1,COL16A1,COL22A1,COL4A2,COL5A1,COL6A3,CORO2A,COX6B2,CPN1,CTNNA2,CUX2,CYP4F11,DAW1,DCD…	259
Cell Morphology,Nervous System Development and Function	Innervation	2.07e-06	Decreased	-2.146	BMP4,CACNA1D,EFNA2,EOMES,EPHB2,EPHB3,GABRA5,GFRA1,GFRA2,KCNMA1,LRIG1,NFATC4,NGF,NOG,NPTX1,NRP2,NTRK3,PAX8,PTGER2,RET,TENM3,TNFRSF25,UNC13A,VAV3	24
Cardiovascular Disease,Organismal Injury and Abnormalities	Stenosis of artery	2.09e-06		-0.218	ADRA2A,AGT,CA12,CA2,CACNA1D,CXCL8,ELN,ENPP1,F10,GABRA5,HDAC9,IGFBP7,MLXIPL,P2RY1,SGCD,TF	16
Cancer,Organismal Injury and Abnormalities,Reproductive System Disease	Female genital tract cancer	2.09e-06			ABCC8,ABCG1,ABLIM3,ACE,ADAM19,ADAMTS12,ADAMTS16,ADGRE1,ADGRF4,AGR2,AGT,AHR,AKR1C1/AKR1C2,ALDH1L1,ALDH1L2,ALDH2,ALOX12B,ALPK3,AMOTL1,ANG,ANGPTL4,ANK3,ANKRD24,ANTXR1,ANXA10,ANXA13,ANXA8/ANXA8L1,APOD,APOH,ARFGEF3,ARHGAP25,ARRB1,ARRDC4,ATP2B3,ATP8A1,B3GNT3,BAIAP2L2,BAIAP3,BCAS1,BHLHA15,BMPER,BNC2,BPIFB1,C4BPA,C5,CA2,CACNA1D,CACNA1G,CACNA1I,CACNG4,CADM1,CALB2,CARD11,CARNS1,CBS/LOC102724560,CCDC80,CCL2…	468
Cancer,Gastrointestinal Disease,Organismal Injury and Abnormalities	Non-colon gastrointestinal cancer	2.11e-06			ABCC8,ABCG1,ACE,ADAMTS12,ADAMTS16,ADAMTS6,ADCY5,ADGRE1,ADGRF4,ADM2,ADRA2A,AFAP1L2,AGT,AKR1C1/AKR1C2,ALDH1L2,ALDH2,ALPK3,ALX4,AMOTL1,ANK3,ANKRD2,ANO9,APOD,APOH,AREG,ARFGEF3,ARX,ASNS,ATP2B3,ATP8A1,B3GNT3,BAAT,BAIAP3,BAMBI,BCL6,BEX2,BICDL1,BMP4,BMPER,BNC2,C4BPA,CACNA1D,CACNA1G,CACNA1I,CACNA2D2,CADM1,CARD11,CARNS1,CASC19,CBS/LOC102724560,CCDC80,CCN4,CCPG1,CD14,CD22,CD274,CDH1,CDH16,CDH2,CDH4,CEACAM1,…	444
Organ Development	Function of ear	2.22e-06			CACNA1D,EPHB2,EPHB3,KCNMA1,PAX8,SLC12A2,THRB	7
Cellular Growth and Proliferation	Colony formation	2.25e-06		1.085	ACKR3,ADAM19,AHR,AREG,ASNS,BAMBI,BCL6,BIRC7,BMP4,BPIFB1,CADM1,CBS/LOC102724560,CCL2,CCN3,CCN4,CDH1,CEACAM1,CEACAM5,CES1,CLDN4,CSF2RA,CTSD,CUX2,CXCL8,DDIT3,DHCR24,DIRAS3,DLC1,DUSP1,EHF,ERBB3,EREG,EYA2,FBXL16,FGL1,FRMD6,FSTL1,GLI2,GLS,HAS2,HGF,HNF1A-AS1,HOXB4,IGFBP3,IGFBP7,IL11,IL6R,JAG1,JUN,JUNB,KITLG,KLF2,LCN2,LRG1,MAP3K1,MCF2L,MEX3A,MMP2,NFATC4,NGF,NRG1,NTRK3,NUPR1,ONECUT2,PAX7,PDGFB,PDGFRA,PPAR…	96
Cancer,Gastrointestinal Disease,Organismal Injury and Abnormalities	Development of digestive organ tumor	2.25e-06	Decreased	-2.304	ABCC8,ABCG1,ACKR3,ADAM19,ADAMTS12,ADAMTS16,ADAMTS8,ADCY5,ADGRE1,ADM2,AFAP1L2,AGT,AHR,AKR1C1/AKR1C2,ALDH1L1,ALDH1L2,ALDH2,ALPK3,ALX4,AMOTL1,ANGPTL4,ANK3,ANKRD2,ANKRD24,ANKS4B,ANO9,ANTXR1,ANXA13,APOD,APOH,AREG,ARFGEF3,ARSI,ARX,ASNS,ASS1,ATOSA,ATP2B3,ATP8A1,B3GNT3,BAAT,BAIAP2L2,BAIAP3,BATF2,BCL6,BEX2,BHLHA15,BICDL1,BMP4,BMPER,BNC2,C1QL4,C4BPA,C5,C9orf152,CA11,CA2,CACNA1D,CACNA1G,CACNA1I,CACNA2D2,CAD…	539
Cell-To-Cell Signaling and Interaction,Hematological System Development and Function,Immune Cell Trafficking,Inflammatory Response	Activation of macrophages	2.26e-06		-0.632	ACE,ADORA2B,AGT,AHR,APOH,CCL2,CD14,CD274,CXCL8,DDIT3,DYSF,EPHB1,F2RL1,FGG,FOXP1,ITGB2,ITGB6,JUN,LCN2,MAF,METRNL,MUC5B,NRG1,PLAT,PTGER2,SERPINF1,SERPINI1,SFRP1,SPON2,STING1,TLR1,ULBP1,UNC13D	33
Cellular Development,Connective Tissue Development and Function,Skeletal and Muscular System Development and Function,Tissue Development	Differentiation of chondrocytes	2.34e-06		1.165	ADAMTS12,BMP4,CCN3,CCN4,CHRDL2,COL3A1,EFEMP1,GAS7,GLI2,GREM1,HOXD11,IGFBP3,LOXL2,MAF,RUNX2,SHH,SLC26A2,SOX9,STC1,TGFBR1,THRB,WNT5B	22
Connective Tissue Disorders,Organismal Injury and Abnormalities,Skeletal and Muscular Disorders	Advanced Dupuytren contracture	2.34e-06			COL11A1,COL15A1,COL16A1,COL1A1,COL22A1,COL3A1,COL4A1,COL4A2,COL5A1,COL6A3	10
Cancer,Organismal Injury and Abnormalities,Reproductive System Disease	Peyronie disease	2.34e-06			COL11A1,COL15A1,COL16A1,COL1A1,COL22A1,COL3A1,COL4A1,COL4A2,COL5A1,COL6A3	10
Dermatological Diseases and Conditions,Organismal Injury and Abnormalities	Cellulite of the buttocks	2.34e-06			COL11A1,COL15A1,COL16A1,COL1A1,COL22A1,COL3A1,COL4A1,COL4A2,COL5A1,COL6A3	10
Skeletal and Muscular System Development and Function	Morphology of muscle	2.38e-06			ACE,ADAM19,AGT,AHR,BMP4,CA2,CD55,CDH2,CLMP,COL15A1,CSRP2,DACT1,DUSP1,DYSF,EDNRA,EFEMP1,ELN,ENPP1,ERBB3,FHOD3,FLNC,FOSB,GALNT4,GDF15,GLI2,GPCPD1,HAND2,HDAC9,HGF,IGF2,IGFBP1,IGFBP3,IL11,IL6R,INHBB,JPH2,JUN,JUNB,KITLG,KLF2,LAMA4,LCN2,MAP3K1,MFGE8,MMP2,MYL9,MYOCD,NDUFA4L2,NEB,NFATC4,NOG,NOTCH3,NOX1,PAX7,PDGFB,PKP2,PPARGC1A,RBP4,RGS2,RRAD,SERPINE1,SGCD,SHH,SPEG,STC1,TBX1,TNFRSF25,TRPC6,UCN2,VAV3,VDR	71
Cell Morphology,Digestive System Development and Function,Organ Morphology,Organismal Development	Morphology of islet cells	2.4e-06			ANGPTL4,AQP7,ARFGEF3,ARRB1,ARX,CACNA1D,CADM1,ELAPOR1,GDF15,HGF,IGF2,IGFBP3,LCN2,MLXIPL,PPARGC1A,SCG5,SGPP2,SOX9,SSTR5,SYTL1,TGFBI,TIMP2,TXNIP,UNC13A,VDR	25
Cancer,Hematological Disease,Organismal Injury and Abnormalities	Myelodysplastic syndrome or leukemia	2.4e-06		-0.786	ACE,ADAMTS12,ADAMTS16,ADCY5,ADGRF4,AGT,ALDH2,ALOX12B,ANGPTL4,ANK3,ANTXR1,AQP7,ARSI,B3GALT4,B3GNT3,B4GALNT2,BAIAP2L2,BCL6,BMPER,C5,CACNA1I,CADM1,CARD11,CCL2,CCPG1,CD14,CD22,CD274,CDH1,CEACAM1,CEACAM5,CEP126,CHGB,CLDN7,CLIC3,CLMP,CNTNAP3,CNTNAP3B,COL11A1,COL15A1,COL16A1,COL1A1,COL20A1,COL4A1,COL5A1,COL6A3,CORO1A,CP,CPN1,CSF2RA,CUX2,CXCL8,CYP26A1,CYP3A5,CYP4F11,CYP4F3,DAW1,DCDC1,DDC,DLC1,DNAH17,DNAH…	261
Hematological System Development and Function,Immune Cell Trafficking,Inflammatory Response,Tissue Development	Accumulation of neutrophils	2.41e-06		-0.405	AGT,AHR,BCL6,C5,CCL2,CXCL8,ITGB2,LCN2,MMP7,PIK3AP1,PRTN3,SLPI,TIMP2,TNFSF10,XBP1	15
Organ Morphology	Morphology of skin	2.52e-06			ADRA2A,AHR,ALOX12B,AREG,CBS/LOC102724560,CLDN7,COL5A1,DKK1,EDAR,EDARADD,EDN3,EFEMP1,EN1,EREG,F2RL1,FBLN5,GFRA1,GFRA2,HAP1,IGF2,INHBB,ITGB2,ITGB6,KITLG,KRT4,LAMC2,LRIG1,NFKBIZ,NIPAL4,PDGFRA,PHGDH,PLAAT4,PTGER2,RAB38,RELB,RUNX2,SCG5,SHH,SP6,SPINT1,TGFA,TIMP3,VDR	43
Dermatological Diseases and Conditions,Organismal Injury and Abnormalities	Disorder of hair	2.52e-06		0.302	ABCC8,AHR,ANTXR1,AREG,BCL2A1,BMP4,CBS/LOC102724560,DKK1,DSC2,DSC3,EDAR,EDARADD,EDNRA,EFEMP1,EPS8L3,EREG,F2RL1,FA2H,FHIT,INHBB,ITGB2,ITGB6,KCNJ11,LRIG1,NFKBIZ,NOG,RELB,SCG5,SHH,SP6,SPINT1,STING1,TGFA,TIMP3,VDR	35
Organismal Functions,Organismal Injury and Abnormalities,Tissue Morphology	Healing of wound	2.56e-06			C5,COL3A1,COL5A1,EREG,FGA,GDF15,HGF,IL6R,ITGB2,ITGB6,MAP3K1,MMP7,NOG,NOX1,NRG1,PDGFRA,PLAT,PTK7,RASSF5,SCNN1B,SERPINE1,SLPI,SPARC,TGFA,TGFBR1,TPM1,VIL1	27
Cancer,Hematological Disease,Immunological Disease,Organismal Injury and Abnormalities	Leukemia	2.6e-06		-0.786	ACE,ADAMTS12,ADAMTS16,ADCY5,ADGRF4,AGT,ALDH2,ALOX12B,ANGPTL4,ANK3,ANTXR1,AQP7,ARSI,B3GALT4,B3GNT3,B4GALNT2,BAIAP2L2,BCL6,BMPER,C5,CACNA1I,CADM1,CARD11,CCL2,CCPG1,CD14,CD22,CD274,CDH1,CEACAM1,CEACAM5,CEP126,CHGB,CLDN7,CLIC3,CLMP,CNTNAP3,CNTNAP3B,COL11A1,COL15A1,COL16A1,COL1A1,COL20A1,COL4A1,COL5A1,COL6A3,CORO1A,CP,CPN1,CSF2RA,CUX2,CXCL8,CYP26A1,CYP3A5,CYP4F11,CYP4F3,DAW1,DDC,DLC1,DNAH17,DNAH7,DOC2…	255
Tissue Development	Formation of epithelial tissue	2.61e-06		0.396	CCL2,CEACAM1,COL4A2,CXCL8,ELN,FGG,JAG1,KLF2,LAMA4,NID1,NOTCH3,PTK2B,PXDN,RET,RUNX2,SERPINE1,SERPINF1,SLPI,WNT4	19
Organismal Injury and Abnormalities	Scar tissue	2.61e-06			APOD,CFD,CFH,COL1A1,COL3A1,COL5A1,F10,FGB,IGFBP3,KLF2,RHOU,SOX9,SPARC,SPON2,TAGLN,TGFA,TGFBI,TSPAN13,TXNIP	19
Cell-To-Cell Signaling and Interaction	Intercellular communication	2.61e-06			AGT,BARX1,BHLHA15,CCN4,EDN3,EFNA2,EPHB1,EREG,GDF15,GLI2,GREM1,INSL4,PCSK5,SEMA3B,SHH,TNFAIP6,TNFSF10,WNT4,WNT5B	19
Cardiovascular Disease,Organismal Injury and Abnormalities	Failure of heart	2.62e-06		-0.052	ACE,ADRA2A,AGT,CA12,CA2,CACNA1D,CACNA2D2,DDC,DSC2,DSE,F10,GABRA5,GIPR,GUCY1A2,HAND2,IL11,JPH2,KCNJ2,MAP3K1,NOTCH3,PDE11A,PDGFB,PKP2,PPARGC1A,RRAD,SCNN1B,SERPINE1,SLC12A2,SOX9,TBXA2R,TF,THRB,TIMP3,TRPC6,TUBA1A,TUBA4A,TUBD1,VDR	38
Embryonic Development,Organ Development,Organismal Development,Renal and Urological System Development and Function,Tissue Development	Formation of nephron	2.65e-06		-1	AGT,AHR,BMP4,C5,CFH,EDNRA,JAG1,KIRREL3,NID1,NOG,PDGFB,SOX9	12
Neurological Disease,Organismal Injury and Abnormalities	Bleeding of central nervous system	2.66e-06		0.415	ABCC8,ACE,AGT,CACNA1D,COL4A1,COL4A2,F10,F5,F7,MSI1,PCSK5,PDGFB,PLAT,SERPINE1,TFPI,THBD	16
Organ Morphology,Organismal Development,Renal and Urological System Development and Function	Morphology of kidney	2.72e-06			ACE,AGT,AHR,ANGPTL4,ARX,BMP4,BMPER,C5,CD55,CDH16,CDH4,CFH,CLDN7,CLMP,CYP26A1,DACT1,DEPTOR,EFEMP1,ELMO1,ERN1,FSTL1,GDF15,GFRA1,GREM1,HOXD11,IGF2,IGFBP1,ITGA11,KCNH1,KIRREL1,LAMC2,LCN2,NPHS1,PCSK5,PDGFB,PPARGC1A,RET,SERPINE1,SHH,SLIT3,SPARC,SPRY1,TIMP3,TNS1,WNT4,ZFP36L2	46
Molecular Transport	Transport of K+	2.73e-06			ABCC8,ADRA2A,EDN3,KCNAB3,KCNE4,KCNG1,KCNH1,KCNIP3,KCNJ11,KCNJ16,KCNJ2,KCNJ6,KCNK5,KCNK6,KCNMA1,KCNQ5,KCNT2,SLC12A2	18
Digestive System Development and Function,Organ Morphology,Organismal Development	Morphology of pancreas	2.77e-06			ANGPTL4,AQP7,ARFGEF3,ARRB1,ARX,CACNA1D,CADM1,CES1,ELAPOR1,ERBB3,FFAR4,GDF15,HGF,IGF2,IGFBP3,LCN2,MLXIPL,MZB1,NFATC4,PPARGC1A,SCG5,SGPP2,SHH,SOX9,SSTR5,SYTL1,TGFBI,TIMP2,TXNIP,UNC13A,VDR	31
Cardiovascular System Development and Function,Cell-To-Cell Signaling and Interaction	Activation of endothelial cells	2.78e-06		1.016	BCL2A1,BMPER,C5,CD14,F2RL1,FOXP1,HGF,IL11,IL6R,MFGE8,NGF,PRTN3,RUNX2	13
Inflammatory Disease,Inflammatory Response,Organismal Injury and Abnormalities,Skeletal and Muscular Disorders	Inflammation of muscle	2.83e-06		1.195	ACKR3,AGT,C5,CD55,COL1A1,COL3A1,COL4A1,COL4A2,COL5A1,COL6A3,CSRP2,DUSP1,DYSF,GIPR,HGF,JAG1,LOXL2,PTPRE,RELB,RET,SPARC,TGFBI,VDR	23
Molecular Transport	Transport of molecule	2.86e-06	Increased	3.239	ABCC8,ABCG1,ACE,ADM2,ADORA2B,ADRA2A,AGT,AKR1C1/AKR1C2,AKR1C4,ANG,ANK3,ANO9,ANXA13,APOH,AQP3,AQP7,ARRB1,ARRDC4,ATP2B3,ATP8A1,BAIAP3,BHLHA15,BMP4,BMPER,CA2,CACNA1D,CACNA1G,CACNA1I,CACNA2D2,CCL2,CD14,CD22,CDH1,CDH17,CES1,CFD,CLIC3,CLTCL1,CNTN1,COL1A1,CORO1A,CP,CREB3L1,CRYM,CSF2RA,CXCL8,DDC,DIO2,DOC2B,EDN3,EDNRA,EEPD1,ENPP1,EPHX1,ERBB3,F2RL1,FBLN5,FBN2,FFAR4,FGA,FGB,FGG,FOSB,GABRQ,GAL,GDF15,GFRA1,GIP…	166
Organismal Injury and Abnormalities,Tissue Morphology	Size of lesion	2.86e-06			ACE,ADORA2B,AGT,ALDH1L1,APOD,AREG,ASS1,BIRC7,CA12,CBS/LOC102724560,CD274,CDH1,CDH17,CES1,DDIT3,EFEMP1,EHF,F5,FGB,FGG,FHIT,GDF15,GPR37,HABP2,HGF,IGF2,JUN,JUNB,LCN2,LMO1,LRRC32,MAF,MAOA,MMP2,NEFL,NGF,NLRP1,PART1,PCSK9,PLAT,PPARGC1A,PTGER2,RASGRP1,RET,RRAD,SERPINE1,SERPINI1,SFRP5,SLC16A7,SOX9,ST8SIA4,STING1,TAGLN,TFF1,TGFA,TGFBR1,THBD,TIMP2,TNFSF10	59
Cardiovascular Disease,Organismal Injury and Abnormalities	Congestive heart failure	2.92e-06		0.059	ACE,ADRA2A,AGT,CA12,CA2,CACNA1D,CACNA2D2,DDC,GUCY1A2,HAND2,KCNJ2,MAP3K1,PDGFB,PPARGC1A,SCNN1B,SLC12A2,SOX9,TBXA2R,THRB,TIMP3	20
Cancer,Endocrine System Disorders,Organismal Injury and Abnormalities	Differentiated thyroid cancer	3.07e-06			AREG,CD274,CDH1,CFD,EPHB3,ERBB3,FCGBP,FRMD4B,HGF,IGFBP7,INHBB,KRT20,MARVELD2,MMP2,MT-ND1,NOTCH3,NRG1,NTRK3,PAX8,PDGFB,PDGFRA,PTPRE,RAET1G,RAP1GAP,RET,RUNX2,SEMA3B,SERPINA1,SERPINF1,SYT12,TBX3,TGFA,TGFBR1,THRB,TIMP3,TNFSF10	36
Cardiovascular Disease,Organismal Injury and Abnormalities	Hypertension of blood vessel	3.22e-06	Increased	2.156	ABCC8,ADORA2B,ADRA2A,AHR,CA12,CA2,CCL2,CSF2RA,EDNRA,F10,FBLN2,GABRA5,GUCY1A2,KLF2,NOTCH3,PDE11A,PDGFRA,PLAT,RET,SERPINE1,SSTR5,TBX4,TNFAIP6,TNFSF10,TRPC6	25
Drug Metabolism,Lipid Metabolism,Molecular Transport,Small Molecule Biochemistry	Release of prostaglandin E2	3.26e-06		-1.187	BCL6,C5,F2RL1,GPR132,IL32,NGF,NRG1,P2RY2,PTGER2,TGFA,TNFSF10	11
Cancer,Organismal Injury and Abnormalities	Fibroma	3.28e-06			COL11A1,COL15A1,COL16A1,COL1A1,COL22A1,COL3A1,COL4A1,COL4A2,COL5A1,COL6A3,GLI2,HGF,KCNH1,KITLG,NOTCH3,PDGFRA,RET,SERPINE1,TUBA1A,TUBA4A,TUBD1,VDR	22
Organismal Injury and Abnormalities,Renal and Urological Disease	Damage of kidney	3.32e-06		-1.267	ACE,ADRA2A,AGT,ALDH2,BMP4,C5,CA12,CA2,CD14,CD55,CFB,CFH,DKK1,DUSP1,ERN1,F2RL1,HGF,ITGB6,KCNMA1,LCN2,PDE11A,PLAT,RGCC,SERPINE1,SHH,SLC22A1,SPINT1,TXNIP,VDR	29
Cell-To-Cell Signaling and Interaction,Hematological System Development and Function,Immune Cell Trafficking,Inflammatory Response	Adhesion of phagocytes	3.32e-06		1.216	APOH,C5,CADM1,CCL2,CDH1,CEACAM1,CFH,CORO1A,CXCL8,FGA,GDF15,GLRX,ITGAL,ITGAX,ITGB2,KCNIP3,KITLG,PLXNC1,PRTN3,SERPINA1,SERPINE1,TGFBR1,VAV3	23
Embryonic Development,Organ Development,Organismal Development,Renal and Urological System Development and Function,Tissue Development	Development of metanephros	3.36e-06	Decreased	-2.97	ADAMTS16,AGT,AREG,BMP4,CDH4,EREG,GREM1,HOXD11,HS3ST3B1,IL11,NOG,PAX8,RDH10,RET,SHH,SPRY1,TIMP2,WNT4	18
Connective Tissue Disorders,Organismal Injury and Abnormalities,Skeletal and Muscular Disorders	Abnormality of cartilage tissue	3.37e-06		1.732	ADRA2A,ARRB1,BMPER,C5,CACNA2D2,CCN3,CCN4,CFB,CFD,COL11A1,CXCL8,DKK1,FSTL1,GLI2,IL32,JUN,MESP2,MMP2,PDE11A,RUNX2,SHH,SPARC,TBX1,TGFA,TIMP3,TNFAIP6,VDR	27
Skeletal and Muscular System Development and Function	Relaxation of muscle	3.37e-06	Increased	2.348	ADORA2B,AGT,DIO2,EDN3,F2RL1,GABRA5,KCNJ11,KCNJ2,KCNMA1,PTGER2,RGS2,SLN,TIMP3,TPM1,UCN2,VDR	16
Cancer,Organismal Injury and Abnormalities	Embryonal tumor	3.46e-06		-0.218	ADM2,ALDH2,ALX4,ARRB1,BCAS1,C5,CALB2,CBS/LOC102724560,CCL2,CD14,CD274,CDH1,COL1A1,COL3A1,COL4A1,COL4A2,CSF2RA,CSRP2,DEPTOR,DLC1,DOCK8,EFEMP1,ELMO1,EYA2,F7,FA2H,FBN2,FOXA1,FOXD2,FOXS1,FRMD4B,FRY,GFRA1,GLI2,GLIPR1,GPR37,HDAC9,HGF,HOXD10,HOXD11,HOXD9,HSPA2,IGF2,IGFBP1,IGFBP3,IL32,KCNE4,KCNMA1,KHDRBS3,KIF21B,LHPP,LINGO1,LMO1,LRIG1,MAP3K1,MLXIPL,MSI1,MT-CYB,MUC16,MUC5B,NCKAP5,NOTCH3,NPTX1,NTRK3,NUPR1,…	104
Nutritional Disease,Organismal Injury and Abnormalities	Overweight disorder	3.57e-06		-0.634	ABCC8,ABCG1,ACE,ADGRE1,ADM2,ADRA2A,AGT,ANG,ANGPTL4,AQP7,ARRB1,ARX,CA12,CA2,CACNA1D,CACNA1G,CACNA1I,CACNA2D2,CARD11,CCL2,CD14,CEACAM1,CES1,CXCL8,DDIT3,DPEP1,DUSP1,ENPP1,F10,F2RL1,FFAR4,FGB,FOXS1,GABRA5,GABRQ,GAL,GIPR,IL6R,ISG20,ITGAX,KCNJ11,KCNMA1,LAMA4,LCN2,LRRC8C,MAF,MAOA,MGAM,MMP2,MMP28,MRAP2,MT-CYB,NGF,NOG,NTRK3,P2RY1,PDE11A,PPARGC1A,RBP1,RBP4,RORC,SERPINE1,SERPINF1,SHH,SLN,SSTR5,TGFBI,TGFBR1,…	74
Hematological System Development and Function,Tissue Morphology	Quantity of myeloid cells	3.61e-06		0.774	ADAMTS12,ADM2,ADORA2B,AGR2,AGT,AHR,B4GALNT2,BCL2A1,BCL6,BMP4,C5,CBS/LOC102724560,CCBE1,CCL2,CD22,CD274,CFH,CXCL8,DDIT3,DKK1,DOCK8,DUSP1,ELMO1,F2RL1,GDF15,GPR132,GREM1,HGF,HOXB4,IGFBP1,IGFBP3,IL11,IL6R,ITGAL,ITGB2,ITGB6,JUN,KITLG,KLF2,LAMA4,LCN2,MAF,NEFL,NGF,NOX1,PDGFB,PLAT,PLEK2,PPARGC1A,PRTN3,PTGER2,RBP1,RELB,RUNX2,SCNN1B,SERPINA1,SERPINE1,SHH,SLC40A1,SLPI,SPON2,STC1,STING1,TBXA2R,TF,TGFA,TGFBR1…	76
Cellular Movement	Cell movement of colorectal cancer cell lines	3.67e-06		0.088	ARRB1,C5,CDH1,CEACAM1,CXCL8,EFEMP1,ENPP1,F2RL1,F7,FA2H,FBLN2,FFAR4,GDF15,GFRA1,GLI2,HGF,HNF1A-AS1,IGF2,KITLG,LRG1,MAP3K1,MMP2,NID1,NOX1,NTRK3,ONECUT2,PTK2B,PTPRU,RAP1GAP,RASSF5,RHOBTB3,SNAI1,SOCS2-AS1,SPARC,TNFAIP6,TNFRSF25,VASN	37
Cancer,Endocrine System Disorders,Organismal Injury and Abnormalities	Adrenal gland tumor	3.79e-06			ADRA2A,APOD,ATP2B3,CACNA1D,CALB2,CCBE1,CCL2,COL1A1,COL6A3,CYP3A5,FLNC,FOSB,FXYD6,GAL,GDF15,GREM1,HGF,IGF2,JUN,JUNB,KCNJ11,KRT20,LSR,MT-CYB,NIBAN1,PAPSS2,PDGFRA,PPARGC1A,RAB38,RET,SNAI1,THBD,TUBA1A,TUBA4A,TUBD1,VDR	36
Cancer,Organismal Injury and Abnormalities,Reproductive System Disease	Genital tract cancer	3.81e-06		0.447	ABCC8,ABCG1,ABLIM3,ACE,ADAM19,ADAMTS12,ADAMTS16,ADAMTS6,ADGRE1,ADGRF4,ADORA2B,ADRA2A,AFAP1L2,AGR2,AGT,AHR,AKR1C1/AKR1C2,ALDH1L1,ALDH1L2,ALDH2,ALOX12B,ALOX5AP,ALPK3,AMOTL1,ANG,ANGPTL4,ANK3,ANKRD24,ANKS4B,ANO9,ANTXR1,ANXA10,ANXA13,ANXA8/ANXA8L1,APOD,APOH,ARFGEF3,ARHGAP25,ARRB1,ARRDC4,ASNS,ASS1,ATOSA,ATP2B3,ATP8A1,B3GNT3,BAAT,BAIAP2L2,BAIAP3,BAMBI,BCAS1,BCL6,BHLHA15,BMPER,BNC2,BPIFB1,C1orf21,C4BPA,C…	573
Cell-To-Cell Signaling and Interaction,Hematological System Development and Function,Immune Cell Trafficking	Adhesion of granulocytes	3.85e-06		1.867	C5,CEACAM1,CFH,CORO1A,CXCL8,F10,FGA,GDF15,GLRX,ITGAL,ITGAX,ITGB2,KCNIP3,PRTN3,SERPINA1,SPON2,TGFBR1,THBD,VAV3	19
Cellular Movement	Cell movement of carcinoma cell lines	3.91e-06		-1.721	ANGPTL4,AREG,ASNS,CCL2,CCN3,CCN4,CD274,CDH1,CEACAM1,CLDN7,COL11A1,CXCL8,DLC1,DSE,EPHB1,EPHB3,ERBB3,EYA2,FBLN2,FBXL16,FOXP1,GLUL,HAS2,HAS3,HGF,HNF1A-AS1,HOXC8,IGFBP7,ITGB6,JUN,KCNH1,KITLG,LAMC2,LCN2,LINC01348,LRG1,MEX3A,MMP7,NOX1,NR2F1-AS1,NRG1,NRP2,NUPR1,ONECUT2,PLEK2,PMEPA1,PODXL,PTK7,RAP1GAP,RHOU,RHOV,RUNX2,S100P,SCIN,SERPINE1,SGSM1,SNAI1,SPARC,SPINT1,TGFA,TGFBI,TGFBR1,TNFAIP6,VAV3	64
Cellular Movement	Migration of colorectal cancer cell lines	3.95e-06		0.022	ARRB1,C5,CEACAM1,CXCL8,EFEMP1,ENPP1,F2RL1,F7,FA2H,FBLN2,GDF15,GFRA1,GLI2,HGF,HNF1A-AS1,IGF2,KITLG,LRG1,MAP3K1,NID1,NOX1,NTRK3,ONECUT2,PTK2B,PTPRU,RAP1GAP,RASSF5,RHOBTB3,SNAI1,SOCS2-AS1,SPARC,TNFAIP6,TNFRSF25,VASN	34
Cellular Movement,Skeletal and Muscular System Development and Function	Migration of muscle cells	3.99e-06		-1.721	ACE,ACKR3,AGT,ALOX5AP,CCL2,CCN3,CCN4,COL1A1,CXCL8,DUSP1,ELN,FBLN5,FGA,HABP2,HAS2,HGF,IGFBP3,MMP7,MYOCD,NGF,NOX1,P2RY2,PCSK5,PDGFB,PLAT,PLEKHO1,PPARGC1A,SERPINA1,SERPINE1,SHH,SORL1,TFPI,TNFSF10	33
Organismal Development,Organismal Injury and Abnormalities	Abnormal morphology of thoracic cavity	4.08e-06			ABCC8,ACE,ACKR3,ADAM19,ADCY5,ADRA2A,AGT,AHR,ANK3,ARRB1,BCL6,BMP4,CA2,CACNA1D,CARD11,CCN3,CDH2,COL3A1,CSRP2,CTSD,CYP26A1,DACT1,DSC2,DUSP1,EDNRA,ELN,ERBB3,F10,F2RL1,FHOD3,FLNC,FLRT2,FSTL1,GAL,GALNT4,GDF15,GLI2,HAND2,HAS2,HDAC9,HGF,HOXB4,IGF2,IL11,IL6R,ITGB6,JAG1,JPH2,JUN,KCNJ11,KLF2,LAMA4,LOXL2,MAP3K1,MESP2,MFGE8,MMP2,MMP7,MYL9,MYOCD,MYPN,NEXN,NFATC4,NOTCH3,NTRK3,PDGFB,PKP2,PLAT,PPARGC1A,PRSS16,RAB…	105
Cellular Movement	Migration of myeloid cells	4.09e-06		0.589	ARHGAP25,C5,CCL2,CD99L2,CEACAM1,CFH,COL1A1,COL4A1,CORO1A,CXCL8,ENPP1,F10,F2RL1,GDF15,HGF,IGFBP3,ITGAL,ITGAX,ITGB2,MMP7,SERPINE1,SLPI,SPON2,TGFBR1,TIMP2,TIMP3,TRPC6,VAV3	28
Cell-To-Cell Signaling and Interaction	Binding of myeloid cells	4.09e-06		1.396	APOH,C5,CADM1,CCL2,CD14,CEACAM1,CFH,CORO1A,CXCL8,F10,FGA,FGG,GDF15,GLRX,ITGAL,ITGAX,ITGB2,JUN,KCNIP3,KITLG,PRTN3,RAP1GAP,SERPINA1,SERPINE1,SPON2,TGFBR1,THBD,VAV3	28
Dermatological Diseases and Conditions,Inflammatory Disease,Inflammatory Response,Organismal Injury and Abnormalities	Dermatitis	4.12e-06		0.09	ABLIM3,AHR,AREG,CARD11,CD55,CDH1,CSF2RA,CXCL8,CYP26A1,CYTIP,DSC3,DUSP1,EREG,F2RL1,FAXDC2,FCGBP,GLI2,HNMT,ITGB2,JUN,JUNB,KITLG,LCN2,LRG1,MYL9,NFKBIZ,NGF,OAS1,PHGDH,PLAT,PPARGC1A,PXDN,RELB,RHOBTB1,RORC,S100A2,SAMD14,SCARA5,SCG2,SHC3,SLPI,SOCS2,SPARC,STAC,TENM3,TGFA,TGFBR1,THBD,TNFSF10,TNS1,TPM1,TUBA1A,TUBA4A,TUBD1,VDR,ZBED2	56
Cardiovascular Disease,Neurological Disease,Organismal Injury and Abnormalities,Skeletal and Muscular Disorders	Calcification of aortic valve	4.2e-06			ACKR3,AGT,AKR1C1/AKR1C2,APOD,C5,CD14,DPYSL3,DPYSL5,DYSF,EFEMP1,ENPP1,EPHX1,F10,F7,FBLN5,GNG2,HGF,IGF2,IGFBP7,ITGB2,ITIH2,MMP2,NOTCH3,PALMD,PGM2L1,PLAT,PRTN3,RBP1,RUNX2,SERPINE1,SLPI,SOX9,SPON2,TBXAS1,TIMP2,VDR	36
Cardiovascular System Development and Function,Organismal Development,Visual System Development and Function	Neovascularization of eye	4.21e-06		-0.128	C5,CBS/LOC102724560,CFB,F2RL1,HGF,IGF2,IGFBP3,ITGB2,MMP2,MMP7,NOSTRIN,PDGFB,PLAT,PTK7,SCG2,SERPINF1,SFRP1,STING1,TGFA,TIMP2	20
Cell-To-Cell Signaling and Interaction,Hematological System Development and Function,Immune Cell Trafficking	Binding of granulocytes	4.21e-06		1.801	C5,CEACAM1,CFH,CORO1A,CXCL8,F10,FGA,GDF15,GLRX,ITGAL,ITGAX,ITGB2,KCNIP3,KITLG,PRTN3,SERPINA1,SPON2,TGFBR1,THBD,VAV3	20
Organismal Injury and Abnormalities	Chronic pain	4.27e-06			ADRA2A,CA12,CA2,CACNA1D,CACNA1G,CACNA1I,CACNA2D2,EPHB1,F10,F2RL1,GRIN2B,GUCY1A2,KCNIP3,KCNJ2,NGF,NRG1,P2RY1	17
Cancer,Endocrine System Disorders,Organismal Injury and Abnormalities	Papillary thyroid carcinoma	4.4e-06			AREG,CD274,CDH1,CFD,EPHB3,ERBB3,FCGBP,FRMD4B,HGF,IGFBP7,INHBB,KRT20,MARVELD2,MT-ND1,NOTCH3,NRG1,NTRK3,PAX8,PDGFB,PDGFRA,PTPRE,RAP1GAP,RET,RUNX2,SEMA3B,SERPINA1,SERPINF1,SYT12,TBX3,TGFA,TGFBR1,THRB,TIMP3,TNFSF10	34
Cardiovascular Disease,Organismal Injury and Abnormalities	Arterial aneurysm	4.44e-06		0.285	ADAMTS8,AGT,ALOX5AP,COL11A1,COL1A1,COL3A1,COL5A1,CXCL8,ELN,FBN2,IGFBP7,LGR6,MAT2A,MMP2,MMP7,MYOCD,PTGER2,TGFBR1,THSD4,TIMP2,TIMP3	21
Hematological System Development and Function,Immune Cell Trafficking,Inflammatory Response,Tissue Development	Accumulation of phagocytes	4.46e-06		-0.54	ABCG1,ACKR3,AGT,AHR,BCL6,C5,CBS/LOC102724560,CCL2,CXCL8,DDIT3,DOCK8,ITGAX,ITGB2,KCNIP3,LCN2,MMP7,MUC5AC,PIK3AP1,PLAT,PRTN3,SLPI,TIMP2,TNFSF10,XBP1	24
Cellular Development,Cellular Growth and Proliferation,Organ Development,Skeletal and Muscular System Development and Function,Tissue Development	Proliferation of smooth muscle cells	4.48e-06	Decreased	-2.037	AGT,AHR,ALOX5AP,ANG,APOD,BMP4,CACNA1G,CCL2,CCN3,CCN4,COL1A1,CXCL8,EDNRA,ELN,EREG,F7,FBLN5,FOXP1,HABP2,HAS2,HGF,IGFBP1,IGFBP3,IL6R,JUN,MMP2,MYOCD,NCF2,NOTCH3,NOX1,PDGFB,PLAT,PPARGC1A,SERPINE1,SHH,SNHG14,SPARC,TFPI,THBD,TNFSF10,TRPC6	41
Immunological Disease,Organismal Injury and Abnormalities	Hypersensitive reaction	4.54e-06		0.378	ADORA2B,ADRA2A,AHR,ALDH2,ALOX5AP,C5,CARD11,CCL2,CDH1,CFH,CORO1A,CSF2RA,CXCL8,CYTIP,DUSP1,F2RL1,FCGBP,FSTL1,GLI2,GRIN2B,HLA-DMA,HNMT,IFITM1,IL6R,ITGB2,JUN,JUNB,KITLG,MYL9,NFKBIZ,NGF,NPTX1,NRG1,PHGDH,PPARGC1A,RELB,RORC,S100A2,SELENBP1,SOCS2,SPON2,STAC,TBXA2R,TGFBR1,THBD,TNFSF10,TPM1,TSC22D3,VAV3,VDR	50
Cell-To-Cell Signaling and Interaction,Cellular Growth and Proliferation	Excitation of cells	4.61e-06		0.492	AGT,ANK3,CACNA1G,CCL2,GAL,KCNH1,KCNJ2,LCN2,NFATC4,NGF,NPTX1,NRP2,PTGER2,SLC12A2	14
Immunological Disease,Organismal Injury and Abnormalities	Abnormal quantity of INTERLEUKIN	4.68e-06			AHR,CBS/LOC102724560,CD14,RELB,RORC,SERPINE1,SPON2,VDR	8
Embryonic Development,Organ Development,Organismal Development,Skeletal and Muscular System Development and Function,Tissue Development	Development of striated muscle	4.79e-06		-0.875	ALPK3,AREG,BMP4,CCN3,COL11A1,DYSF,ELN,ERBB3,F2RL1,FHOD3,GPCPD1,HDAC9,HGF,HOXD10,HOXD9,IGF2,JPH2,JUN,MSC,NOG,NPHS1,PAX7,PDGFB,PDGFRA,PKP2,PPARGC1A,RBP4,RGS2,SGCD,SHH,SLIT3,SOCS2,SPEG,TNFRSF12A,TPM1	35
Cellular Function and Maintenance,Molecular Transport	Flux of cation	4.79e-06		1.127	AGT,C5,CACNA1D,CALB2,CCL2,CD22,CRACR2B,CXCL8,EDNRA,EFHB,EPHB2,F2RL1,F7,GPR132,GRIN2B,INHBB,ITGAL,ITGB2,JPH3,JUN,JUNB,KITLG,KLF2,P2RY1,P2RY2,RGS2,RHCG,SCNN1B,SERPINA1,SGCD,STC2,TRPC6,TSPAN18,UCN2,WNT4	35
Cell Death and Survival,Nervous System Development and Function,Organismal Injury and Abnormalities	Cell viability of neurons	4.79e-06		-0.496	AREG,BMP4,C5,DDIT3,EFNA2,EN1,F2RL1,GDF15,GFRA1,GFRA2,HAND2,HERPUD1,HGF,IGF2,IL11,IL6R,JUN,KCNIP3,KITLG,LCN2,LINGO1,NEFL,NGF,NRG1,NTRK3,RET,SERPINF1,SERPINI1,SHC3,SHH,TGFA,TMEM158,TRIB3,VGF,XBP1	35
Cell-To-Cell Signaling and Interaction,Drug Metabolism,Molecular Transport,Small Molecule Biochemistry	Concentration of dopamine	5.02e-06		-1.38	CDH2,CDNF,EN1,GFRA1,GPR37,MAOA,NRG1,PAX8,PLAT,PTPRN,RET,SCG5,SHH,SLC23A2,SORCS2,STING1,TNFRSF25,VAV3	18
Cancer,Organismal Injury and Abnormalities	Genitourinary carcinoma	5.1e-06		1.246	ABCC8,ABCG1,ABLIM3,ACE,ADAM19,ADAMTS12,ADAMTS16,ADAMTS6,ADAMTS8,ADGRE1,ADGRF4,ADORA2B,AFAP1L2,AGR2,AGT,AHR,AKR1C1/AKR1C2,ALDH1L1,ALDH1L2,ALDH2,ALOX12B,ALOX5AP,ALPK3,ALX4,AMOTL1,ANGPTL4,ANK3,ANKRD24,ANKS4B,ANO9,ANTXR1,ANXA10,ANXA13,ANXA8/ANXA8L1,APOD,APOH,AREG,ARFGEF3,ARHGAP25,ARRB1,ARRDC4,ARX,ASGR1,ASNS,ATOSA,ATP2B3,ATP8A1,B3GALT4,B3GNT3,BAAT,BAIAP2L2,BAIAP3,BCAS1,BCL6,BEX2,BICDL1,BIRC7,BMP4,BMPE…	648
Cancer,Organismal Injury and Abnormalities	Upper abdominal cancer	5.14e-06		-0.69	ABCC8,ABCG1,ABLIM3,ACE,ACKR3,ADAM19,ADAMTS12,ADAMTS16,ADAMTS6,ADCY5,ADGRE1,ADM2,ADORA2B,ADRA2A,AFAP1L2,AGR2,AGT,AHR,AKR1C1/AKR1C2,AKR1C4,ALDH1L2,ALDH2,ALPK3,ALX4,AMOTL1,ANG,ANK3,ANKRD2,ANKRD24,ANKS4B,ANO9,APOD,APOH,AQP7,AREG,ARFGEF3,ARRB1,ARRDC4,ARSI,ARX,ASGR1,ASNS,ASS1,ATP2B3,ATP8A1,B3GALT4,BAAT,BAIAP3,BCL6,BEX2,BICDL1,BMP4,BMPER,BNC2,C1QL4,C4BPA,C5,C9orf152,CA12,CA2,CACNA1D,CACNA1G,CACNA1I,CACN…	625
Cardiovascular Disease,Organismal Injury and Abnormalities	Stenosis of cardiac valve	5.15e-06		1.98	ACE,ACKR3,ADAM19,ELN,F10,GABRA5,HAND2,MMP2,NTRK3,RUNX2,TF,TIMP2	12
Cancer,Organismal Injury and Abnormalities	HER2 negative cancer	5.17e-06			AREG,BCL6,CCN3,CD274,CEACAM6,CEP126,CHST1,COL5A1,COL6A3,CXCL8,DACT1,DLC1,GDF15,GNG2,GREM1,GRIN2B,HGF,IGFBP3,JUN,JUNB,KCNE4,LMO1,MMP2,MOXD1,NTRK3,PALMD,PDGFRA,PLAT,RET,S100P,SDR16C5,SERPINE1,SFRP1,SPOCK1,TF,TGFA,TGFBI,TIMP2,TIMP3,TNFSF10,TUBA1A,TUBA4A,TUBD1	43
Cardiovascular System Development and Function,Organismal Development,Visual System Development and Function	Vascularization of eye	5.25e-06		0.166	ADAMTS8,C5,CBS/LOC102724560,CFB,F2RL1,HGF,IGF2,IGFBP3,ITGB2,MMP2,MMP7,NOSTRIN,PDGFB,PLAT,PTK7,SCG2,SERPINF1,SFRP1,STING1,TGFA,TIMP2	21
Immunological Disease,Organismal Injury and Abnormalities	Allergy	5.3e-06		1.123	ADAM19,ADORA2B,ADRA2A,AHR,ALDH2,AQP3,CADM1,CARD11,CD274,CDH1,CORO1A,CSF2RA,CXCL8,CYTIP,DDIT3,DUSP1,F2RL1,FCGBP,GLI2,GRIN2B,HNMT,IGF2,IL6R,JUN,JUNB,KCNMA1,KITLG,MYL9,NFKBIZ,NGF,PDE11A,PHGDH,PPARGC1A,PTGER2,RAET1G,RORC,S100A2,SELENBP1,SOCS2,SPON2,STAC,TF,TGFBR1,TNFRSF25,TNFSF10,TPM1,TSPAN7,VAV3,VDR,XBP1	50
Cardiovascular System Development and Function,Embryonic Development,Organ Development,Organismal Development,Tissue Development	Cardiogenesis	5.39e-06		-0.186	ACKR3,ADAM19,ADAMTS6,AGT,ALPK3,BMP4,CBS/LOC102724560,CCBE1,CCN3,COL11A1,COL3A1,COL5A1,CYP26A1,DLC1,DUSP1,EDNRA,ELN,ENPP1,ERBB3,FHOD3,FLNC,FLRT2,FLRT3,FOXP1,GALNT4,GDF15,GLI2,HAND2,HAS2,HDAC9,HOXB4,IGF2,IL6R,JAG1,JPH2,JUN,KITLG,LOXL2,MAP3K1,MMP2,MYOCD,MYPN,NEB,NFATC4,NOG,NRG1,NRP2,NTRK3,PAX8,PCSK5,PDGFB,PDGFRA,PKP2,PPARGC1A,PTK7,RBP4,RDH10,RGS2,SCG5,SGCD,SHH,SLIT3,SMTN,SNAI1,SOX9,SPEG,TBX1,TBX3,TG…	74
Lipid Metabolism,Small Molecule Biochemistry	Metabolism of eicosanoid	5.45e-06		0.347	AGT,AKR1C1/AKR1C2,ALOX12B,ALOX5AP,AREG,C5,CADM1,CD14,CXCL8,CYP4F12,CYP4F3,DPEP1,EDNRA,EPHX1,EREG,F2RL1,FFAR4,GGT5,GIPR,HGF,IGF2,IGFBP7,IL32,KITLG,MAP3K1,NGF,NRG1,PTGER2,PTK2B,RELB,TBXA2R,TBXAS1,TGFA,TNFSF10	34
Cellular Movement	Cell movement of muscle cells	5.45e-06		-1.782	ACE,ACKR3,AGT,ALOX5AP,CCL2,CCN3,CCN4,COL1A1,CXCL8,DUSP1,ELN,FBLN5,FGA,HABP2,HAS2,HGF,IGFBP3,MMP2,MMP7,MYOCD,NGF,NOX1,P2RY2,PCSK5,PDGFB,PLAT,PLEKHO1,PPARGC1A,SERPINA1,SERPINE1,SHH,SORL1,TFPI,TNFSF10	34
Cancer,Organismal Injury and Abnormalities	Primary tumor	5.47e-06			AGR2,ANXA10,B3GNT3,BCL6,C2CD4B,CARD11,CD22,CD274,CEACAM6,CLDN4,CLMP,COL4A1,CP,CSF2RA,CXCL8,CYP26A1,DHCR24,ELMO1,ERBB3,EYA2,FOXP1,GDF15,GFRA1,HGF,HNF1A-AS1,IGFBP3,JUN,KHDRBS3,LCN2,LGALS4,LINGO1,LRIG1,MMP7,MSC,MUC16,MYO7B,NOTCH3,NTRK3,PDGFB,PDGFRA,RET,RNF144B,S100P,SERPINA1,SERPINE1,SFRP1,SHH,SLIT3,SNAI1,TF,TUBA1A,TUBA4A,TUBD1	53
Cell Signaling,Cellular Function and Maintenance,Molecular Transport,Vitamin and Mineral Metabolism	Flux of Ca2+	5.55e-06		1.159	AGT,C5,CACNA1D,CALB2,CCL2,CD22,CRACR2B,CXCL8,EDNRA,EFHB,EPHB2,F2RL1,F7,GPR132,GRIN2B,INHBB,ITGAL,ITGB2,JPH3,JUN,JUNB,KITLG,KLF2,P2RY1,P2RY2,RGS2,SERPINA1,SGCD,STC2,TRPC6,TSPAN18,UCN2,WNT4	33
Cell-To-Cell Signaling and Interaction	Adhesion of vascular cells	5.6e-06		-0.97	B4GALNT2,CCL2,CD274,CDH2,CXCL8,DEPTOR,F10,F7,GDF15,GLRX,HGF,IGFBP7,ITGAL,ITGB2,LGALS4,PCSK5,SPARC,TGFBI,TNFRSF25	19
Cellular Compromise	Degeneration of cells	5.66e-06		-0.538	ABCG1,AHR,ANK3,B4GALNT2,CACNA1D,CACNA2D2,CADM1,CDNF,COBL,COL15A1,CP,CTSD,DPYSL3,DYSF,EN1,ERBB3,FA2H,FHOD3,GABRA5,GPR37,GRIN2B,HGF,IGF2,JUN,KCNJ6,KCNMA1,KIF1A,LAMA4,LHX8,MARVELD2,MSI1,MT1A,NGF,NOTCH3,NTRK3,PAX8,PLAT,PPARGC1A,RET,SERPINE1,SHH,SORL1,SPEG,STING1,TGFA,TGFBR1,THRB,TRIB3,TSPAN2,WNT4,XBP1	51
Cancer,Hematological Disease,Immunological Disease,Organismal Injury and Abnormalities	Non-Hodgkin lymphoma	5.7e-06		-1.221	ABCG1,ACE,ADAM19,ADAMTS12,ADAMTS16,ADAMTS6,ADCY5,AFAP1L2,AHR,ALDH2,AMOTL1,ANK3,ANTXR1,BCL6,BNC2,CACNA1D,CACNA1G,CARD11,CARNS1,CCL2,CD22,CD274,CDH1,CDH4,COBL,COL11A1,COL15A1,COL1A1,COL20A1,COL3A1,COL4A1,COL4A2,CORO2A,CSF2RA,CTNNA2,CUX2,CXCL8,CYTIP,DHCR24,DOCK2,DSC3,DSCAML1,EOMES,EPHA5,EPHX1,ERBB3,FBN2,FHIT,FLRT2,FOXP1,GLI2,GNG4,GRIN2B,HDAC9,HGF,HS3ST1,IFITM1,IGFBP3,IGFBP7,IGFL2,IL32,IL6R,ISG20,ITG…	149
Cancer,Hematological Disease,Immunological Disease,Organismal Injury and Abnormalities	Tumorigenesis of lymphocytes	5.7e-06		-1.719	ABCG1,ACE,ADAM19,ADAMTS12,ADAMTS16,ADAMTS6,ADCY5,ADGRF4,AFAP1L2,AHR,ALDH2,ALOX12B,AMOTL1,ANK3,ANTXR1,ASS1,B3GNT3,BCL6,BMPER,BNC2,C2CD4B,CA2,CACNA1D,CACNA1G,CACNA1I,CARD11,CARNS1,CCL2,CCPG1,CD22,CD274,CDH1,CDH4,CEACAM5,CLMP,CNTNAP3B,COBL,COL11A1,COL15A1,COL1A1,COL20A1,COL3A1,COL4A1,COL4A2,COL6A3,CORO2A,CPN1,CSF2RA,CTNNA2,CUX2,CXCL8,CYP4F11,CYTIP,DAW1,DDC,DHCR24,DKK1,DLC1,DNAH7,DOC2B,DOCK2,DSC2,DSC…	241
Lipid Metabolism,Small Molecule Biochemistry,Vitamin and Mineral Metabolism	Steroid metabolism	5.9e-06		0.488	ABCG1,AGT,AKR1C1/AKR1C2,AKR1C4,AREG,BAAT,BMP4,CES1,CXCL8,CYP3A5,DHCR24,ENPP1,FGL1,FOXA1,HGF,IGF2,KCNMA1,MAOA,MMP2,MZB1,PCSK9,PDGFRA,PPARGC1A,RORC,SCNN1B,SEC14L2,SERPINA1,SERPINA6,SNAI1,STC1,TBXAS1,TNFSF10,UCN2,VDR,WNT4	35
Cardiovascular System Development and Function,Organ Morphology,Organismal Development	Morphology of heart	5.95e-06			ABCC8,ACE,ACKR3,ADAM19,ADCY5,ADRA2A,AGT,AHR,ANK3,BCL6,BMP4,CA2,CACNA1D,CCN3,CDH2,CFB,COL3A1,CSRP2,CTSD,CYP26A1,DACT1,DSC2,DUSP1,EDNRA,ELN,ERBB3,F10,F2RL1,FHOD3,FLNC,FLRT2,GAL,GALNT4,GDF15,HAND2,HAS2,HDAC9,HGF,HOXB4,IGF2,IL11,IL6R,ITGA11,JAG1,JPH2,JUN,KCNJ11,KITLG,LAMA4,LCN2,LOXL2,MAP3K1,MESP2,MFGE8,MMP2,MMP7,MYL9,MYOCD,MYPN,NEXN,NFATC4,NOG,NTRK3,PDGFB,PKP2,PLAT,PPARGC1A,RBP4,RET,RGS2,RRAD,SCG5,SE…	95
Cellular Development,Cellular Growth and Proliferation	Proliferation of blood cells	5.95e-06		-0.649	ABCG1,ACE,AHR,AKR1C4,APOH,BCL2A1,BCL6,BMP4,CARD11,CBS/LOC102724560,CCL2,CD14,CD22,CD274,CD55,CDH1,CEACAM1,CFB,CORO1A,CSF2RA,CTPS1,CTSD,CXCL8,CYTIP,DOCK2,DOCK8,DUSP1,EOMES,EPHB1,EPHB2,F2RL1,FOXD2,FOXP1,GAL,GDF15,HGF,HLA-DMA,HLA-DMB,HOXB4,IGF2,IL11,IL32,IL6R,ISG20,ITGAL,ITGAX,ITGB2,JAG1,JUN,JUNB,KCNIP3,KCNK5,KITLG,KLF2,LGALS4,LMO1,LRRC32,MAP3K1,MCF2L,MZB1,NEFL,NFKBIZ,NGF,NOTCH3,NRG1,PIK3AP1,PTK2B,P…	95
Cellular Development,Cellular Growth and Proliferation,Nervous System Development and Function,Organismal Development,Tissue Development	Development of neurons	5.97e-06		-0.512	ACE,ADAM19,AGT,AHR,ANK3,AREG,ARX,BICDL1,BMP4,CACNA2D2,CADM1,CBLN2,CDH1,CDH2,CFH,CLMN,CNTN1,COBL,COL4A1,CTNNA2,CUX2,DACT1,DKK1,DPYSL3,DPYSL5,EDN3,EDNRA,EFEMP1,EFNA2,ELFN1,ELMO1,EN1,EOMES,EPHA5,EPHB1,EPHB2,EPHB3,ERBB3,FLRT1,FLRT2,FLRT3,GABRA5,GAS7,GDA,GFRA1,GFRA2,GLI2,GPR37,GRIN2B,HAP1,HGF,IL11,ITGB2,JUN,KCNJ2,KCNJ6,KIF1A,KIRREL3,KITLG,LCN2,LHX8,LINGO1,MDGA1,MICALL2,MYLIP,NCMAP,NEFL,NEURL1,NFATC4,N…	115
Cell-To-Cell Signaling and Interaction	Interaction of leukemia cell lines	5.97e-06		-0.037	AGT,APOH,CCL2,CD14,CDH1,CYTIP,DOCK8,DYSF,F10,F7,FOXP1,GDF15,GLRX,ITGAL,ITGB2,KCNK5,KITLG,PALMD,PODXL,PTK2B,RAP1GAP,RHOU,ST6GALNAC2,TGFBR1	24
Cellular Movement	Migration of tumor cells	6.06e-06		-0.055	BIRC7,CCL2,CCN3,CCN4,CDH2,CEACAM1,CSF2RA,CXCL8,DUSP1,EPHB2,ERBB3,F2RL1,F7,HGF,IL11,ITGB6,MAP3K1,MMP2,PLXNC1,PRSS3,PTK2B,RET,S100A2,S100P,SERPINE1,SFRP1,SLPI,SNAI1,SPARC,SPDEF,TFPI,TGFA,TGFBR1,THRB	34
Nervous System Development and Function	Development of Visual system	6.2e-06		0.538	ANGPTL4,AREG,BMP4,CBS/LOC102724560,CCL2,CFH,COL1A1,COL5A1,CP,CTSD,CXCL8,DDIT3,EFEMP1,EOMES,EPHB1,EPHB2,EPHB3,HGF,IGF2,INHBB,JAG1,KRT4,LCN2,LTBP2,MAF,MAP3K1,MMP2,MSI1,MUC5AC,NFKBIZ,NGF,NID1,NOTCH3,PACSIN1,PDGFB,PLXNA2,PPARGC1A,PXDN,RBP1,RBP4,RDH10,SERPINE1,SERPINF1,SHH,SMOC1,SOX9,SPARC,STC1,TGFA,THBD,THRB,TIMP2,TNFRSF12A,VSX1	54
Auditory and Vestibular System Development and Function,Embryonic Development,Organ Development,Organismal Development,Tissue Development	Development of inner ear	6.24e-06			BMPER,CDH1,COL11A1,DIO2,EFNA2,EPHB2,GABRA5,GLI2,HLA-DMA,IGFBP7,JAG1,LIN7A,LRIG1,MAF,PAX8,PTK7,SHH,SOX9,TBX1,TBX3,THRB,USH1C	22
Organ Morphology,Organismal Development	Mass of secretory structure	6.24e-06			AHR,ANGPTL4,AQP7,ARRB1,CACNA1D,CADM1,GAL,HGF,IGF2,IGFBP3,LCN2,MLXIPL,MZB1,PPARGC1A,SCG5,SGPP2,SHH,SOX9,TIMP2,TXNIP,VDR,VGF	22
Cellular Movement	Cell movement of tumor cells	6.26e-06		0.115	CCL2,CCN3,CCN4,CDH2,CEACAM1,CSF2RA,CXCL8,DUSP1,ERBB3,F2RL1,HGF,IL11,ITGB6,MAP3K1,MMP2,PLXNC1,PRSS3,PTK2B,RET,S100A2,S100P,SERPINE1,SFRP1,SLPI,SNAI1,SPARC,SPDEF,TGFA,TGFBR1,THRB	30
Cell Morphology,Nervous System Development and Function,Tissue Morphology	Morphology of neurons	6.27e-06			ARX,BCAS1,BMP4,CACNA1D,CACNA2D2,CADM1,CDH2,CDNF,CFH,CNTN1,COBL,CORO1A,CP,CTNNA2,CTSD,DACT1,DPYSL3,DPYSL5,DUSP1,EDN3,ELFN1,EPHB1,EPHB2,EPHB3,ERBB3,FA2H,FOXA1,GAL,GDF15,GFRA1,GFRA2,GLI2,HAP1,HGF,HOXB2,IGF2,IGFBP1,IL6R,LHX8,LINGO1,LRG1,MAP3K1,MFGE8,MSI1,NEFL,NFATC4,NGF,NPTX1,NRG1,NRP2,NTRK3,PACSIN1,PAX8,PLAT,PLXNA2,PLXNC1,PPARGC1A,RAB3B,RBP1,RDX,RET,SERPINF1,SHC2,SHC3,SHH,SLC12A2,SORL1,ST8SIA4,STC1,…	81
Cancer,Organismal Injury and Abnormalities,Reproductive System Disease	Development of genital tumor	6.27e-06			ABCC8,ABCG1,ABLIM3,ACE,ADAM19,ADAMTS12,ADAMTS16,ADGRE1,ADGRF4,AGT,AHR,AKR1C1/AKR1C2,ALDH1L1,ALDH1L2,ALDH2,ALOX12B,ALPK3,AMOTL1,ANGPTL4,ANK3,ANKRD24,ANTXR1,ANXA13,ANXA8/ANXA8L1,APOD,APOH,ARFGEF3,ARHGAP25,ARRB1,ARRDC4,ATP2B3,ATP8A1,B3GNT3,BAIAP2L2,BAIAP3,BCAS1,BHLHA15,BMPER,BNC2,BPIFB1,C4BPA,C5,CA2,CACNA1D,CACNA1G,CACNA1I,CACNG4,CADM1,CALB2,CARD11,CARNS1,CBS/LOC102724560,CCDC80,CCN4,CCPG1,CD22,CD27…	464
Nutritional Disease,Organismal Injury and Abnormalities	Obesity	6.4e-06		-0.634	ABCC8,ABCG1,ACE,ADGRE1,ADM2,ADRA2A,AGT,ANG,ANGPTL4,AQP7,ARRB1,ARX,CA12,CA2,CACNA1D,CACNA1G,CACNA1I,CACNA2D2,CARD11,CCL2,CD14,CEACAM1,CES1,CXCL8,DDIT3,DPEP1,DUSP1,ENPP1,F10,F2RL1,FFAR4,FGB,FOXS1,GABRA5,GABRQ,GAL,GIPR,IL6R,ISG20,ITGAX,KCNJ11,KCNMA1,LAMA4,LCN2,LRRC8C,MAF,MAOA,MGAM,MMP2,MMP28,MRAP2,MT-CYB,NGF,NOG,NTRK3,PDE11A,PPARGC1A,RBP1,RBP4,RORC,SERPINE1,SERPINF1,SHH,SLN,SSTR5,TGFBI,TGFBR1,TIMP2,…	73
Infectious Diseases,Organismal Injury and Abnormalities	Infection by human herpesvirus 4	6.48e-06			ALOX5AP,CACNA1I,COL5A1,CXCL8,EDARADD,ERN1,FRMD4B,GFPT2,IGFBP3,MAGI2-AS3,MSC,NHSL2,PDGFB,RGS2,TBXAS1,TGFBI,TSPAN2	17
Organismal Injury and Abnormalities,Respiratory Disease	Obstruction of airway	6.51e-06		0.391	ADORA2B,ADRA2A,CA12,CA2,CCL2,DDC,FSTL1,GABRA5,GLI2,LCN2,PDE11A,PLAT,SCNN1B,SERPINA1,SERPINE1	15
Organismal Injury and Abnormalities,Reproductive System Disease	Abnormality of endometrium	6.56e-06			ABCC8,ABLIM3,ACE,ADAM19,ADAMTS12,ADAMTS16,ADGRE1,ADGRF4,AGT,AHR,AKR1C1/AKR1C2,ALDH1L1,ALDH1L2,ALDH2,ALOX12B,ALPK3,AMOTL1,ANGPTL4,ANK3,ANKRD24,ANO9,ANXA13,APOD,APOH,ARFGEF3,ARHGAP25,ARRB1,ARRDC4,ATP2B3,ATP8A1,B3GNT3,BAIAP2L2,BAIAP3,BHLHA15,BMPER,BNC2,BPIFB1,C4BPA,CA2,CACNA1D,CACNA1G,CACNA1I,CACNG4,CADM1,CARD11,CARNS1,CBS/LOC102724560,CCDC80,CCN4,CCPG1,CD22,CD274,CD55,CD99L2,CDH1,CDH17,CDH19,CDH4,C…	398
Hematological System Development and Function,Inflammatory Response,Tissue Morphology	Quantity of phagocytes	6.57e-06		0.285	ADAMTS12,ADM2,ADORA2B,AGR2,AGT,AHR,B4GALNT2,BCL2A1,BCL6,C5,CBS/LOC102724560,CCBE1,CCL2,CD274,CD302,CFH,CXCL8,DDIT3,DOCK8,ELMO1,F2RL1,GDF15,GPR132,GREM1,IGFBP3,IL11,ITGAL,ITGB2,ITGB6,KITLG,LCN2,NEFL,NGF,NOX1,PLAT,PPARGC1A,PRTN3,PTGER2,RBP1,RELB,SCNN1B,SERPINA1,SERPINE1,SHH,SLPI,STC1,STING1,TGFA,TGFBR1,THBD,TIMP2,TIMP3,TNFSF10,VDR,XBP1,ZC3H12C,ZFP36L2	57
Embryonic Development,Organ Development,Organismal Development,Renal and Urological System Development and Function,Tissue Development	Development of metanephric bud	6.65e-06	Decreased	-2.97	ADAMTS16,AGT,AREG,BMP4,CDH4,EREG,GREM1,HOXD11,HS3ST3B1,IL11,NOG,RET,SHH,SPRY1,TIMP2,WNT4	16
Cellular Development,Nervous System Development and Function,Tissue Development	Differentiation of sensory neurons	6.71e-06		-1	BMP4,CFH,JAG1,KCNMA1,NGF,NTRK3,RET,SERPINF1,SFRP5,SHH,SOX9,USH1C,VSX1	13
Cancer,Organismal Injury and Abnormalities	HER2 negative solid tumor	6.71e-06			AREG,BCL6,CCN3,CD274,CEACAM6,CEP126,CHST1,COL5A1,COL6A3,CXCL8,DACT1,DLC1,GDF15,GNG2,GREM1,GRIN2B,HGF,IGFBP3,JUN,JUNB,KCNE4,LMO1,MMP2,MOXD1,NTRK3,PALMD,PDGFRA,PLAT,RET,S100P,SDR16C5,SERPINE1,SFRP1,SPOCK1,TF,TGFA,TGFBI,TIMP2,TIMP3,TNFSF10,TUBA1A,TUBA4A,TUBD1	43
Cardiovascular System Development and Function	Vasoconstriction	6.72e-06		0.075	ACE,ADORA2B,AGT,AHR,CCL2,EDN3,EDNRA,FGA,FGB,FGG,MMP2,P2RY2,PDGFB,PTGER2,RGS2,SMTN,TBXA2R,TBXAS1,TRPC6	19
Organismal Injury and Abnormalities,Respiratory Disease	Lower respiratory tract disorder	6.78e-06		-0.269	ADAM19,ADGRF4,ADORA2B,ADRA2A,AFAP1L2,AHR,ALDH2,ARRB1,BMAL2,BMPER,CA12,CA2,CCL2,CD14,CXCL8,DOCK8,DPEP1,ELN,F2RL1,FBLN5,FGL1,FOXA3,FSTL1,GABRA5,GABRQ,GLI2,GLIPR1,ITGB6,JAG1,JUN,KCNMA1,LCN2,MT1A,MUC5AC,MUC5B,MYPN,NUPR1,OXCT1,PCDHA11,PDE11A,PPARGC1A,PRTN3,RGS2,SCNN1B,SERPINA1,SERPINE1,SERPINI1,SHH,SLC12A2,SP6,SSTR5,TF,THSD4,TIMP3,VDR,WNT4	56
Cancer,Organismal Injury and Abnormalities	Lymphoreticular neoplasm	6.81e-06	Decreased	-2.627	ABCG1,ACE,ADAM19,ADAMTS12,ADAMTS16,ADAMTS6,ADCY5,AFAP1L2,AGT,AHR,ALDH2,ALOX12B,AMOTL1,ANGPTL4,ANK3,ANTXR1,AQP7,ARSI,ASS1,B3GNT3,B4GALNT2,BCL6,BNC2,C2CD4B,CACNA1D,CACNA1G,CADM1,CARD11,CARNS1,CCL2,CD14,CD22,CD274,CDH1,CDH4,CEACAM1,CEP126,CHGB,CLDN7,CLIC3,CLMP,CNTNAP3B,COBL,COL11A1,COL15A1,COL16A1,COL1A1,COL20A1,COL3A1,COL4A1,COL4A2,COL6A3,CORO1A,CORO2A,CP,CSF2RA,CTNNA2,CUX2,CXCL8,CYP26A1,CYP4F3,CYT…	273
Organismal Injury and Abnormalities,Renal and Urological Disease	Chronic renal impairment	6.89e-06		1.446	ACE,AGT,AHR,C5,CA12,CA2,CACNA1D,CREB3L1,CXCL8,F10,F5,GABRA5,HGF,LCN2,MMP2,MSI1,P2RY1,PCSK9,PDE11A,SERPINE1,SOCS2,STC1,TFPI,VDR	24
Cancer,Organismal Injury and Abnormalities	Pelvic cancer	6.9e-06		-0.128	ABCC8,ABCG1,ABLIM3,ACE,ADAM19,ADAMTS12,ADAMTS16,ADAMTS6,ADGRE1,ADGRF4,ADM2,ADRA2A,AFAP1L2,AGR2,AGT,AHR,AKR1C1/AKR1C2,ALDH1L1,ALDH1L2,ALDH2,ALOX12B,ALOX5AP,ALPK3,AMOTL1,ANG,ANGPTL4,ANK3,ANKRD24,ANKS4B,ANO9,ANTXR1,ANXA10,ANXA13,ANXA8/ANXA8L1,APOD,APOH,ARFGEF3,ARHGAP25,ARRB1,ARRDC4,ASNS,ASS1,ATOSA,ATP2B3,ATP8A1,B3GALT4,B3GNT3,BAAT,BAIAP2L2,BAIAP3,BAMBI,BCAS1,BCL6,BHLHA15,BICDL1,BIRC7,BMP4,BMPER,BNC2…	611
Cancer,Organismal Injury and Abnormalities,Reproductive System Disease	Prostatic tumor	6.97e-06		0.152	ABCC8,ADAMTS16,ADAMTS6,ADGRE1,ADRA2A,AFAP1L2,AGR2,AGT,ALDH1L1,ALDH2,ALOX5AP,ALPK3,ANK3,ANKS4B,ANO9,ANTXR1,ANXA10,APOD,ARFGEF3,ARHGAP25,ASNS,ASS1,ATOSA,BAAT,BAIAP3,BAMBI,BNC2,C1orf21,C5,CA2,CACNA1D,CACNA1G,CACNA2D2,CACNG4,CADM1,CARD11,CASC19,CBS/LOC102724560,CCDC80,CCL2,CD14,CD274,CDH1,CDH16,CDH17,CDH19,CDH2,CEACAM1,CFB,CFH,CHAC1,CHGB,CLTCL1,CNTNAP3,COBL,COL11A1,COL15A1,COL1A1,COL22A1,COL3A1,COL4A…	334
Embryonic Development,Organ Development,Organismal Development,Reproductive System Development and Function,Tissue Development	Formation of mammary gland	7.04e-06		-0.52	AHR,AREG,BMP4,CDH1,CDH4,DIRAS3,DSC2,EN1,ERBB3,GAL,GLI2,HGF,HOXD9,IGF2,IGFBP7,INHBB,LBH,MFGE8,NEURL1,NRG1,PTGER2,RUNX2,SIM2,SNAI1,SOCS2,TBX3,TGFA,TIMP3,VDR,XBP1	30
Cellular Movement	Invasion of pancreatic cancer cell lines	7.05e-06		-0.517	AREG,CES1,CLDN4,CTSD,EREG,GFRA1,HGF,PLAT,RET,S100P,SNAI1,TIMP2	12
Organismal Development,Organismal Injury and Abnormalities	Abnormal morphology of mediastinum	7.06e-06			ABCC8,ACE,ACKR3,ADAM19,ADCY5,ADRA2A,AGT,AHR,ANK3,BCL6,BMP4,CA2,CACNA1D,CARD11,CCN3,CDH2,COL3A1,CSRP2,CTSD,CYP26A1,DACT1,DSC2,DUSP1,EDNRA,ELN,ERBB3,F10,F2RL1,FHOD3,FLNC,FLRT2,GAL,GALNT4,GDF15,HAND2,HAS2,HDAC9,HGF,HOXB4,IGF2,IL11,IL6R,JAG1,JPH2,JUN,KCNJ11,LAMA4,LOXL2,MAP3K1,MESP2,MFGE8,MMP2,MMP7,MYL9,MYOCD,MYPN,NEXN,NFATC4,NOTCH3,NTRK3,PDGFB,PKP2,PLAT,PPARGC1A,PRSS16,RASGRP1,RASSF5,RBP4,RET,RGS2,RR…	96
Ophthalmic Disease,Organismal Injury and Abnormalities	Disease of retina	7.13e-06		0.392	ADRA2A,AHR,BMP4,C5,CA2,CAPN5,CBS/LOC102724560,CCL2,CDH2,CFB,CFH,CFHR3,COL11A1,COL15A1,COL1A1,COL3A1,COL4A1,COL5A1,CP,CSF2RA,CTSD,DDC,EFEMP1,F10,F2RL1,FBLN2,FBLN5,FBN2,FRMD4B,HGF,HKDC1,IGFBP3,JAG1,LCN2,LOXL2,LRRC32,MAOA,MMP2,MMP7,MSI1,MT-CYB,NGF,NOSTRIN,NOTCH3,NTRK3,PACSIN1,PDGFB,PDGFRA,PLAT,PLXNA2,PPARGC1A,PTGER2,RBP1,RBP4,RUNX2,SERPINF1,SFRP1,SHH,SPARC,STC1,STING1,TF,TGFA,THRB,TIMP2,TIMP3,TUBA1A…	71
Dermatological Diseases and Conditions,Organismal Injury and Abnormalities	Loss of hair	7.15e-06		0.106	ABCC8,AHR,ANTXR1,AREG,BCL2A1,BMP4,CBS/LOC102724560,DKK1,EDNRA,EFEMP1,FA2H,FHIT,ITGB2,ITGB6,KCNJ11,LRIG1,NFKBIZ,NOG,RELB,SCG5,SHH,TGFA,VDR	23
Cancer,Gastrointestinal Disease,Organismal Injury and Abnormalities	Upper gastrointestinal tract tumor	7.22e-06		-0.894	ABCC8,ABCG1,ACE,ADAMTS12,ADAMTS16,ADAMTS6,ADCY5,ADGRE1,ADGRF4,ADM2,ADRA2A,AFAP1L2,AGT,AHR,AKR1C1/AKR1C2,ALDH1L2,ALDH2,ALPK3,ALX4,AMOTL1,ANK3,ANKRD2,ANO9,APOH,AREG,ARFGEF3,ARX,ASNS,ATP2B3,ATP8A1,B3GNT3,BAAT,BAIAP3,BAMBI,BCL6,BEX2,BICDL1,BMP4,BMPER,BNC2,C4BPA,CACNA1D,CACNA1G,CACNA1I,CACNA2D2,CADM1,CARD11,CASC19,CBS/LOC102724560,CCDC80,CCN4,CCPG1,CD14,CD22,CD274,CDH1,CDH16,CDH2,CDH4,CEACAM1,CFH,CFHR…	422
Cell-To-Cell Signaling and Interaction	Binding of vascular cells	7.29e-06		-0.98	B4GALNT2,CCL2,CD274,CDH2,CXCL8,DEPTOR,F10,F7,GDF15,GLRX,HGF,IGFBP7,ITGAL,ITGB2,KITLG,LGALS4,PCSK5,SPARC,TFPI,TGFBI,TNFRSF25	21
Gastrointestinal Disease,Hepatic System Disease,Organismal Injury and Abnormalities	Liver lesion	7.31e-06	Decreased	-2.152	ABCC8,ABCG1,ABLIM3,ACE,ACKR3,ADAM19,ADAMTS12,ADAMTS6,ADCY5,ADGRE1,ADORA2B,ADRA2A,AFAP1L2,AGT,AHR,AKR1C1/AKR1C2,AKR1C4,ALDH1L1,ALDH1L2,ALDH2,ALOX12B,ANG,ANK3,ANKRD24,ANO9,AQP7,AREG,ARFGEF3,ARRB1,ARRDC4,ARSI,ASGR1,ASNS,ASS1,ATP8A1,B3GALT4,BCL6,BICDL1,BMP4,BNC2,BPIFB1,C1orf21,C1QL4,C4BPA,C5,CA12,CA2,CACNA1D,CACNA1G,CACNA1I,CACNA2D2,CACNG4,CADM1,CALB2,CAPN5,CARD11,CBLN2,CBS/LOC102724560,CCDC80,CCL2,C…	470
Cancer,Organismal Injury and Abnormalities,Tissue Morphology,Tumor Morphology	Morphology of tumor	7.31e-06			ALDH1L1,AREG,ASS1,BIRC7,CA12,CD274,CDH1,CDH17,COL1A1,EFEMP1,EHF,EN1,FHIT,HABP2,HGF,IGF2,JAG1,JUN,JUNB,LCN2,LMO1,LRRC32,MAF,MAOA,MMP7,NEFL,NLRP1,PART1,PDGFB,PPARGC1A,PTPRE,RASGRP1,RET,RRAD,SERPINE1,SOX9,SPINT1,ST8SIA4,STING1,TFF1,TGFA,TIMP2,TNFSF10	43
Cancer,Organismal Injury and Abnormalities,Reproductive System Disease	Male genital neoplasm	7.47e-06		0.152	ABCC8,ADAMTS16,ADAMTS6,ADGRE1,ADORA2B,ADRA2A,AFAP1L2,AGR2,AGT,ALDH1L1,ALDH2,ALOX5AP,ALPK3,ANK3,ANKS4B,ANO9,ANTXR1,ANXA10,APOD,ARFGEF3,ARHGAP25,ASNS,ASS1,ATOSA,BAAT,BAIAP3,BAMBI,BCL6,BNC2,C1orf21,C5,CA2,CACNA1D,CACNA1G,CACNA2D2,CACNG4,CADM1,CARD11,CASC19,CBS/LOC102724560,CCDC80,CCL2,CD14,CD274,CDH1,CDH16,CDH17,CDH19,CDH2,CEACAM1,CFB,CFH,CHAC1,CHGB,CLTCL1,CNTNAP3,COBL,COL11A1,COL15A1,COL1A1,COL22A1…	341
Cell Death and Survival,Organismal Injury and Abnormalities	Necrosis of epithelial tissue	7.82e-06		-0.149	ACE,AGT,AHR,ALDH2,AMOTL1,ANG,ANGPTL4,ASS1,BCL2A1,BCL6,BMP4,CBS/LOC102724560,CD274,CDH1,CDH2,COL4A2,CXCL8,DDIT3,DKK1,EPHB2,ERBB3,ERN1,F2RL1,FSTL1,GAS7,GDF15,GLI2,GPR37,GRIN2B,HAND2,HGF,IGFBP1,IGFBP3,IL11,IL32,IL6R,JUN,KLF2,LAMA4,LCN2,LRRC32,MAOA,MAP3K1,MFGE8,MMP2,MZB1,NFKBIZ,NGF,NLRP1,NOG,NRG1,NTRK3,OAS1,PLAT,PPARGC1A,PRTN3,PTK2B,RASGRP1,RASSF5,RBP4,RDX,RELB,RUNX2,SCG2,SEMA3B,SEMA7A,SERPINA1,SERPI…	85
Organismal Injury and Abnormalities,Respiratory Disease	Acute respiratory disorder	7.85e-06		1.848	ACE,ADORA2B,ADRA2A,AGT,ALDH2,APOH,C5,CA12,CA2,CCL2,CD14,CORO2B,CXCL8,EDNRA,ERN1,F10,FRMD4B,GABRA5,GABRQ,GLUL,GRIN2B,HABP2,IGFBP3,IL6R,KCNMA1,LCN2,PDE11A,PLAT,PRTN3,S100P,SERPINA1,SERPINE1,SLPI,SPARC,STING1,TCN1,TF,TIMP2,TNFAIP6,VDR,XBP1,ZFP36L2	42
Cellular Development,Cellular Growth and Proliferation,Nervous System Development and Function,Organismal Development,Tissue Development	Development of neural cells	7.91e-06		-0.317	ACE,ADAM19,AGT,AHR,ANK3,AREG,ARX,BICDL1,BMP4,CACNA2D2,CADM1,CBLN2,CDH1,CDH2,CFH,CLMN,CNTN1,COBL,COL4A1,CTNNA2,CUX2,DACT1,DKK1,DPYSL3,DPYSL5,EDN3,EDNRA,EFEMP1,EFNA2,ELFN1,ELMO1,EN1,EOMES,EPHA5,EPHB1,EPHB2,EPHB3,ERBB3,FLRT1,FLRT2,FLRT3,FOXA1,GABRA5,GAS7,GDA,GFRA1,GFRA2,GLI2,GPR37,GRIN2B,HAP1,HGF,IL11,ITGB2,JUN,KCNJ2,KCNJ6,KIF1A,KIRREL3,KITLG,LCN2,LHX8,LINGO1,MDGA1,MICALL2,MSI1,MYLIP,NCMAP,NEFL,NEUR…	118
Organismal Injury and Abnormalities,Renal and Urological Disease	Injury of kidney	7.94e-06		-1.811	ADRA2A,AGT,ALDH2,BMP4,C5,CA12,CA2,CD14,CD55,CFB,CFH,DKK1,ERN1,F2RL1,HGF,ITGB6,KCNMA1,LCN2,PDE11A,PLAT,SHH,SPINT1,TXNIP,VDR	24
Cell-To-Cell Signaling and Interaction	Adhesion of myeloid cells	7.94e-06		1.879	APOH,C5,CADM1,CCL2,CEACAM1,CFH,CORO1A,CXCL8,F10,FGA,GDF15,GLRX,ITGAL,ITGAX,ITGB2,KCNIP3,KITLG,PRTN3,SERPINA1,SERPINE1,SPON2,TGFBR1,THBD,VAV3	24
Cancer,Organismal Injury and Abnormalities	Head and neck adenocarcinoma	7.97e-06			AREG,CD274,CDH1,CFD,EPHB3,ERBB3,FCGBP,FRMD4B,HGF,IGFBP7,INHBB,KRT20,LAMA4,MARVELD2,MMP2,MT-ND1,MUC12,MUC16,NOTCH3,NRG1,NTRK3,PAX8,PDGFB,PDGFRA,PTPRE,RAET1G,RAP1GAP,RET,RUNX2,SEMA3B,SERPINA1,SERPINF1,SYT12,TBX3,TGFA,TGFBR1,THRB,TIMP3,TNFSF10	39
Cellular Movement	Cell movement of cancer cells	8.02e-06		0.191	CCL2,CCN3,CCN4,CDH2,CEACAM1,CSF2RA,CXCL8,DUSP1,F2RL1,HGF,IL11,ITGB6,MAP3K1,MMP2,PLXNC1,PRSS3,PTK2B,S100A2,S100P,SERPINE1,SFRP1,SNAI1,SPARC,TGFA,TGFBR1,THRB	26
Cell-To-Cell Signaling and Interaction,Hematological System Development and Function	Interaction of mononuclear leukocytes	8.02e-06		-0.129	AGT,CCL2,CD14,CD22,CXCL8,DEPTOR,DOCK2,DOCK8,FGG,HGF,HLA-DMA,IL11,IL6R,ITGAL,ITGAX,ITGB2,JUN,KCNK5,NPTX1,PODXL,PTK2B,RAP1GAP,RASGRP1,RASSF5,RELB,ULBP1	26
Cell-To-Cell Signaling and Interaction,Molecular Transport,Small Molecule Biochemistry	Secretion of neurotransmitter	8.03e-06		1.673	ADM2,ADORA2B,ADRA2A,AGT,BAIAP3,DOC2B,EDN3,GFRA1,LIN7A,NGF,P2RY1,PTK2B,PTPRN,RET,SLC44A4,SSTR5,UCN2,UNC13A,UNC13D	19
Cell Death and Survival	Survival of neural cells	8.08e-06		-0.535	AREG,BMP4,C5,DDIT3,EFNA2,EN1,F2RL1,GDF15,GFRA1,GFRA2,GPR37,HAND2,HERPUD1,HGF,IGF2,IL11,IL6R,JUN,KCNIP3,KITLG,LCN2,LINGO1,NEFL,NGF,NRG1,NTRK3,RET,SERPINF1,SERPINI1,SHC3,SHH,SNAI1,TGFA,TMEM158,TRIB3,VGF,XBP1	37
Cancer,Cellular Development,Cellular Growth and Proliferation,Organismal Injury and Abnormalities,Reproductive System Disease,Tumor Morphology	Proliferation of mammary tumor cells	8.22e-06		-1.533	AGT,CDH1,DKK1,EDAR,ERBB3,GLS,IGFBP1,IGFBP3,NGF,NRG1,RET,RUNX2,SPDEF,TNFSF10,VDR	15
Cardiovascular System Development and Function	Morphology of vessel component	8.24e-06			AGT,COL3A1,ELN,ENPP1,ERN1,FBLN5,FBN2,KLF2,MMP2,MYOCD,NOTCH3,PDGFB,RGS2,TFPI,TIMP3,VAV3	16
Cellular Function and Maintenance,Molecular Transport	Flux of inorganic cation	8.27e-06		1.31	AGT,C5,CACNA1D,CALB2,CCL2,CD22,CRACR2B,CXCL8,EDNRA,EFHB,EPHB2,F2RL1,F7,GPR132,GRIN2B,INHBB,ITGAL,ITGB2,JPH3,JUN,JUNB,KITLG,KLF2,P2RY1,P2RY2,RGS2,SCNN1B,SERPINA1,SGCD,STC2,TRPC6,TSPAN18,UCN2,WNT4	34
Cell-To-Cell Signaling and Interaction	Binding of leukemia cell lines	8.28e-06		0.129	AGT,APOH,CCL2,CD14,CDH1,CYTIP,DOCK8,DYSF,F10,F7,FOXP1,GDF15,GLRX,ITGAL,ITGB2,KCNK5,KITLG,PALMD,PTK2B,RAP1GAP,RHOU,ST6GALNAC2,TGFBR1	23
Molecular Transport	Decreased Levels of Potassium	8.29e-06			AGT,CLDN7,FOXA1,FXYD2,SCNN1B,TSC22D3,TXNIP,VDR	8
Cardiovascular Disease,Gastrointestinal Disease,Hematological Disease,Hepatic System Disease,Organismal Injury and Abnormalities	Budd-Chiari syndrome	8.29e-06			COL4A1,F5,MMP2,MMP7,PDGFB,PDGFRA,PLAT,THBD	8
Cardiovascular System Development and Function,Organ Morphology,Organismal Development	Enlargement of heart ventricle	8.39e-06			ABCC8,ACE,ADCY5,ADRA2A,AGT,CACNA1D,DSC2,HAND2,HDAC9,IL6R,KCNJ11,LAMA4,MMP2,MYL9,MYPN,NEXN,PDGFB,PLAT,PPARGC1A,SERPINE1,SPEG,TIMP3,TPM1,TRPC6,UCN2,VAV3,VDR	27
Cell-To-Cell Signaling and Interaction,Reproductive System Development and Function	Aggregation of gonadal cell lines	8.59e-06		-0.391	CD99L2,CDH1,CEACAM5,CLMP,ESAM,PCDH12	6
Cell-To-Cell Signaling and Interaction	Activation of pericytes	8.83e-06		-0.095	AGT,BAMBI,CD274,DKK1,EDNRA,HGF,IL6R,PDGFB,SNAI1,SPARC,TGFA,TIMP2,WNT4	13
Cancer,Gastrointestinal Disease,Organismal Injury and Abnormalities	Pancreaticobiliary cancer	9.03e-06		-0.588	ABCC8,ABCG1,ACKR3,ADAMTS12,ADAMTS6,ADGRE1,ADRA2A,AFAP1L2,AGR2,AGT,AHR,AKR1C1/AKR1C2,AMOTL1,ANK3,ANKRD24,ANKS4B,AREG,ASNS,ATP2B3,ATP8A1,B3GALT4,BAAT,BAIAP3,BMP4,BNC2,C5,C9orf152,CACNA1D,CACNA1G,CACNA1I,CARD11,CBS/LOC102724560,CCDC183,CCL2,CCN3,CD14,CD274,CDH1,CDH19,CDH2,CDH4,CEACAM5,CEACAM6,CLDN4,CLTCL1,CNTN1,CNTNAP3,COL11A1,COL15A1,COL1A1,COL22A1,COL4A1,COL4A2,COL5A1,COL6A3,CRACR2B,CREB3L1,CRYM,C…	282
Cardiovascular System Development and Function,Embryonic Development,Organismal Development,Tissue Development	Angiogenesis of chorioallantoic membrane	9.12e-06		1.108	ADAMTS8,ANG,CDH1,HGF,HOXD10,MMP2,NRG1,SERPINE1,TIMP3	9
Cell-To-Cell Signaling and Interaction	Activation of epithelial cells	9.12e-06		-1.446	AREG,CD14,CXCL8,F2RL1,NFKBIZ,P2RY2,SERPINA1,TGFA,TGFBR1	9
Organismal Injury and Abnormalities	Angiogenesis of lesion	9.13e-06		-0.773	AGT,ANGPTL4,CCN4,CDH1,COL4A1,F2RL1,FBLN2,HGF,KITLG,MMP2,NRG1,NRP2,PDGFB,PDGFRA,PTGER2,SEMA7A,SERPINE1,SNAI1,SPINT1,TGFBI,THBD,TIMP2,TIMP3,VAV3	24
Cancer,Organismal Injury and Abnormalities	Invasive carcinoma	9.36e-06		-1	ADAMTS6,ADAMTS8,ALDH2,APOD,AREG,ARRB1,BMP4,CCDC80,CD274,CDH1,CDH4,COL15A1,CXCL8,CYP3A5,DACT1,DNAH7,DSE,EFEMP1,ERBB3,FBLN5,FGG,FHIT,FHOD3,FLRT2,FRMD5,GLIPR2,GREM1,GRIN2B,HGF,IFITM1,IGF2,KRT20,MAP3K1,MCF2L,MFGE8,MMP2,MT-ND1,MT1A,MUC16,MUC2,MYL9,NFKBIZ,NRP2,NTRK3,OAS1,P2RY1,PDGFB,PDGFRA,PEAR1,PHYHIP,PLXNC1,PMEPA1,PRSS3,PTK2B,PTPRE,RET,RORC,RUNX2,SELENBP1,SEMA7A,SFRP1,SLIT3,SORL1,SRPX,SSTR5,SYT12,TAG…	78
Neurological Disease,Organismal Injury and Abnormalities,Psychological Disorders	Tauopathy	9.41e-06			ACE,ADRA2A,AGT,ALDH1L1,ALDH2,ANG,APOD,ATP8A1,C5,CBS/LOC102724560,CCL2,CD14,CD274,CFB,CFD,CTNNA2,CTSD,CXCL8,DDC,DDIT3,DHCR24,DYSF,EPHX1,FRMD4B,GABRA5,GAS7,GLRX,GRIN2B,IGF2,IGFBP3,IL6R,ITGAX,JUN,LCN2,LRG1,MAOA,MARCHF4,MFGE8,MMP2,MT-ND1,MYOCD,NAV1,NEFL,NFATC4,NFKBIZ,NGF,NPTX1,NRXN3,NTRK3,PDE1A,PLAT,PTPRE,RET,SCG5,SELENBP1,SERPINA1,SERPINE1,SMTN,SORL1,SPARC,TAGLN,TF,TIMP3,TUBA1A,TUBA4A,TUBD1,VDR,XBP1	68
Cancer,Gastrointestinal Disease,Organismal Injury and Abnormalities	Upper gastrointestinal tract cancer	9.43e-06			ABCC8,ABCG1,ACE,ADAMTS12,ADAMTS16,ADAMTS6,ADCY5,ADGRE1,ADGRF4,ADM2,ADRA2A,AFAP1L2,AGT,AKR1C1/AKR1C2,ALDH1L2,ALDH2,ALPK3,ALX4,AMOTL1,ANK3,ANKRD2,ANO9,APOH,AREG,ARFGEF3,ARX,ASNS,ATP2B3,ATP8A1,B3GNT3,BAAT,BAIAP3,BAMBI,BCL6,BEX2,BICDL1,BMP4,BMPER,BNC2,C4BPA,CACNA1D,CACNA1G,CACNA1I,CACNA2D2,CADM1,CARD11,CASC19,CBS/LOC102724560,CCDC80,CCN4,CCPG1,CD14,CD22,CD274,CDH1,CDH16,CDH2,CDH4,CEACAM1,CFH,CFHR3,CH…	420
Cancer,Gastrointestinal Disease,Organismal Injury and Abnormalities	Pancreaticobiliary neoplasm	9.44e-06		0.32	ABCC8,ABCG1,ACKR3,ADAMTS12,ADAMTS6,ADGRE1,ADRA2A,AFAP1L2,AGR2,AGT,AHR,AKR1C1/AKR1C2,AMOTL1,ANK3,ANKRD24,ANKS4B,AREG,ASNS,ATP2B3,ATP8A1,B3GALT4,BAAT,BAIAP3,BHLHA15,BMP4,BNC2,C5,C9orf152,CACNA1D,CACNA1G,CACNA1I,CARD11,CBS/LOC102724560,CCDC183,CCL2,CCN3,CD14,CD274,CDH1,CDH19,CDH2,CDH4,CEACAM5,CEACAM6,CFH,CLDN4,CLTCL1,CNTN1,CNTNAP3,COL11A1,COL15A1,COL1A1,COL22A1,COL4A1,COL4A2,COL5A1,COL6A3,CPN1,CRACR…	307
Cardiovascular Disease,Cardiovascular System Development and Function,Organ Morphology,Organismal Development,Organismal Injury and Abnormalities	Abnormal morphology of heart	9.44e-06			ABCC8,ACE,ACKR3,ADAM19,ADCY5,ADRA2A,AGT,AHR,ANK3,BCL6,BMP4,CA2,CACNA1D,CCN3,CDH2,COL3A1,CSRP2,CTSD,CYP26A1,DACT1,DSC2,DUSP1,EDNRA,ELN,ERBB3,F10,F2RL1,FHOD3,FLNC,FLRT2,GAL,GALNT4,GDF15,HAND2,HAS2,HDAC9,HGF,HOXB4,IGF2,IL11,IL6R,JAG1,JPH2,JUN,KCNJ11,LAMA4,LOXL2,MAP3K1,MESP2,MFGE8,MMP2,MMP7,MYL9,MYOCD,MYPN,NEXN,NFATC4,NTRK3,PDGFB,PKP2,PLAT,PPARGC1A,RBP4,RET,RGS2,RRAD,SCG5,SERPINE1,SGCD,SHH,SLC2A12,SM…	89
Cardiovascular System Development and Function,Organ Development	Heart rate	9.45e-06		-1.293	ACE,ADCY5,ADORA2B,ADRA2A,AGT,ALDH2,ARRB1,CACNA1D,CACNA1G,CACNA2D2,DIO2,EDNRA,ELN,HAND2,HAS2,HGF,JPH2,KCNJ11,KCNJ2,LAMA4,PPARGC1A,RGS2,SGCD,SLN,SMTN,SPX,STC1,TBX3,THRB,TPM1,UCN2,VAV3,VDR	33
Cellular Movement,Hematological System Development and Function,Immune Cell Trafficking,Inflammatory Response	Transmigration of monocytes	9.48e-06		0.768	C5,CCL2,CD99L2,COL1A1,COL4A1,CXCL8,ITGAL,ITGAX,ITGB2,TIMP2,TIMP3	11
Embryonic Development,Organ Development,Organismal Development,Renal and Urological System Development and Function,Tissue Development	Formation of renal glomerulus	9.48e-06			AGT,AHR,BMP4,C5,CFH,EDNRA,JAG1,KIRREL3,NID1,NOG,PDGFB	11
Developmental Disorder,Organismal Injury and Abnormalities	Congenital malformation of genitourinary system	9.55e-06		-0.575	ACE,ADAMTS16,ADRA2A,AGT,AKR1C1/AKR1C2,AKR1C4,ANTXR1,ARX,BNC2,CA12,COL3A1,COL4A1,CP,DACT1,DPYSL3,DSE,EPHB2,EPHB3,F2RL1,FGA,FOXP1,FRMD6,FSTL1,GABRA5,GFRA1,GLI2,GPX2,HAP1,HOXD11,IGF2,IGFBP1,JAG1,LCN2,MACROD2,MAP3K1,MICALL2,MYOCD,NOG,NPHS1,ONECUT2,PAX8,PCSK5,PDGFB,PLA1A,RDH10,RET,SCG5,SHH,SLC16A7,SLIT3,SOX9,SPRY1,SSTR5,TAGLN,TIMP2,TSC22D3,VDR,WNT4	58
Organismal Injury and Abnormalities	Hypertrophy	9.56e-06		1.414	ABCC8,ACE,ADRA2A,AGT,AHR,BMP4,CA2,CACNA1D,COL1A1,CTSD,DACT1,DEPTOR,DSC2,DUSP1,EDNRA,ELN,F2RL1,FHOD3,FOSB,GAL,GALNT4,GDF15,HAND2,HDAC9,HGF,IGF2,IL11,IL6R,JPH2,JUN,JUNB,KCNJ11,LAMA4,MFGE8,MMP2,MMP7,MYL9,MYOCD,NFATC4,NGF,NOG,NOTCH3,NOX1,PAX8,PLAT,PPARGC1A,RBP4,RGS2,RRAD,RUNX2,SERPINE1,SMTN,SOX9,SPEG,STC1,THRB,TIMP3,TPM1,TRPC6,UCN2,VAV3,VDR,WNT5B,ZC3H12C	64
Hematological Disease,Immunological Disease,Organismal Injury and Abnormalities	Eosinophilia	9.57e-06		-1.083	ALDH2,BCL2A1,C5,CA2,CES1,F2RL1,FSTL1,HGF,ITGB6,JUNB,KCNMA1,PDGFRA,PPARGC1A,RELB,RET,RORC,SELENBP1,SETBP1,SLPI,SOCS2,TNFAIP6,VAV3,VDR	23
Cellular Movement	Transmigration of myeloid cells	9.67e-06		0.117	ARHGAP25,C5,CCL2,CD99L2,CXCL8,F2RL1,GDF15,HGF,ITGAL,ITGB2,SERPINE1,SLPI,TGFBR1,TIMP2,TIMP3,TRPC6,VAV3	17
Cellular Development,Connective Tissue Development and Function,Embryonic Development,Organismal Development,Skeletal and Muscular System Development and Function,Tissue Development	Differentiation of osteoclasts	9.76e-06		0.379	AGT,AHR,AREG,BCL6,C5,CA2,CCL2,CCN4,CEACAM1,DUSP1,EFNA2,ENPP1,FOXP1,HIVEP3,IL11,IL32,JAG1,JUN,JUNB,MAT2A,PTGER2,PTPRE,RUNX2,SFRP1,TF,TNFAIP6,TNFSF10,WNT5B	28
Cancer,Organismal Injury and Abnormalities,Reproductive System Disease	Malignant neoplasm of male genital organ	9.84e-06		0	ABCC8,ADAMTS16,ADAMTS6,ADGRE1,ADORA2B,ADRA2A,AFAP1L2,AGR2,AGT,ALDH1L1,ALDH2,ALOX5AP,ALPK3,ANK3,ANKS4B,ANO9,ANTXR1,ANXA10,APOD,ARFGEF3,ARHGAP25,ASNS,ASS1,ATOSA,BAAT,BAIAP3,BAMBI,BCL6,BNC2,C1orf21,C5,CA2,CACNA1D,CACNA1G,CACNA2D2,CACNG4,CADM1,CARD11,CASC19,CBS/LOC102724560,CCDC80,CCL2,CD14,CD274,CDH1,CDH16,CDH17,CDH19,CDH2,CEACAM1,CFB,CFH,CHAC1,CHGB,CLTCL1,CNTNAP3,COBL,COL11A1,COL15A1,COL1A1,COL22A1…	336
Cardiovascular Disease,Organismal Injury and Abnormalities	Aortic dilatation	1e-05		0.679	ADAMTS8,AGT,ALOX5AP,COL11A1,COL1A1,COL3A1,COL5A1,CXCL8,ELN,FBN2,LGR6,MAT2A,MMP2,MMP7,MYOCD,PDGFB,PTGER2,TGFBR1,THSD4,TIMP2,TIMP3	21
Cancer,Organismal Injury and Abnormalities	Head and neck squamous cell carcinoma	1.01e-05			ABCG1,ABLIM3,ACE,ADAM19,ADAMTS12,ADAMTS6,ADCY5,AGT,ALOX12B,ALPK3,ALX4,ANO9,APOD,AQP7,ARFGEF3,ARSI,ARX,ASNS,ATP2B3,BAAT,BAIAP3,BAMBI,BCL6,BMP4,BNC2,CA2,CACNA1D,CACNA1G,CACNA2D2,CAPN5,CD274,CDH1,CDH19,CDH2,CDH4,CFB,CLDN4,CLTCL1,CNTN1,CNTNAP3B,COL11A1,COL15A1,COL20A1,COL22A1,COL4A1,COL4A2,COL5A1,CORO2B,CSTA,CTNNA2,CTPS1,CXCL8,CYP4F11,DAW1,DCDC1,DEPTOR,DLC1,DNAH17,DNAH7,DOCK2,DOCK8,DOK3,DPEP1,DSCAML1…	244
Inflammatory Disease,Organismal Injury and Abnormalities,Respiratory Disease	Acute respiratory distress syndrome	1.02e-05			ACE,ADRA2A,C5,CCL2,CD14,CXCL8,F10,GABRA5,GABRQ,HABP2,IGFBP3,IL6R,PLAT,PRTN3,SERPINE1,TF	16
Cardiovascular Disease,Neurological Disease,Organismal Injury and Abnormalities	Ischemic stroke	1.02e-05			ACE,BCL6,DDC,F10,F5,GABRA5,GABRQ,HDAC9,P2RY1,PCSK9,PLAT,S100P,SERPINA1,TUBA1A,TUBA4A,TUBD1	16
Cardiovascular Disease,Cardiovascular System Development and Function,Organ Morphology,Organismal Development,Organismal Injury and Abnormalities	Abnormal morphology of dilated heart ventricle	1.02e-05			ACKR3,ADAM19,ADCY5,BCL6,HAND2,HOXB4,LAMA4,MMP2,MYPN,NEXN,NTRK3,PDGFB,SERPINE1,SPEG,TIMP3,TRPC6	16
Cancer,Hematological Disease,Immunological Disease,Organismal Injury and Abnormalities	Acute leukemia	1.05e-05		-1.98	ACE,ADAMTS12,ADCY5,ADGRF4,AGT,ALDH2,ALOX12B,ANGPTL4,ANK3,ANTXR1,AQP7,ARSI,B3GALT4,B3GNT3,B4GALNT2,BCL6,CACNA1I,CADM1,CD14,CD22,CD274,CDH1,CEACAM1,CEACAM5,CEP126,CHGB,CLDN7,CLIC3,CLMP,CNTNAP3B,COL11A1,COL15A1,COL16A1,COL4A1,COL6A3,CORO1A,CP,CPN1,CSF2RA,CUX2,CYP26A1,CYP3A5,CYP4F3,DDC,DLC1,DNAH17,DNAH7,DOC2B,DPEP1,DSC2,DSC3,DSE,ELMO1,EN1,ENPP1,EOMES,EPHA5,EPHB1,EPHB3,EPHX1,EPS8L3,ERBB3,EYA2,F5,FBN2,…	199
Cellular Development,Cellular Growth and Proliferation	Development of tumor cell lines	1.06e-05		0.289	ADAM19,AHR,BCL6,BEX2,BIRC7,BPIFB1,CADM1,CCL2,CCN3,CCN4,CDH1,CDH2,CEACAM1,CEACAM5,CLDN4,CTSD,CUX2,DHCR24,DIRAS3,DLC1,DUSP1,EHF,ERBB3,FRMD6,GLS,GLUL,HAS2,HGF,IGFBP3,IGFBP7,IL6R,JAG1,JUN,KITLG,KLF2,MAP3K1,MFGE8,NFATC4,NGF,NOX1,NRG1,NUPR1,ONECUT2,PPARGC1A,RASSF5,RET,RNF144B,RRAD,RUNX2,SEMA3B,SERPINA1,SLC40A1,SLFN5,SLPI,SNAI1,SOX9,SPARC,SPRY1,SRPX2,STEAP2,TBX3,TFF1,THRB,TM4SF4,TNFSF10,TRPC6,TSPAN13,XB…	68
Cardiovascular System Development and Function,Cell-To-Cell Signaling and Interaction	Adhesion of vascular endothelial cells	1.07e-05		-0.787	B4GALNT2,CCL2,CD274,CDH2,CXCL8,DEPTOR,F10,F7,GDF15,GLRX,HGF,IGFBP7,ITGAL,ITGB2,LGALS4,SPARC,TGFBI,TNFRSF25	18
Cancer,Organismal Injury and Abnormalities,Respiratory Disease	Upper airway cancer	1.08e-05			ABLIM3,ACE,ADAM19,ADAMTS12,AGT,ALDH1L2,ALOX12B,ANK3,ARFGEF3,BAAT,CACNA2D2,CD274,CDH19,CNTN1,COBL,COL11A1,COL15A1,COL20A1,COL22A1,COL5A1,CTNNA2,CXCL8,DAW1,DLC1,DNAH17,DNAH7,DOCK2,DOCK8,DOK3,DPEP1,DSCAML1,ERBB3,F5,FBLN2,FBN2,FLRT2,FMNL3,GABRQ,GALNT5,GASK1B,GDF15,HHIPL2,HOXD9,IFFO2,ITGAX,ITIH2,JUN,KCNJ2,KCNT2,KIF1A,KIF21B,LRRC8C,LYPD1,MACROD2,MAST4,METRNL,MEX3A,MMP2,MT-CYB,MUC16,MUC3A,MUC5B,MYO1A,MY…	106
Cardiovascular Disease,Cardiovascular System Development and Function,Organ Morphology,Organismal Development,Organismal Injury and Abnormalities	Abnormal morphology of heart ventricle	1.08e-05			ACKR3,ADAM19,ADCY5,BCL6,CCN3,ELN,ERBB3,HAND2,HAS2,HOXB4,IGF2,JUN,LAMA4,LOXL2,MAP3K1,MMP2,MYPN,NEXN,NFATC4,NTRK3,PDGFB,PPARGC1A,SERPINE1,SGCD,SMTN,SPEG,TBX1,TIMP3,TNS1,TRPC6,TXNIP,XBP1	32
Cancer,Organismal Injury and Abnormalities,Reproductive System Disease	Prostate cancer	1.09e-05		0	ABCC8,ADAMTS16,ADAMTS6,ADGRE1,ADRA2A,AFAP1L2,AGR2,AGT,ALDH1L1,ALDH2,ALOX5AP,ALPK3,ANK3,ANKS4B,ANO9,ANTXR1,ANXA10,APOD,ARFGEF3,ARHGAP25,ASNS,ASS1,ATOSA,BAAT,BAIAP3,BAMBI,BNC2,C1orf21,C5,CA2,CACNA1D,CACNA1G,CACNA2D2,CACNG4,CADM1,CARD11,CASC19,CBS/LOC102724560,CCDC80,CCL2,CD14,CD274,CDH1,CDH16,CDH17,CDH19,CDH2,CEACAM1,CFB,CFH,CHAC1,CHGB,CLTCL1,CNTNAP3,COBL,COL11A1,COL15A1,COL1A1,COL22A1,COL3A1,COL4A…	331
Cancer,Organismal Injury and Abnormalities	Angiogenesis of tumor	1.1e-05		-0.773	AGT,ANGPTL4,CCN4,CDH1,COL4A1,F2RL1,FBLN2,HGF,MMP2,NRG1,NRP2,PDGFB,PDGFRA,PTGER2,SEMA7A,SERPINE1,SNAI1,SPINT1,TGFBI,THBD,TIMP2,TIMP3,VAV3	23
Cardiovascular Disease,Organismal Injury and Abnormalities	Coronary occlusion	1.11e-05			ABCG1,ACE,ADORA2B,AGT,ALOX5AP,CCL2,CD14,CD55,CORO2A,EDNRA,ENPP1,F10,GABRA5,GUCY1A2,ITGAL,ITGB2,KCNJ2,KLF2,LRIG1,MCF2L,P2RY1,PCSK9,PDE11A,PLXNA2,SAMD12,SERPINE1,SGCD,SOCS2-AS1,TBXA2R	29
Cellular Development,Nervous System Development and Function,Tissue Development	Differentiation of neurons	1.13e-05		-0.532	AREG,ARX,BCL6,BMP4,CFH,DKK1,EDN3,EDNRA,EFNA2,EN1,EOMES,ERBB3,FOXA1,GAS7,GFRA1,GLI2,HGF,HOXB2,HOXC8,IGF2,IL6R,JAG1,KCNMA1,LHX8,MDGA1,NGF,NOTCH3,NRG1,NTRK3,P2RY2,PCSK9,PHGDH,RAP1GAP,RET,SERPINF1,SFRP1,SFRP5,SHC3,SHH,SOCS2,SOX9,ST8SIA4,TBX1,TGFA,TIMP2,TRPC6,TUBA1A,USH1C,VGF,VSX1	50
Carbohydrate Metabolism	Quantity of carbohydrate	1.13e-05		0.968	ABCC8,ABCG1,ADCY5,ADORA2B,ADRA2A,AGT,ALDH1L1,AQP7,BMP4,C2CD4B,C5,CCDC80,CD14,CD274,CES1,CFB,CHST1,CXCL8,DOCK2,DSE,DUSP1,DYSF,ELAPOR1,F7,FBN2,FFAR4,FMO5,FOXA1,FSTL1,GAL,GAS7,GDF15,GFPT2,GIPR,HAS2,HAS3,HGF,IGF2,IGFBP1,IGFBP3,ITGB2,JUN,JUNB,KCNJ11,KITLG,KLF2,LCN2,MLXIPL,NDUFA4L2,NGF,NOG,NPHS1,P2RY2,PDGFRA,PHGDH,PIP5KL1,PPARGC1A,PTPRN,SCG5,SERPINE1,SFRP1,SLC22A1,SLC23A1,SLC23A2,SPARC,SPEG,SSTR5,TNFSF…	73
Cancer,Neurological Disease,Organismal Injury and Abnormalities	Astrocytoma	1.14e-05			ABCC8,ABLIM3,ACE,ACKR3,ADAM19,ADAMTS12,ADAMTS16,ADAMTS6,ADCY5,ADGRE1,ADGRF4,ADM2,AHR,AKR1C1/AKR1C2,ALDH1L2,ALDH2,ALDOC,ALOX12B,ALPK3,ALX4,AMOTL1,ANK3,ANKRD24,ANO9,ANTXR1,AQP7,ARFGEF3,ARHGAP25,ARRB1,ARRDC4,ARSI,ASGR1,ATOSA,ATP2B3,ATP8A1,BAAT,BAIAP2L2,BAIAP3,BCAS1,BCL6,BHLHA15,BNC2,BPIFB1,C2CD4B,C3orf80,C4BPA,C5,CA12,CACNA1D,CACNA1G,CACNA1I,CADM1,CAPN5,CBS/LOC102724560,CCDC183,CCL2,CCN4,CCPG1,CD14,…	440
Gastrointestinal Disease,Hepatic System Disease,Organismal Injury and Abnormalities	Fibrosis of liver	1.14e-05		-1.864	ADORA2B,ADRA2A,AGT,AHR,BNC2,C5,CBS/LOC102724560,CCL2,CDH1,COL1A1,COL3A1,CSF2RA,CXCL8,DDIT3,FGG,FSTL1,GRIN2B,HGF,IGF2,JAG1,JUN,MMP2,NOSTRIN,NOX1,PDGFB,PTPRE,RELB,RET,RORC,SERPINA1,SERPINE1,SLC51B,SPARC,TF,TGFA,TIMP2,TNFSF10,VDR,XBP1	39
Cardiovascular Disease,Organismal Injury and Abnormalities,Respiratory Disease	Pulmonary Hypertension	1.15e-05	Increased	2.213	ABCC8,ADORA2B,ADRA2A,AHR,CA12,CA2,CCL2,CSF2RA,EDNRA,FBLN2,GABRA5,KLF2,NOTCH3,PDE11A,PDGFRA,PLAT,RET,SERPINE1,TBX4,TNFAIP6,TNFSF10,TRPC6	22
Cardiovascular Disease,Hereditary Disorder,Organismal Injury and Abnormalities	Familial aortic disorder	1.15e-05			ADRA2A,CBS/LOC102724560,COL1A1,COL3A1,COL5A1,ELN,FBN2,JAG1,MAT2A,MLXIPL,TBX1,TGFBR1,THSD4	13
Cellular Assembly and Organization,Organismal Development,Tissue Development	Fibrogenesis	1.18e-05		0.457	ACE,AGT,ARRB1,BMP4,CCL2,CD14,CEACAM1,COBL,COL5A1,COL6A3,CORO1A,CORO2B,CXCL8,DIRAS3,DKK1,DLC1,DPYSL3,DYSF,EDNRA,ELN,EML2,EN1,ESAM,F2RL1,F7,FHDC1,FHIT,FHOD3,FLNC,FSTL1,GAS7,GDA,GNG2,HGF,JAG1,JUNB,KANK4,KIRREL1,KLF2,MAP3K1,MCF2L,MICALL2,MMP2,MYPN,NEB,NEFL,NPHS1,PKP2,PLAT,PTK2B,RET,RGCC,SERPINF1,SNAI1,SPARC,TGFBI,TGFBR1,THSD4,TNS1,TPM1,TRPC6,TUBA1A,TUBA4A,UCN2,VIL1,WNT4	66
Cellular Development,Cellular Growth and Proliferation	Colony formation of cells	1.2e-05		0.014	ACKR3,ADAM19,AHR,AREG,BAMBI,BCL6,BIRC7,BMP4,BPIFB1,CADM1,CCL2,CCN3,CCN4,CDH1,CEACAM1,CEACAM5,CLDN4,CSF2RA,CTSD,CUX2,CXCL8,DDIT3,DHCR24,DIRAS3,DLC1,DUSP1,EHF,ERBB3,EREG,FRMD6,GLI2,GLS,HAS2,HGF,HOXB4,IGFBP3,IGFBP7,IL11,IL6R,JUN,JUNB,KITLG,KLF2,MAP3K1,MCF2L,MMP2,NFATC4,NGF,NRG1,NTRK3,NUPR1,ONECUT2,PAX7,PDGFB,PDGFRA,PPARGC1A,RASSF5,RET,RNF144B,RRAD,RUNX2,SEMA3B,SERPINA1,SFRP1,SLC40A1,SLFN5,SLPI,SOCS2…	80
Lipid Metabolism,Molecular Transport,Small Molecule Biochemistry	Release of lipid	1.2e-05		-1.143	ADRA2A,AGT,AHR,ALOX5AP,APOD,BCL6,C5,CCL2,CD14,CXCL8,F2RL1,GPR132,HILPDA,IL32,KITLG,NGF,NRG1,P2RY2,PDGFB,PLA1A,PPARGC1A,PTGER2,TGFA,TNFSF10	24
Cardiovascular System Development and Function,Embryonic Development,Organismal Development,Tissue Development	Angiogenesis of extraembryonic tissue	1.21e-05		0.645	ADAMTS8,ANG,CDH1,HGF,HOXD10,MMP2,NRG1,NRP2,SERPINE1,TIMP3	10
Embryonic Development,Nervous System Development and Function,Organ Development,Organismal Development,Tissue Development,Visual System Development and Function	Formation of eye	1.21e-05		0.538	ANGPTL4,AREG,BMP4,CBS/LOC102724560,CCL2,CFH,COL1A1,COL5A1,CP,CTSD,CXCL8,DDIT3,EFEMP1,EOMES,EPHB1,EPHB2,EPHB3,HGF,IGF2,INHBB,JAG1,KRT4,LCN2,LTBP2,MAF,MAP3K1,MMP2,MSI1,MUC5AC,NFKBIZ,NID1,NOTCH3,PACSIN1,PDGFB,PLXNA2,PPARGC1A,PXDN,RBP1,RBP4,RDH10,SERPINE1,SERPINF1,SHH,SMOC1,SOX9,SPARC,STC1,TGFA,THBD,THRB,TIMP2,TNFRSF12A,VSX1	53
Cancer,Organismal Injury and Abnormalities	Mucosal melanoma	1.24e-05			ALOX12B,CACNA1G,CD14,COL22A1,COL6A3,CSF2RA,DNAH7,DOCK8,DSC3,EEPD1,ERBB3,EREG,EYA2,FGB,GABRQ,GALNT4,GAREM1,HIVEP3,JAG1,KIAA1549L,LRIG1,MGAM,MLXIPL,MUC16,MUC5B,NCKAP5,NEB,NOTCH3,NPTX1,NRP2,PDGFRA,PLXNA2,PRR15,QRICH2,RBFOX3,RET,RHCG,SCART1,SCNN1B,SLC45A4,SORCS2,ST6GALNAC4,SUSD2,SVEP1,TCN1,TENM3,TNXB,TUBA1A,TUBA4A,TUBD1,WNT4,ZNF117	52
Cancer,Hereditary Disorder,Immunological Disease,Infectious Diseases,Metabolic Disease,Organismal Injury and Abnormalities	X-linked immunodeficiency with magnesium defect, Epstein-Barr virus infection and neoplasia	1.25e-05			ALOX5AP,CACNA1I,COL5A1,EDARADD,ERN1,FRMD4B,GFPT2,IGFBP3,MAGI2-AS3,MSC,NHSL2,PDGFB,RGS2,TBXAS1,TGFBI,TSPAN2	16
Organismal Injury and Abnormalities,Respiratory Disease	Sleep disordered breathing	1.27e-05			ADRA2A,CA12,CA2,CACNA1D,CACNA2D2,DDC,GABRA5,GIPR,LCN2,PLAT,SCNN1B,SERPINE1	12
Organ Morphology,Organismal Development	Mass of endocrine gland	1.28e-05			ANGPTL4,AQP7,ARRB1,CACNA1D,CADM1,GAL,HGF,IGF2,IGFBP3,LCN2,MLXIPL,MZB1,PPARGC1A,SCG5,SGPP2,SOX9,TIMP2,TXNIP	18
Metabolic Disease,Organismal Injury and Abnormalities,Renal and Urological Disease	Albuminuria	1.29e-05		0.51	ACE,AGT,ANGPTL4,BMP4,CACNA1D,CCL2,CCN3,CD55,CFH,ELMO1,ERN1,F7,PDGFB,THBD,TXNIP	15
Cell-To-Cell Signaling and Interaction	Interaction of cancer cells	1.31e-05		-0.788	BMP4,CCL2,CDH1,CDH2,CXCL8,DKK1,GFRA1,ITGB2,KITLG,SEMA3B,TGFBI	11
Dermatological Diseases and Conditions,Immunological Disease,Inflammatory Disease,Inflammatory Response,Organismal Injury and Abnormalities	Pemphigus vulgaris	1.31e-05			ABLIM3,CDH1,FAXDC2,LCN2,MYL9,RHOBTB1,SAMD14,SHC3,SPARC,TENM3,TNS1	11
Connective Tissue Disorders,Organismal Development,Organismal Injury and Abnormalities,Skeletal and Muscular Disorders	Abnormal morphology of bone	1.34e-05			ADRA2A,ALX4,ANTXR1,AREG,BMP4,BMPER,CBS/LOC102724560,CCN3,CREB3L1,CYP26A1,DACT1,DKK1,EDNRA,EFEMP1,ELN,EN1,ENPP1,EPHB2,EPHB3,FSTL1,GLI2,GPR35,HIVEP3,HOXB2,HOXB4,HOXD10,HOXD11,HOXD9,IGF2,ITGB2,KCNJ2,KITLG,KLF2,MESP2,MFGE8,MMP2,MSI1,NFATC4,NOG,PAX7,PAX8,PDGFRA,PTK7,PTPRE,RDH10,RUNX2,SCIN,SFRP1,SHH,SIM2,SOX9,SPARC,TBX1,TBX3,TFPI,VDR	56
Organismal Injury and Abnormalities	Sclerotic lesion	1.37e-05		1.835	ABCG1,AGT,AHR,ANGPTL4,BMP4,CBS/LOC102724560,CCL2,CES1,DHCR24,F5,F7,FGG,IGF2,MMP2,NOX1,NRG1,PCSK9,PDGFRA,RET,SERPINE1,TAGLN,THBD,TNFSF10,TUBA1A,TUBA4A,TUBD1,VDR	27
Cardiovascular Disease,Organismal Injury and Abnormalities	Aortic aneurysm	1.37e-05		0.285	ADAMTS8,AGT,ALOX5AP,COL11A1,COL1A1,COL3A1,COL5A1,CXCL8,ELN,FBN2,LGR6,MAT2A,MMP2,MMP7,MYOCD,PTGER2,TGFBR1,THSD4,TIMP2,TIMP3	20
Organismal Injury and Abnormalities,Respiratory Disease	Infectious lung disease	1.4e-05			C5,CCL2,F10,F5,FSTL1,HABP2,ITGB2,MT-CYB	8
Cellular Movement,Hematological System Development and Function,Immune Cell Trafficking,Inflammatory Response	Transendothelial migration of monocytes	1.4e-05		0.97	C5,CCL2,CD99L2,CXCL8,ITGAL,ITGB2,TIMP2,TIMP3	8
Cardiovascular Disease,Cardiovascular System Development and Function,Organismal Injury and Abnormalities	Abnormal morphology of vasculature	1.41e-05			ACE,ACKR3,AGT,AHR,CBS/LOC102724560,CFH,COL15A1,COL3A1,COL5A1,DLC1,EDNRA,ELN,ENPP1,ERN1,F10,F7,HAND2,HAS2,HGF,IGFBP3,JUN,KLF2,LAMA4,LOXL2,MESP2,MMP2,MYOCD,NFATC4,NID1,NOSTRIN,NOTCH3,NOX1,NTRK3,PAX8,PDGFB,PPARGC1A,RGS2,SHH,SPINT1,SSTR5,TBX1,TBX4,TFPI,TIMP3,XBP1	45
Inflammatory Disease,Inflammatory Response,Organismal Injury and Abnormalities,Respiratory Disease	Inflammation of lung	1.41e-05		0.213	ABCG1,ACE,ADORA2B,AHR,ALDH2,BCL6,C5,CARD11,CCL2,CD14,DPEP1,DUSP1,F10,F2RL1,F5,FRMD4B,GABRA5,HABP2,IGFBP3,IL11,IL6R,ITGB6,KCNMA1,MT-CYB,NFKBIZ,P2RY2,PDGFRA,RELB,RET,RORC,SCARA5,SELENBP1,SERPINA1,SOCS2,STING1,TFPI,TGFA,TNFAIP6,TNFRSF25,TRPC6,TUBA1A,TUBA4A,TUBD1,VAV3,VDR	45
Cardiovascular System Development and Function,Hematological System Development and Function	Mean arterial pressure	1.42e-05		-0.447	ADM2,ADORA2B,AGT,AHR,EDNRA,ELN,GFRA1,KCNJ11,PTGER2,SERPINE1,SLC12A2,SMTN,SPX,TBXA2R,UCN2,VAV3,VDR	17
Cancer,Organismal Injury and Abnormalities	Epithelial ovarian or fallopian tube or primary peritoneal malignant neoplasm	1.46e-05			ABCC8,ABCG1,ADAM19,ADAMTS12,AKR1C1/AKR1C2,ALDH1L1,ALDH1L2,AMOTL1,ANKRD24,ANTXR1,ANXA8/ANXA8L1,ATP8A1,C5,CALB2,CBS/LOC102724560,CCDC80,CCN4,CD274,CDH1,CDH2,CDH4,CEP126,CFH,CFHR3,CLDN7,CLTCL1,COL11A1,COL15A1,COL20A1,COL22A1,COL3A1,COL4A2,COL5A1,COL6A3,CORO2B,CP,CTNNA2,CUX2,CYP4F3,DIO2,DIRAS3,DNAH17,DNAH7,DOCK8,DSE,EDAR,EFCAB12,ELAPOR1,EPHA5,EPHB3,EPHX1,EPS8L3,ERBB3,EXOC3L4,F7,FBN2,FCGBP,FHDC1,FHOD3…	166
Cellular Movement,Hematological System Development and Function,Immune Cell Trafficking	Migration of mononuclear leukocytes	1.46e-05		0.555	ACKR3,AGT,APOD,AQP3,C5,CCL2,CD22,CD274,CD99L2,CEACAM1,COL1A1,COL4A1,CORO1A,CXCL8,CYP26A1,CYTIP,DEPTOR,DKK1,DOCK2,DOCK8,ELMO1,F2RL1,GPR132,GREM1,HGF,ITGAL,ITGAX,ITGB2,JUN,KCNK5,KITLG,KLF2,LAMA4,MAOA,NGF,NOTCH3,PCSK9,PTK2B,RAP1GAP,RASGRP1,RASSF5,RORC,SERPINF1,SPARC,STING1,TIMP2,TIMP3,TNFSF10	48
Cell Death and Survival,Organismal Injury and Abnormalities	Apoptosis of phagocytes	1.51e-05		0.876	ABCG1,AHR,BCL2A1,BCL6,CCL2,CD14,CXCL8,DDIT3,GPR132,IL11,IL6R,ITGB2,KITLG,LCN2,MUC5AC,MUC5B,NGF,NLRP1,PELI2,PIK3AP1,PLAT,PRTN3,SERPINA1,SERPINF1,SLPI,TNFSF10	26
Cancer,Organismal Injury and Abnormalities,Reproductive System Disease	Uterine tumor	1.52e-05			ABCC8,ABLIM3,ACE,ADAM19,ADAMTS12,ADAMTS16,ADGRE1,ADGRF4,AGT,AHR,AKR1C1/AKR1C2,ALDH1L1,ALDH1L2,ALDH2,ALOX12B,ALPK3,AMOTL1,ANGPTL4,ANK3,ANKRD24,ANXA13,APOD,APOH,ARFGEF3,ARHGAP25,ARRB1,ARRDC4,ATP2B3,ATP8A1,B3GNT3,BAIAP2L2,BAIAP3,BCAS1,BHLHA15,BMPER,BNC2,BPIFB1,C4BPA,CA2,CACNA1D,CACNA1G,CACNA1I,CACNG4,CADM1,CALB2,CARD11,CARNS1,CBS/LOC102724560,CCDC80,CCN4,CCPG1,CD22,CD274,CD55,CD99L2,CDH1,CDH17,CDH19…	415
Dermatological Diseases and Conditions,Hair and Skin Development and Function,Organ Morphology,Organismal Injury and Abnormalities	Abnormal morphology of hair	1.53e-05			AHR,AREG,CBS/LOC102724560,DKK1,EDAR,EDARADD,EFEMP1,EREG,F2RL1,INHBB,RELB,SCG5,SHH,SP6,SPINT1,TGFA,TIMP3,VDR	18
Cardiovascular System Development and Function	Vasoconstriction of blood vessel	1.53e-05		0.441	ACE,ADORA2B,AGT,AHR,EDN3,EDNRA,FGA,FGB,FGG,MMP2,P2RY2,PDGFB,PTGER2,RGS2,SMTN,TBXA2R,TBXAS1,TRPC6	18
Cellular Development,Cellular Growth and Proliferation,Hematological System Development and Function,Hematopoiesis,Lymphoid Tissue Structure and Development,Tissue Development	Leukopoiesis	1.54e-05	Increased	2.654	ABCG1,ADORA2B,AGT,AHR,ANKRD24,AREG,ARRB1,BATF2,BCL2A1,BCL6,BMP4,CADM1,CARD11,CBS/LOC102724560,CCL2,CD14,CD274,CDH17,CEACAM1,CSF2RA,CXCL8,DDIT3,DKK1,DOCK2,DOCK8,ENPP1,EOMES,EPHB1,EPHB2,ERN1,F5,FOXP1,GLI2,GREM1,HDAC9,HGF,HIVEP3,HLA-DMA,HOXB4,IGF2,IGFBP3,IL11,IL6R,ITGAL,ITGB2,ITGB6,JAG1,JUN,JUNB,KITLG,KLF2,LMO1,MAF,MAT2A,MCF2L,MFGE8,MSC,MZB1,NFKBIZ,NGF,NOG,NOTCH3,NOX1,NUPR1,PIK3AP1,PLEK2,PRTN3,PTK2B…	93
Cellular Movement,Nervous System Development and Function	Guidance of axons	1.57e-05			ANK3,ARX,CDH2,CDH4,CNTN1,DPYSL5,EDN3,EDNRA,EPHA5,EPHB1,EPHB2,EPHB3,FLRT2,FLRT3,GLI2,HGF,NOG,NRP2,NRXN3,RET,SEMA3B,SHH,SLIT3,VAV3	24
Cardiovascular Disease,Organismal Injury and Abnormalities	Chronic heart disease	1.59e-05			ACE,ADRA2A,CA12,CA2,CACNA1D,CACNA2D2,F10,GUCY1A2,KCNJ2,NRG1,P2RY1,TBXA2R,TF,THRB	14
Cancer,Organismal Injury and Abnormalities,Reproductive System Disease	Invasive breast cancer	1.59e-05			ADAMTS6,ADAMTS8,ALDH2,APOD,AREG,ARRB1,BMP4,CCDC80,CD274,CDH1,CDH4,CLDN4,COL15A1,CSF2RA,CXCL8,DACT1,DNAH7,DSE,EFEMP1,ERBB3,FBLN5,FHOD3,FLRT2,FRMD5,GLIPR2,GREM1,GRIN2B,IGF2,MAP3K1,MCF2L,MMP2,MMP7,MSI1,MT-ND1,MT1A,MUC16,MYL9,NFKBIZ,NRP2,NTRK3,OAS1,PEAR1,PHYHIP,PLXNC1,PRSS3,PTPRE,RET,RORC,SELENBP1,SEMA7A,SERPINE1,SFRP1,SLIT3,SORL1,SRPX,TAGLN,TBX3,TF,TGFA,TGFBR1,TMEM158,TMEM220,TNFAIP6,TPM1,TUBA1A,TUB…	68
Cardiovascular Disease,Organismal Injury and Abnormalities	Tachycardia	1.59e-05		-1.154	ADORA2B,ADRA2A,AGT,CACNA1D,CACNA2D2,KCNJ2,KITLG,LAMA4,MAOA,PKP2,TBXA2R,THRB,TPM1,UCN2,VAV3	15
Cardiovascular System Development and Function,Cell-To-Cell Signaling and Interaction	Interaction of vascular endothelial cells	1.61e-05		-0.796	B4GALNT2,CCL2,CD274,CDH2,CXCL8,DEPTOR,F10,F7,GDF15,GLRX,HGF,IGFBP7,ITGAL,ITGB2,KITLG,LGALS4,SPARC,TGFBI,TGFBR1,TNFRSF25	20
Dermatological Diseases and Conditions,Neurological Disease,Organismal Injury and Abnormalities	Hyperesthesia	1.61e-05		-0.525	ABCG1,ADRA2A,ARRB1,C5,CA12,CA2,CACNA2D2,F2RL1,GABRA5,GAL,GRIN2B,KCNJ2,NGF,NOX1,NPTX1,PRSS3,PTGER2,TGFBR1,TRPC6,VGF	20
Cell-To-Cell Signaling and Interaction	Communication of cells	1.61e-05		0.095	ADGRE1,ADGRF4,ADORA2B,ADRA2A,AGT,AKR1C1/AKR1C2,AREG,ARRB1,BAIAP3,BHLHA15,BMP4,C5,CACNA1I,CAPN5,CARD11,CCL2,CD14,CD22,CD274,CLIC3,COL6A3,CORO2A,CXCL8,DDIT3,DKK1,DPYSL5,DUSP1,EDN3,EDNRA,EPHB1,ERBB3,EREG,F2RL1,FFAR4,GDF15,GFRA1,GLI2,GNG2,GNG4,GPR176,GPR35,GPR37,GREM1,GUCY1A2,HGF,IFITM1,IGFBP1,ITGAL,ITGB2,ITGB6,KCNIP3,KITLG,MAOA,NOX1,NRG1,NRP2,P2RY1,PACSIN1,PLAT,PLXNA2,PTGER2,PTK2B,PTK7,RASGRP1,RET,R…	93
Cancer,Endocrine System Disorders,Gastrointestinal Disease,Organismal Injury and Abnormalities	Pancreatic carcinoma	1.65e-05			ABCC8,ABCG1,ACKR3,ADAMTS12,ADAMTS6,ADGRE1,ADRA2A,AFAP1L2,AGR2,AGT,AHR,AKR1C1/AKR1C2,AMOTL1,ANKRD24,ANKS4B,AREG,ASNS,ATP2B3,ATP8A1,B3GALT4,BAIAP3,BMP4,BNC2,C5,C9orf152,CACNA1D,CACNA1G,CACNA1I,CARD11,CBS/LOC102724560,CCDC183,CCL2,CCN3,CD274,CDH19,CDH2,CDH4,CLTCL1,CNTN1,CNTNAP3,COL11A1,COL15A1,COL1A1,COL22A1,COL4A1,COL4A2,COL5A1,COL6A3,CRACR2B,CREB3L1,CRYM,CSRP2,CST1,CTNNA2,CTSD,CXCL8,CYTIP,DCDC1,DE…	217
Nutritional Disease,Organismal Injury and Abnormalities	Weight gain	1.65e-05		-0.172	ACE,ADRA2A,AGT,AHR,ARX,BAMBI,CA12,CA2,CACNA1G,CACNA1I,CBS/LOC102724560,CCDC80,CLMP,CYP26A1,DIO2,DOCK2,F2RL1,FGL1,FMO5,GABRA5,GAL,GDF15,GFRA1,GIPR,HAP1,HNF4G,IGFBP1,IGFBP3,JUNB,KCNJ11,MLXIPL,MRAP2,PPARGC1A,RUNX2,SFRP1,SIM2,STC1,STC2,VDR,VGF	40
Lipid Metabolism,Molecular Transport,Small Molecule Biochemistry	Quantity of steroid	1.67e-05		0.322	ABCG1,AGT,AHR,ALDH2,ANGPTL4,AQP7,ARRB1,ASGR1,BAMBI,BMP4,CBS/LOC102724560,CD274,CES1,CLDN7,CYP3A5,DHCR24,DIRAS3,DOCK2,DUSP1,DYSF,EDN3,FA2H,FFAR4,FGL1,FMO5,GAL,GAS7,GDF15,HGF,IGF2,JUN,KCNMA1,LCN2,LSR,MAF,MLXIPL,P2RY2,PCSK9,PDZK1,PLA1A,PLAT,PPARGC1A,SCG5,SCNN1B,SEC14L2,SEMA7A,SERPINA6,SERPINE1,SLC12A2,SLC23A2,TFPI,THRB,TRIM31,TSC22D3,TXNIP,UCN2,VAV3,VDR,VGF,WNT4	60
Cancer,Gastrointestinal Disease,Organismal Injury and Abnormalities	Gastroesophageal cancer	1.67e-05			ABCC8,ABCG1,ADAMTS12,ADAMTS16,ADCY5,ADGRE1,ADGRF4,ADM2,ADRA2A,AFAP1L2,AGT,AKR1C1/AKR1C2,ALDH2,ALPK3,ALX4,AMOTL1,ANK3,ANKRD2,ANO9,APOH,AREG,ARX,ATP2B3,ATP8A1,B3GNT3,BAAT,BAIAP3,BCL6,BEX2,BICDL1,BMPER,BNC2,C4BPA,CACNA1D,CACNA1I,CACNA2D2,CADM1,CARD11,CASC19,CBS/LOC102724560,CCDC80,CCN4,CCPG1,CD22,CD274,CDH1,CDH16,CDH2,CDH4,CEACAM1,CFH,CFHR3,CHGB,CHRDL2,CHST1,CLDN4,CNTN1,CNTNAP3,COBL,COL11A1,COL15A1,…	351
Dermatological Diseases and Conditions,Organismal Injury and Abnormalities	Burn	1.69e-05			COL11A1,COL15A1,COL16A1,COL1A1,COL22A1,COL3A1,COL4A1,COL4A2,COL5A1,COL6A3,F10,VDR	12
Neurological Disease,Organismal Injury and Abnormalities,Psychological Disorders	Schizophrenia	1.7e-05			ABLIM3,ACE,ADGRF4,ADRA2A,AGT,ALDOC,ANK3,APOD,C5,CA12,CA2,CACNA1G,CACNA1I,CACNA2D2,COL3A1,CRYM,CTNNA2,CUX2,CYP3A5,DHCR24,DUSP1,DYSF,ERBB3,ESAM,FHIT,GABRA5,GABRQ,GLRX,GLUL,GNG2,GPR153,GPR37,GRIN2B,HSPA2,IL6R,KCNJ6,KIAA1549L,MACROD2,MAOA,NEFL,NPTX1,NRG1,NTNG2,OXCT1,PDE11A,RASGRP1,SCG2,SCG5,SCNN1B,SERPINI1,SLC12A2,TF,TNXB,TXNIP,VGF	55
Cell-To-Cell Signaling and Interaction,Hematological System Development and Function,Inflammatory Response	Aggregation of blood platelets	1.74e-05		1.708	ADORA2B,ADRA2A,CEACAM1,CES1,CFH,EPHB1,FGA,FGB,FGG,GDF15,IGFBP1,KCNIP3,P2RY1,PDGFRA,PEAR1,PLAT,PTGER2,PTK2B,RASGRP1,SERPINF1,SMOC1,TBXA2R,TBXAS1,TIMP2,UNC13D,VAV3,VDR	27
Cancer,Neurological Disease,Organismal Injury and Abnormalities	High grade astrocytoma	1.76e-05			ABCC8,ABLIM3,ACE,ACKR3,ADAM19,ADAMTS12,ADAMTS16,ADAMTS6,ADCY5,ADGRE1,ADGRF4,ADM2,AHR,AKR1C1/AKR1C2,ALDH1L2,ALDH2,ALDOC,ALOX12B,ALPK3,ALX4,AMOTL1,ANK3,ANKRD24,ANO9,ANTXR1,AQP7,ARFGEF3,ARHGAP25,ARRB1,ARRDC4,ARSI,ASGR1,ATOSA,ATP2B3,ATP8A1,BAAT,BAIAP2L2,BAIAP3,BCAS1,BCL6,BHLHA15,BNC2,BPIFB1,C2CD4B,C3orf80,C4BPA,C5,CACNA1D,CACNA1G,CACNA1I,CADM1,CBS/LOC102724560,CCDC183,CCL2,CCN4,CCPG1,CD14,CD22,CD274,…	436
Cancer,Organismal Injury and Abnormalities	Connective or soft tissue tumor	1.77e-05		-1.098	ACE,ADCY5,AHR,ALOX12B,ALOX5AP,ALX4,ANG,ANGPTL4,ASS1,BCAS1,BCL6,BHLHA15,BNC2,CACNA1G,CACNA1I,CALB2,CAPN5,CD14,CD274,CDH1,CDH4,CFB,CFH,CHRDL2,CLDN4,COL11A1,COL15A1,COL16A1,COL1A1,COL22A1,COL3A1,COL4A1,COL4A2,COL5A1,COL6A3,CORO2A,CSF2RA,CUX2,CYP4F3,CYTIP,DDIT3,DENND2B,DEPTOR,DLC1,DNAH17,DNAH7,DOCK8,DSC3,DSE,DUSP1,EEPD1,EFEMP1,EFNA2,ELN,EML2,EPHB1,EPHB2,ERBB3,EREG,EYA2,F10,FBLN2,FBN2,FCGBP,FGB,FOXD2,…	197
Organismal Injury and Abnormalities,Renal and Urological Disease	Chronic renal failure	1.77e-05		1.446	ACE,AGT,AHR,C5,CACNA1D,CREB3L1,CXCL8,F10,F5,GABRA5,HGF,LCN2,MMP2,MSI1,P2RY1,PCSK9,PDE11A,SERPINE1,SOCS2,STC1,TFPI,VDR	22
Cell-To-Cell Signaling and Interaction,Cellular Assembly and Organization	Cell-cell adhesion	1.78e-05		1.516	ACE,AGT,AHR,ASS1,B4GALNT2,BCL6,CADM1,CD274,CDH1,CDH17,CDH2,CDH4,CEACAM5,CEACAM6,CSTA,CXCL8,DEPTOR,DSCAML1,EPHB3,ESAM,HGF,HOXD10,HOXD11,HOXD9,ITGAL,ITGB2,JAG1,KIRREL1,LGALS4,MEX3B,NRXN3,P2RY2,PCDH12,PKP2,PODXL,PTGER2,RAP1GAP,RET,SNAI1,SOX9,SRPX2,TIMP3,TNFAIP6,TNXB,WNT4	45
Metabolic Disease,Organismal Injury and Abnormalities	Amyloidosis	1.78e-05			ACE,ADRA2A,AGT,ALDH1L1,ALDH2,APOD,ATP8A1,BCL6,C5,CBS/LOC102724560,CCL2,CD14,CD274,CFB,CFD,CTNNA2,CTSD,CXCL8,DDC,DDIT3,DHCR24,DYSF,EPHX1,FGA,FRMD4B,GABRA5,GAS7,GLRX,GRIN2B,IGF2,IGFBP3,IL6R,ITGAX,JUN,LCN2,MAOA,MFGE8,MMP2,MT-ND1,MYOCD,NAV1,NEFL,NFATC4,NFKBIZ,NGF,NPTX1,NRXN3,NTRK3,PDE1A,PLAT,PTPRE,RELB,RET,RUNX2,SCG5,SELENBP1,SERPINA1,SERPINE1,SMTN,SORL1,SPARC,TAGLN,TF,TGFBI,TIMP3,VDR,XBP1	67
Hematological System Development and Function,Tissue Morphology	Quantity of leukocytes	1.79e-05		-0.092	ABCG1,ACKR3,ADAMTS12,ADM2,ADORA2B,AGR2,AGT,AHR,ALDH2,ANG,B4GALNT2,BCL2A1,BCL6,C5,CARD11,CBS/LOC102724560,CCBE1,CCL2,CD22,CD274,CD302,CDH17,CFH,CHST1,CORO1A,CTSD,CXCL8,CYTIP,DDIT3,DKK1,DOCK2,DOCK8,DUSP1,ELMO1,EOMES,F2RL1,FCMR,FOSB,GDF15,GLS,GPR132,GREM1,HGF,HIVEP3,HLA-DMA,IGF2,IGFBP3,IL11,IL6R,ITGAL,ITGB2,ITGB6,JAG1,KITLG,KLF2,LCN2,LRRC32,MAF,MCF2L,MZB1,NEFL,NGF,NOG,NOTCH3,NOX1,PDGFB,PHGDH,PIK3AP1…	105
Cardiovascular System Development and Function,Hematological System Development and Function	Systolic pressure	1.79e-05		1.302	ACE,ADORA2B,ADRA2A,AGT,ALDH2,CFB,CLMP,DUSP1,ELN,GPR35,IL11,KCNJ11,KCNK6,MAOA,NOX1,RBP4,SERPINE1,THBD,TIMP3,TNFSF10,TRPM6,UCN2,VDR,VGF	24
Hair and Skin Development and Function,Organ Development	Growth of skin	1.8e-05		0.822	AREG,BMP4,CBS/LOC102724560,CXCL8,DKK1,EDAR,EFEMP1,EREG,ERN1,GLI2,HAS2,HGF,IGF2,IGFBP7,INHBB,JUN,JUNB,LRG1,LRIG1,NFKBIZ,NGF,NOG,PDGFB,PTGER2,RELB,RNF144B,RORC,SCG5,SDR16C5,SHH,SOX9,TGFA,THRB,VAV3,VDR,XBP1	36
Cardiovascular Disease,Cardiovascular System Development and Function,Organ Morphology,Organismal Development,Organismal Injury and Abnormalities	Abnormal morphology of left ventricle	1.82e-05			ACKR3,ADAM19,ADCY5,ELN,HAND2,LAMA4,MAP3K1,MMP2,MYPN,NEXN,NTRK3,PDGFB,PPARGC1A,SERPINE1,SPEG,TIMP3,TRPC6,TXNIP	18
Organismal Injury and Abnormalities,Reproductive System Disease	Abnormal growth in endometrium	1.85e-05			ABCC8,ABLIM3,ACE,ADAM19,ADAMTS12,ADAMTS16,ADGRE1,ADGRF4,AGT,AHR,AKR1C1/AKR1C2,ALDH1L1,ALDH1L2,ALDH2,ALOX12B,ALPK3,AMOTL1,ANGPTL4,ANK3,ANKRD24,ANO9,ANXA13,APOD,APOH,ARFGEF3,ARHGAP25,ARRB1,ARRDC4,ATP2B3,ATP8A1,B3GNT3,BAIAP2L2,BAIAP3,BHLHA15,BMPER,BNC2,BPIFB1,C4BPA,CA2,CACNA1D,CACNA1G,CACNA1I,CACNG4,CADM1,CARD11,CARNS1,CBS/LOC102724560,CCDC80,CCN4,CCPG1,CD22,CD274,CD55,CD99L2,CDH1,CDH17,CDH19,CDH4,C…	384
Cellular Movement,Skeletal and Muscular System Development and Function	Cell movement of smooth muscle cells	1.86e-05	Decreased	-2.218	ACE,ACKR3,AGT,ALOX5AP,CCL2,CCN3,CCN4,COL1A1,CXCL8,DUSP1,ELN,FBLN5,FGA,HABP2,HAS2,HGF,IGFBP3,MMP2,MYOCD,NGF,NOX1,P2RY2,PCSK5,PDGFB,PLAT,PPARGC1A,SERPINE1,SHH,SORL1,TFPI,TNFSF10	31
Cardiovascular Disease,Ophthalmic Disease,Organismal Injury and Abnormalities	Retinal vasculopathy	1.86e-05		0.478	C5,CBS/LOC102724560,CDH2,CFB,COL4A1,F10,HGF,LRRC32,MMP2,MMP7,NGF,NOSTRIN,PDGFB,PDGFRA,PLAT,TIMP2	16
Nervous System Development and Function,Tissue Morphology	Morphology of nervous tissue	1.89e-05			AHR,ARX,BCAS1,BMP4,CACNA1D,CACNA2D2,CADM1,CBS/LOC102724560,CDH2,CDNF,CFH,CNTN1,COBL,CORO1A,CP,CTNNA2,CTSD,DACT1,DPYSL3,DPYSL5,DUSP1,EDN3,ELFN1,EPHB1,EPHB2,EPHB3,ERBB3,FA2H,FOXA1,GAL,GDF15,GFRA1,GFRA2,GLI2,HAP1,HGF,HOXB2,IGF2,IGFBP1,IL6R,LAMA4,LHX8,LINGO1,LRG1,MAP3K1,MFGE8,MSI1,NEFL,NFATC4,NGF,NPTX1,NRG1,NRP2,NTRK3,PACSIN1,PAX8,PDGFB,PLAT,PLXNA2,PLXNC1,PPARGC1A,RAB3B,RBP1,RDX,RET,SERPINF1,SHC2,SHC…	86
Embryonic Development,Hair and Skin Development and Function,Organ Development,Organismal Development,Tissue Development	Formation of hair	1.91e-05			BMP4,CDH1,EDAR,INHBB,SHH,TGFA,VDR	7
Cellular Movement,Skeletal and Muscular System Development and Function	Migration of smooth muscle cells	1.91e-05	Decreased	-2.258	ACE,ACKR3,AGT,ALOX5AP,CCL2,CCN3,CCN4,COL1A1,CXCL8,DUSP1,ELN,FBLN5,FGA,HABP2,HAS2,HGF,IGFBP3,MYOCD,NGF,NOX1,P2RY2,PCSK5,PDGFB,PLAT,PPARGC1A,SERPINE1,SHH,SORL1,TFPI,TNFSF10	30
Gastrointestinal Disease,Inflammatory Disease,Organismal Injury and Abnormalities	Crohn disease	1.91e-05			ADORA2B,AGT,ANG,COL1A1,COL3A1,CSF2RA,F5,FMO5,FRMD4B,GABRA5,GABRQ,GIPR,GLI2,GRIN2B,HNF4G,HOXB2,HOXB4,HS3ST3B1,ITGB6,KCNAB3,LGALS4,LRRC32,NTNG2,RDX,RET,RTKN2,SLC22A4,SLPI,STAC,STING1,TF,TRABD2B,UNC13D,VDR,XBP1	35
Cancer,Endocrine System Disorders,Organismal Injury and Abnormalities,Reproductive System Disease	Ovarian carcinoma	1.92e-05			ABCC8,ABCG1,ADAM19,ADAMTS12,AKR1C1/AKR1C2,ALDH1L1,ALDH1L2,AMOTL1,ANKRD24,ANTXR1,ANXA8/ANXA8L1,ATP8A1,C5,CALB2,CBS/LOC102724560,CCDC80,CCN4,CD274,CDH1,CDH2,CDH4,CEP126,CFH,CFHR3,CLDN7,CLTCL1,COL11A1,COL15A1,COL20A1,COL22A1,COL3A1,COL4A2,COL5A1,COL6A3,CORO2B,CP,CTNNA2,CUX2,CYP4F3,DIO2,DIRAS3,DNAH17,DNAH7,DOCK8,DSE,EDAR,EFCAB12,ELAPOR1,EPHA5,EPHB3,EPHX1,EPS8L3,ERBB3,EXOC3L4,F7,FBN2,FCGBP,FHDC1,FHOD3…	165
Cell Death and Survival	Apoptosis	1.96e-05		0.513	ABCG1,ACE,ACKR3,ADCY5,ADORA2B,AFAP1L2,AGT,AHR,ALDH1L1,ALDH2,ALX4,AMOTL1,ANG,ANGPTL4,ANTXR1,AQP3,AQP7,AREG,ARRB1,ASNS,ASS1,BCL2A1,BCL6,BEX2,BIRC7,BMP4,BPIFB1,C5,CACNA2D2,CADM1,CBS/LOC102724560,CCBE1,CCDC80,CCL2,CCN3,CCN4,CD14,CD22,CD274,CD55,CDH1,CDH2,CDH4,CEACAM1,CEACAM5,CEACAM6,CES1,CFB,CFH,CHAC1,CLDN7,COL1A1,COL4A1,COL4A2,CORO1A,CRLF1,CSF2RA,CSTA,CTPS1,CTSD,CXCL8,CYP26A1,DDIT3,DEPTOR,DHCR24,DIR…	281
Embryonic Development,Organ Development,Organismal Development,Renal and Urological System Development and Function,Tissue Development	Morphogenesis of metanephric bud	2e-05	Decreased	-2.97	ADAMTS16,AGT,AREG,BMP4,CDH4,EREG,GREM1,HOXD11,HS3ST3B1,IL11,RET,SHH,TIMP2,WNT4	14
Hereditary Disorder,Neurological Disease,Ophthalmic Disease,Organismal Injury and Abnormalities	Alström syndrome	2.02e-05			COL11A1,COL15A1,COL1A1,COL3A1,COL4A1,COL5A1	6
Cell Morphology	Modulation of cells	2.02e-05			ADORA2B,AHR,CD274,EDN3,IL11,THBD	6
Cellular Development,Cellular Growth and Proliferation	Cell proliferation of carcinoma cell lines	2.03e-05		-0.558	AGT,AKR1C1/AKR1C2,ALDH1L1,AMOTL1,ANGPTL4,AREG,ASNS,BMP4,BPIFB1,CCDC80,CCL2,CCN3,CD274,CDH1,CEACAM1,CNTN1,COL1A1,DHCR24,DKK1,DLC1,ERBB3,EREG,EYA2,FBLN2,FBXL16,FHIT,FSTL1,GDF15,GLI2,GLS,GLUL,GNG4,GPR132,HAS2,HAS3,HGF,HNF1A-AS1,HOXC8,IGF2,IGFBP3,IGFBP7,JUN,KCNH1,KIRREL1,KITLG,KLF2,LCN2,LINC01348,LPAR5,MEX3A,MUC3A,MYL9,NDUFA4L2,NGF,NOTCH3,NOX1,NR2F1-AS1,NRG1,NRP2,NUPR1,ONECUT2,PDGFRA,PLAT,PLEK2,PMEPA…	93
Immunological Disease,Neurological Disease,Organismal Injury and Abnormalities	Autoimmune neurological disorder	2.03e-05		1.697	ADORA2B,ADRA2A,AGT,AHR,AREG,ARRB1,BCL6,C5,CCL2,CD274,CD55,CFB,COL4A1,CORO1A,CREB3L1,DDIT3,DHCR24,DOCK8,DUSP1,F2RL1,FGA,FHIT,GABRA5,GABRQ,GAL,GPR132,GRIN2B,HLA-DMA,HLA-DMB,IL11,IL6R,ITGAX,ITGB2,JAG1,KCNMA1,LAMA4,LSR,MAT2A,MMP2,NFKBIZ,NGF,NLRP1,NRG1,OAS1,PLAT,PTGER2,RGCC,RORC,RTN4RL1,SPARC,STING1,TGFA,TNFSF10,TNXB,TRIM31,VDR,XBP1	57
Cardiovascular System Development and Function,Embryonic Development,Nervous System Development and Function,Organ Development,Organismal Development,Tissue Development,Visual System Development and Function	Angiogenesis of cornea	2.11e-05		0.6	ANGPTL4,CCL2,CXCL8,HGF,IGF2,LCN2,THBD,TIMP2,TNFRSF12A	9
Organismal Injury and Abnormalities,Renal and Urological Disease	Urination disorder	2.13e-05		-0.603	ACE,ADRA2A,AGT,ANGPTL4,AQP3,BMP4,CACNA1D,CACNA2D2,CBS/LOC102724560,CCL2,CCN3,CD55,CFB,CFH,ELMO1,ERN1,F7,GDF15,HGF,IL11,KCNMA1,KIRREL1,LDHD,NHERF2,NPHS1,PDGFB,PODXL,RASSF5,SCNN1B,SERPINE1,SLC23A1,SLC7A7,SMTN,SPARC,STC1,THBD,TRPC6,TXNIP,VAV3,VDR,ZC3H12C	41
Drug Metabolism,Lipid Metabolism,Small Molecule Biochemistry	Synthesis of prostaglandin E2	2.13e-05		0.017	AGT,ALOX12B,AREG,C5,CADM1,CD14,CXCL8,EDNRA,EREG,F2RL1,FFAR4,HGF,IGF2,IL32,MAP3K1,NGF,NRG1,RELB,TBXA2R,TGFA,TNFSF10	21
Developmental Disorder,Neurological Disease,Organismal Injury and Abnormalities,Psychological Disorders	Autism	2.16e-05			ADRA2A,ANK3,ARX,C5,DEPDC7,DNAH7,EXOC3L4,FHIT,FOXP1,GABRA5,GRIN2B,MACROD2,NRP2,NRXN3,SHH,SLC12A2,SRPX2,UNC13A	18
Cellular Development,Cellular Growth and Proliferation	Colony formation of tumor cell lines	2.21e-05		0.437	ADAM19,AHR,BCL6,BIRC7,BPIFB1,CADM1,CCL2,CCN3,CCN4,CDH1,CEACAM1,CEACAM5,CLDN4,CTSD,CUX2,DHCR24,DIRAS3,DLC1,DUSP1,EHF,ERBB3,FRMD6,GLS,HAS2,HGF,IGFBP3,IGFBP7,IL6R,JUN,KITLG,KLF2,MAP3K1,NFATC4,NGF,NRG1,NUPR1,ONECUT2,PPARGC1A,RASSF5,RET,RNF144B,RRAD,RUNX2,SEMA3B,SERPINA1,SLC40A1,SLFN5,SLPI,SOX9,SPARC,SPRY1,STEAP2,TBX3,TFF1,THRB,TM4SF4,TNFSF10,XBP1	58
Cell-To-Cell Signaling and Interaction,Hematological System Development and Function,Immune Cell Trafficking,Inflammatory Response	Adhesion of neutrophils	2.26e-05		1.347	C5,CEACAM1,CFH,CORO1A,CXCL8,FGA,GDF15,GLRX,ITGAL,ITGAX,ITGB2,KCNIP3,PRTN3,SERPINA1,TGFBR1,VAV3	16
Cell-To-Cell Signaling and Interaction,Cellular Assembly and Organization,Tissue Development	Adhesion of cell-associated matrix	2.26e-05			ADAMTS12,AGT,BCL6,COL3A1,FBLN5,FGA,FGB,FGG,ITGA11,ITGAL,ITGB2,ITGB6,JAG1,NID1,NID2,TNXB	16
Organismal Injury and Abnormalities,Skeletal and Muscular Disorders	Muscle laminopathy	2.26e-05			COL1A1,COL3A1,COL4A1,COL4A2,COL5A1,COL6A3,CSRP2,DSC2,HAND2,JAG1,LOXL2,MYPN,NEXN,SGCD,SPARC,TGFBI	16
Cancer,Endocrine System Disorders,Organismal Injury and Abnormalities	Malignant neuroendocrine neoplasm	2.26e-05			ABCC8,ACE,ADAM19,ADAMTS12,ADAMTS16,ADAMTS6,ADAMTS8,ADM2,AFAP1L2,ALDH1L2,ALDOC,ANK3,ANKRD24,ANXA10,AQP7,ARHGAP25,ASS1,ATP2B3,ATP8A1,B3GALT4,BICDL1,BIRC7,CA11,CACNA1G,CACNA1I,CARD11,CBLN2,CD22,CD274,CDH1,CDH16,CDH19,CDH2,CDH4,CEP126,CFHR3,CHRDL2,CHST1,CNTN1,CNTNAP3,CNTNAP3B,COBL,COL11A1,COL15A1,COL16A1,COL22A1,COL4A2,COL5A1,COL6A3,CORO2A,COX6B2,CTNNA2,CUX2,CYP4F11,DAW1,DCDC1,DDC,DENND2A,DLC1,DNAH17…	230
Cancer,Organismal Injury and Abnormalities	Infiltrating ductal carcinoma	2.31e-05			ALDH2,AREG,ARRB1,BMP4,CD274,CDH4,CXCL8,DACT1,DSE,EFEMP1,GREM1,MMP2,MT-ND1,OAS1,PTPRE,RET,RORC,SEMA7A,SFRP1,TMEM158,TNFAIP6,TUBA1A,TUBA4A,TUBD1	24
Organismal Injury and Abnormalities	Organ Degeneration	2.33e-05		1.017	AGT,AHR,ANK3,B4GALNT2,BCL6,BMP4,C5,CA2,CACNA1D,CACNA2D2,CADM1,CAPN5,CCL2,CCN3,CFB,CFH,CFHR3,COBL,CP,CTSD,DYSF,EFEMP1,FBLN2,FBLN5,FBN2,FHOD3,FRMD4B,GABRA5,GDF15,GRIN2B,HAP1,HKDC1,JAG1,JUN,KCNJ6,KCNMA1,LAMA4,LCN2,LHX8,MAOA,MARVELD2,MFGE8,MSI1,MT1A,NGF,NOTCH3,NTRK3,PAX8,PDGFB,PLAT,PPARGC1A,PTGER2,RBP1,RBP4,RET,RUNX2,SCG5,SERPINE1,SGCD,SPARC,SPEG,STING1,TF,TGFA,THRB,TIMP3,TNS1,TRIB3,TXNIP,USH1C,WNT4	71
Cancer,Gastrointestinal Disease,Organismal Injury and Abnormalities	Oral cancer	2.36e-05			ADAMTS6,ADCY5,ANO9,ARX,ASNS,BAAT,BAMBI,BMP4,BNC2,CACNA1D,CACNA1G,CD14,CD274,CDH1,CDH2,CLDN4,CNTN1,COL11A1,COL15A1,COL1A1,COL20A1,COL22A1,COL3A1,COL4A1,COL4A2,COL5A1,CREB3L1,CSTA,CTPS1,CXCL8,CYP4F11,DCDC1,DOCK2,DOK3,DSE,DUSP1,DYSF,EDN3,ERBB3,EREG,FAXDC2,FHDC1,FHIT,FLRT2,FLRT3,FRY,GABRQ,GDA,HAND2,HAS2,HILPDA,HOXC8,HOXD10,HOXD9,HTRA3,IGF2,IGFBP3,ITGA11,ITGAL,ITGAX,ITGB6,JAG1,KCNT2,KIRREL3,KRT20,KRT4…	133
Organismal Injury and Abnormalities,Renal and Urological Disease	Chronic kidney disease	2.37e-05		0.842	ACE,AGT,AHR,C5,CA12,CA2,CACNA1D,CACNA2D2,CD55,CREB3L1,CXCL8,F10,F5,GABRA5,GABRQ,HGF,JUNB,LCN2,MMP2,MSI1,MYOCD,P2RY1,PCSK9,PDE11A,PTGER2,RUNX2,SCNN1B,SERPINE1,SOCS2,STC1,TFPI,TRPC6,TUBA1A,TUBA4A,TUBD1,VDR	36
Organismal Injury and Abnormalities,Respiratory Disease	Sleep apnea syndrome	2.42e-05			ADRA2A,CA12,CA2,CACNA1D,DDC,GABRA5,GIPR,LCN2,PLAT,SCNN1B,SERPINE1	11
Organismal Development	Secretion of mucus	2.42e-05		0.734	AGR2,ALOX12B,ENPP1,F2RL1,MUC2,MUC5AC,MUC5B,P2RY2,PRTN3,SCNN1B	10
Molecular Transport	Quantity of K+	2.42e-05		1.387	AGT,CLDN7,FOXA1,FXYD2,RHCG,SCNN1B,TSC22D3,TXNIP,VAV3,VDR	10
Connective Tissue Disorders,Developmental Disorder,Hereditary Disorder,Immunological Disease,Organismal Injury and Abnormalities,Skeletal and Muscular Disorders	Ullrich congenital muscular dystrophy	2.44e-05			ADAMTS8,CES1,CFD,COL1A1,COL3A1,COL5A1,COL6A3,F10,RBP4,RGS2,TAGLN,TNXB,TPPP3	13
Cell-To-Cell Signaling and Interaction,Hepatic System Development and Function	Activation of liver cells	2.44e-05		-0.095	AGT,BAMBI,CD274,DDIT3,EDNRA,HGF,IL6R,PDGFB,SNAI1,SPARC,TGFA,TIMP2,WNT4	13
Digestive System Development and Function,Organ Morphology,Organismal Development	Morphology of colon	2.44e-05			AHR,CD55,CEACAM1,DACT1,EDN3,F2RL1,GPR132,MSI1,RORC,SHH,SLC12A2,USH1C,VDR	13
Organ Development,Reproductive System Development and Function	Growth of genital organ	2.46e-05		-0.376	AGT,AHR,AREG,CCL2,CXCL8,EREG,FOXA3,HGF,IGFBP7,JAG1,JUN,KITLG,NGF,NOG,PDGFB,PTGER2,SFRP1,TGFA,TGFBR1,TNFAIP6,TSC22D3	21
Nervous System Development and Function	Quantity of autonomic ganglion	2.49e-05			DUSP1,ERBB3,GFRA2,RET	4
Dermatological Diseases and Conditions,Organismal Injury and Abnormalities	Hypertrophic scarring	2.49e-05			APOD,CFD,CFH,COL1A1,COL3A1,COL5A1,F10,IGFBP3,KLF2,SPARC,SPON2,TAGLN,TGFBI,TSPAN13	14
Cell-To-Cell Signaling and Interaction,Nervous System Development and Function	Activation of neurons	2.49e-05		0.615	AGT,ANK3,CORO2B,EPHB2,GDF15,HAS3,KCNJ2,KCNMA1,NGF,NRG1,PACSIN1,PDE11A,RET,SYBU	14
Lipid Metabolism,Small Molecule Biochemistry	Fatty acid metabolism	2.5e-05		1.05	ABCG1,AGT,AKR1C1/AKR1C2,AKR1C4,ALOX12B,ALOX5AP,ANGPTL4,APOH,AREG,ATP8A1,B3GALT4,BAAT,C5,CADM1,CCL2,CD14,CEACAM1,CES1,CXCL8,CYP4F11,CYP4F12,CYP4F3,DPEP1,EDNRA,EEPD1,ENPP1,EPHX1,EREG,F2RL1,FA2H,FFAR4,FOXA1,GDF15,GGT5,GIPR,HGF,IGF2,IGFBP7,IL32,KITLG,MAP3K1,MLXIPL,MMP7,NGF,NHERF2,NRG1,PHGDH,PLA1A,PPARGC1A,PTGER2,PTK2B,RBP4,RELB,SERPINA6,SLC22A1,SLC51B,SNTB1,SPTLC3,ST6GALNAC1,ST8SIA4,TBXA2R,TBXAS1,TGF…	68
Embryonic Development,Organismal Development	Development of genitourinary system	2.53e-05		-0.577	ACE,ADAMTS16,ADRA2A,AGT,AHR,ANGPTL4,AQP7,AREG,ARRB1,ARX,BCL6,BMP4,C5,CADM1,CBS/LOC102724560,CDH1,CDH16,CDH4,CFB,CFH,COL4A1,CYP26A1,DHCR24,DIO2,DIRAS3,DKK1,DSC2,DUSP1,EDNRA,EFEMP1,ELAPOR1,EN1,ENPP1,ERBB3,EREG,FAM83A,FGG,FMO5,FOXA3,FSTL1,GAL,GAS7,GDF15,GFRA1,GFRA2,GLI2,GPR37,GREM1,HGF,HOOK1,HOXD11,HOXD9,HS3ST3B1,HSPA2,IGF2,IGFBP1,IGFBP7,IL11,INHBB,ITGA11,JAG1,KCNJ11,KIRREL3,KITLG,LBH,LCN2,LHX8,MCMD…	114
Organismal Injury and Abnormalities,Renal and Urological Disease	Early stage kidney disease	2.55e-05			ACE,ADAMTS12,CA12,CA2,COL4A1,DLC1,FBLN5,FXYD2,GLUL,HDAC9,IGFBP7,KCNJ16,KCNMA1,LINGO1,SLIT3,TSC22D3,TUBA1A,TUBA4A,TUBD1,VDR	20
Hair and Skin Development and Function,Organ Morphology	Morphology of hair	2.58e-05			AHR,AREG,CBS/LOC102724560,DKK1,EDAR,EDARADD,EFEMP1,EREG,F2RL1,INHBB,RAB38,RELB,SCG5,SHH,SP6,SPINT1,TGFA,TIMP3,VDR	19
Cancer,Endocrine System Disorders,Organismal Injury and Abnormalities	Neuroendocrine carcinoma	2.59e-05			ABCC8,ACE,ADAM19,ADAMTS12,ADAMTS16,ADAMTS6,ADAMTS8,ADM2,AFAP1L2,ALDH1L2,ALDOC,ANK3,ANKRD24,ANXA10,AQP7,ARHGAP25,ASS1,ATP2B3,ATP8A1,B3GALT4,BICDL1,BIRC7,CA11,CACNA1G,CACNA1I,CARD11,CBLN2,CD22,CD274,CDH16,CDH19,CDH2,CDH4,CEP126,CFHR3,CHRDL2,CHST1,CNTN1,CNTNAP3,CNTNAP3B,COBL,COL11A1,COL15A1,COL16A1,COL22A1,COL4A2,COL5A1,COL6A3,CORO2A,COX6B2,CTNNA2,CUX2,CYP4F11,DAW1,DCDC1,DDC,DENND2A,DLC1,DNAH17,DSC2…	229
Cardiovascular System Development and Function,Cell-To-Cell Signaling and Interaction	Adhesion of endothelial cells	2.63e-05		-0.2	B4GALNT2,CCL2,CD274,CDH2,CXCL8,DEPTOR,ELN,F10,F7,FBLN5,GDF15,GLRX,HGF,IGFBP1,IGFBP7,ITGAL,ITGB2,LGALS4,P2RY2,SERPINA1,SPARC,TGFBI,THBD,TNFRSF25	24
Cancer,Endocrine System Disorders,Organismal Injury and Abnormalities,Reproductive System Disease	Development of gonadal tumor	2.67e-05			ABCG1,ADAM19,ADAMTS12,AKR1C1/AKR1C2,ALDH1L1,ALDH1L2,AMOTL1,ANKRD24,ANTXR1,ANXA8/ANXA8L1,ATP8A1,C5,CALB2,CBS/LOC102724560,CCN4,CD274,CDH1,CDH2,CDH4,CEP126,CFH,CFHR3,CLDN7,CLTCL1,COL11A1,COL15A1,COL20A1,COL22A1,COL3A1,COL4A2,COL5A1,COL6A3,CORO2B,CP,CTNNA2,CUX2,CYP4F3,DIO2,DIRAS3,DNAH17,DNAH7,DOCK8,DSE,EDAR,EFCAB12,ELAPOR1,EPHA5,EPHB3,EPHX1,EPS8L3,ERBB3,EXOC3L4,F7,FBN2,FCGBP,FHDC1,FHOD3,FLRT1,FLRT2,…	158
Organismal Injury and Abnormalities,Renal and Urological Disease	Renal lesion	2.81e-05		0.112	ABCG1,ACE,ADAM19,ADORA2B,AGT,ALDH2,ALX4,APOD,APOH,AQP7,ARFGEF3,ARX,ASNS,BAIAP3,BMP4,CA2,CACNA1G,CADM1,CCDC80,CCL2,CD274,CDH1,CDH16,CLDN4,CLDN7,CLMN,COL20A1,COL6A3,COLCA1,CORO1A,CPN1,CREB3L1,CRLF1,CST1,CTNNA2,CXCL8,CYP3A5,CYP4F3,DACT1,DIRAS3,DLC1,DNAH17,DNAH7,DOCK2,DOCK8,DSCAML1,ELFN1,EPHB2,EPHX1,ERBB3,EREG,F2RL1,FBLN5,FBN2,FER1L6,FLNC,FLRT2,FOXD2,FRY,GABRA5,GABRQ,GGT5,GLI2,GLS,GPR132,GRIN2B,HAND2…	183
Inflammatory Disease,Inflammatory Response,Organismal Injury and Abnormalities,Respiratory Disease	Pneumonia	2.84e-05			ACE,C5,CCL2,DPEP1,F10,F5,FRMD4B,GABRA5,HABP2,IL6R,KCNMA1,MT-CYB,NFKBIZ,PDGFRA,RET,SCARA5,SERPINA1,TUBA1A,TUBA4A,TUBD1,VDR	21
Organismal Injury and Abnormalities	Side effect	2.85e-05		-1	ACE,ADRA2A,AGT,AHR,ARX,CA12,CA2,CACNA2D2,DDC,EDNRA,EPHA5,GABRA5,GRIN2B,IL6R,MAOA,NGF,PDE11A,PTGER2,RGS2,SSTR5,TUBA1A,TUBA4A,TUBD1	23
Cardiovascular Disease,Cardiovascular System Development and Function,Neurological Disease,Organ Morphology,Organismal Development,Organismal Injury and Abnormalities,Skeletal and Muscular Disorders	Hypertrophy of left ventricle	2.95e-05			ABCC8,ACE,ADRA2A,AGT,CACNA1D,DSC2,HDAC9,KCNJ11,LAMA4,PLAT,PPARGC1A,TPM1,UCN2,VAV3,VDR	15
Cell Morphology,Digestive System Development and Function,Organ Morphology,Organismal Development	Morphology of beta islet cells	2.96e-05			AQP7,ARFGEF3,ARRB1,CACNA1D,CADM1,ELAPOR1,GDF15,HGF,IGF2,IGFBP3,LCN2,MLXIPL,PPARGC1A,SCG5,SGPP2,SOX9,SYTL1,TIMP2,TXNIP,VDR	20
Cell Death and Survival,Organismal Injury and Abnormalities	Necrosis	3e-05		0.464	ABCC8,ABCG1,ACE,ACKR3,ADAMTS12,ADAMTS16,ADCY5,ADORA2B,AFAP1L2,AGR2,AGT,AHR,ALDH1L1,ALDH2,AMOTL1,ANG,ANGPTL4,ANTXR1,AQP7,AREG,ARRB1,ASNS,ASS1,BCL2A1,BCL6,BEX2,BIRC7,BMP4,BPIFB1,C5,CACNA1G,CACNA2D2,CADM1,CARD11,CBS/LOC102724560,CCDC80,CCL2,CCN3,CCN4,CD14,CD22,CD274,CD55,CDH1,CDH2,CEACAM1,CEACAM5,CEACAM6,CES1,CFB,CFH,CHAC1,CHGB,CLDN4,COL1A1,COL4A1,COL4A2,CORO1A,CREB3L1,CRLF1,CSF2RA,CSTA,CTNNA2,CTPS1…	291
Lipid Metabolism,Molecular Transport,Small Molecule Biochemistry	Quantity of steroid hormone	3.02e-05		0.207	AGT,AHR,ARRB1,CLDN7,GAL,GDF15,IGF2,KCNMA1,P2RY2,PLAT,SCG5,SCNN1B,SERPINA6,SLC23A2,TSC22D3,UCN2,VAV3,VGF,WNT4	19
Cancer,Endocrine System Disorders,Organismal Injury and Abnormalities	Adrenal cortex tumor	3.04e-05			APOD,ATP2B3,CACNA1D,CALB2,CCBE1,CCL2,COL1A1,COL6A3,CYP3A5,FLNC,FOSB,FXYD6,GDF15,GREM1,HGF,IGF2,JUN,JUNB,KRT20,LSR,MT-CYB,NIBAN1,PAPSS2,PDGFRA,PPARGC1A,RAB38,THBD,VDR	28
Neurological Disease,Organismal Injury and Abnormalities	Sensory disorders	3.05e-05		-1.331	ABCG1,ADRA2A,ARRB1,C5,CA12,CA2,CACNA1D,CACNA2D2,CCL2,CFH,CLDN14-AS1,COL11A1,COL1A1,CRYM,CTSD,DIO2,EDN3,F2RL1,FLRT3,GABRA5,GAL,GRIN2B,HGF,JAG1,KCNJ2,KCNMA1,KITLG,LRIG1,MACROD2,MAF,MARVELD2,MMP7,MT-ND1,MYO1A,NGF,NOX1,NPTX1,PAX8,PRSS3,PTGER2,RDX,RET,SERPINF1,SLC12A2,SLC22A4,SLC44A4,SLC52A3,TGFBR1,THRB,TLR1,TMTC2,TRPC6,USH1C,VGF,ZC3H12C	55
Lipid Metabolism,Small Molecule Biochemistry	Synthesis of prostaglandin	3.05e-05		0.289	AGT,ALOX12B,AREG,C5,CADM1,CD14,CXCL8,EDNRA,EREG,F2RL1,FFAR4,HGF,IGF2,IGFBP7,IL32,KITLG,MAP3K1,NGF,NRG1,PTK2B,RELB,TBXA2R,TBXAS1,TGFA,TNFSF10	25
Hereditary Disorder,Immunological Disease,Organismal Injury and Abnormalities	Familial autoimmune disease	3.05e-05			ACE,ADAMTS8,AGT,CES1,CFD,CFH,COL1A1,COL3A1,COL4A1,COL4A2,COL5A1,COL6A3,EOMES,F10,LBH,NCF2,NLRP1,RBP4,RGS2,SLC22A4,TAGLN,TLR1,TNXB,TPPP3,ZC3H12C	25
Gastrointestinal Disease,Organismal Injury and Abnormalities	Non-inflammatory intestinal disease	3.07e-05		-0.64	ADRA2A,AGR2,CACNA2D2,CLMP,DACT1,EDN3,F5,GABRA5,GFRA1,KIRREL3,MYL9,NFATC4,NRP2,PCDHAC1,RET,SERPINF1,SLC12A2,SLC22A1,SSTR5,TUBA1A,TUBA4A,TUBD1	22
Cardiovascular System Development and Function,Organismal Development,Tissue Development	Morphogenesis of endothelial tissue	3.08e-05		-0.094	ADAMTS12,COL1A1,CXCL8,FOXP1,HGF,ITGAX,JUN,LCN2,MMP2,NGF,PTK2B,STC1,TIMP2	13
Cancer,Endocrine System Disorders,Organismal Injury and Abnormalities,Reproductive System Disease	Ovarian adenocarcinoma	3.08e-05			ABCG1,ADAM19,ADAMTS12,AKR1C1/AKR1C2,ALDH1L1,ALDH1L2,AMOTL1,ANKRD24,ANTXR1,ANXA8/ANXA8L1,ATP8A1,C5,CALB2,CBS/LOC102724560,CCN4,CD274,CDH1,CDH2,CDH4,CEP126,CFH,CFHR3,CLDN7,CLTCL1,COL11A1,COL15A1,COL20A1,COL22A1,COL3A1,COL4A2,COL5A1,COL6A3,CORO2B,CP,CTNNA2,CUX2,CYP4F3,DIO2,DIRAS3,DNAH17,DNAH7,DOCK8,DSE,EDAR,EFCAB12,ELAPOR1,EPHA5,EPHB3,EPHX1,EPS8L3,ERBB3,EXOC3L4,F7,FBN2,FCGBP,FHDC1,FHOD3,FLRT1,FLRT2,…	157
Cellular Development,Organismal Development,Skeletal and Muscular System Development and Function,Tissue Development	Differentiation of vascular smooth muscle	3.09e-05		-0.555	BMP4,BMPER,CFD,CFH,HGF,JAG1,MYOCD,NFATC4,TRPC6	9
Cell Morphology,Organismal Injury and Abnormalities	Hypertrophy of cells	3.12e-05			AGT,AHR,BMP4,CA2,CTSD,DACT1,DEPTOR,DUSP1,EDNRA,FHOD3,FOSB,GAL,GALNT4,GDF15,HAND2,HDAC9,HGF,IGF2,IL11,IL6R,JPH2,JUN,JUNB,MFGE8,MMP2,MYOCD,NFATC4,NGF,NOG,NOX1,PAX8,PPARGC1A,RGS2,RRAD,RUNX2,SERPINE1,SOX9,SPEG,STC1,THRB,TRPC6,VDR,WNT5B	43
Gastrointestinal Disease,Organismal Injury and Abnormalities	Esophageal lesion	3.25e-05			ADAMTS16,ADGRF4,ALDH2,BCL2A1,BCL6,C4BPA,CA2,CD274,CDH1,CDH2,CES1,CFHR3,COL11A1,COL1A1,COL22A1,CST1,CUX2,CXCL8,DIO2,DOCK2,DPYSL3,DSE,ELFN1,ELMO1,EPHA5,EPHX1,F5,FA2H,FBN2,FHIT,FOXP1,FRMD4B,GABRA5,HNF1A-AS1,IGF2,IGFBP3,IL32,INHBB,KCNH1,KCNMA1,KCNT2,KRT20,KRT4,LGR6,LPAR5,MGAM,MUC16,MUC2,NOTCH3,NR2F1-AS1,NRG1,NRXN3,NTRK3,OVGP1,PABPC4L,PDGFRA,PLEK2,PMEPA1,PTPRE,PXDN,RBP1,RET,RHCG,RNF43,SGSM1,SHH,SIM2,S…	78
Cell Morphology,Organ Morphology,Organismal Development	Mass of apud cells	3.28e-05			ANGPTL4,AQP7,ARRB1,CACNA1D,CADM1,HGF,IGF2,IGFBP3,LCN2,MLXIPL,PPARGC1A,SCG5,SGPP2,SOX9,TIMP2,TXNIP	16
Cell Morphology,Digestive System Development and Function,Organ Morphology,Organismal Development	Mass of pancreatic cells	3.28e-05			ANGPTL4,AQP7,ARRB1,CACNA1D,CADM1,HGF,IGF2,IGFBP3,LCN2,MLXIPL,PPARGC1A,SCG5,SGPP2,SOX9,TIMP2,TXNIP	16
Cell Signaling,Cellular Function and Maintenance,Vitamin and Mineral Metabolism	Elevation of Ca2+ in cytosol	3.28e-05			ADCY5,AGT,CACNA1G,CD55,EDNRA,F2RL1,FFAR4,GIPR,GPR35,JPH2,P2RY1,P2RY2,PDGFRA,PTK2B,TBXA2R,TRPC6	16
Cellular Development,Cellular Growth and Proliferation,Hematological System Development and Function,Lymphoid Tissue Structure and Development	Proliferation of immune cells	3.34e-05		-0.912	ABCG1,AHR,AKR1C4,APOH,BCL2A1,BCL6,BMP4,CARD11,CBS/LOC102724560,CCL2,CD14,CD22,CD274,CD55,CDH1,CEACAM1,CFB,CORO1A,CSF2RA,CTPS1,CTSD,CXCL8,CYTIP,DOCK2,DOCK8,DUSP1,EOMES,EPHB1,EPHB2,F2RL1,FOXD2,GAL,HGF,HLA-DMA,HLA-DMB,IGF2,IL6R,ISG20,ITGAL,ITGAX,ITGB2,JAG1,JUN,JUNB,KCNIP3,KCNK5,KITLG,KLF2,LGALS4,LMO1,LRRC32,MAP3K1,MCF2L,MZB1,NEFL,NFKBIZ,NGF,NOTCH3,NRG1,PIK3AP1,PTK2B,PTPRN,RARRES1,RASGRF2,RASGRP1,RAS…	84
Cardiovascular Disease,Organismal Injury and Abnormalities	Unstable angina	3.35e-05			ACE,AGT,CACNA1D,F10,F2RL1,GUCY1A2,KCNJ2,P2RY1,PCSK9,TFPI	10
Cell-To-Cell Signaling and Interaction	Activation of stem cells	3.36e-05		0.816	ERN1,HOXB4,IL11,KITLG,NOTCH3,PPARGC1A,PTK2B	7
Cardiovascular System Development and Function,Organismal Development	Vascularization of absolute anatomical region	3.37e-05		-0.702	ADAMTS8,C5,CBS/LOC102724560,CFB,F2RL1,HGF,IGF2,IGFBP3,ITGB2,MFGE8,MMP2,MMP7,NOSTRIN,PDGFB,PLAT,PTK7,RGS2,SCG2,SERPINF1,SFRP1,STC1,STING1,TGFA,TIMP2	24
Cell-To-Cell Signaling and Interaction,Cellular Assembly and Organization,Cellular Development,Cellular Function and Maintenance,Cellular Growth and Proliferation,Nervous System Development and Function,Organismal Development,Tissue Development	Developmental process of synapse	3.4e-05		0.565	CACNA2D2,CADM1,CBLN2,CDH1,CDH2,CNTN1,COL4A1,CUX2,EPHB1,EPHB2,EPHB3,FLRT1,FLRT2,FLRT3,GRIN2B,ITGB2,KIF1A,KIRREL3,MDGA1,NEFL,NEURL1,NFATC4,NGF,NTRK3,PDGFB,RGS2,SLC12A2,SRPX2,SYBU,THRB,UNC13A	31
Digestive System Development and Function,Embryonic Development,Organ Development,Organismal Development	Tooth development	3.42e-05			ANTXR1,BARX1,BMP4,COL1A1,EDAR,EDARADD,EDNRA,ENPP1,GABRA5,GABRQ,GLI2,HAND2,ITGB6,LHX8,PDGFRA,RUNX2,SHH,SIM2,SP6,TBX1	20
Cancer,Gastrointestinal Disease,Hepatic System Disease,Organismal Injury and Abnormalities	Liver tumor	3.45e-05		-1.994	ABCC8,ABCG1,ABLIM3,ACE,ACKR3,ADAM19,ADAMTS12,ADAMTS6,ADCY5,ADGRE1,ADRA2A,AFAP1L2,AGT,AHR,AKR1C1/AKR1C2,AKR1C4,ALDH1L1,ALDH1L2,ALDH2,ALOX12B,ANG,ANK3,ANKRD24,ANO9,AQP7,AREG,ARFGEF3,ARRB1,ARRDC4,ARSI,ASGR1,ASNS,ASS1,ATP8A1,B3GALT4,BCL6,BICDL1,BMP4,BNC2,BPIFB1,C1orf21,C1QL4,C4BPA,C5,CA12,CA2,CACNA1D,CACNA1G,CACNA1I,CACNA2D2,CACNG4,CADM1,CALB2,CARD11,CBLN2,CBS/LOC102724560,CCDC80,CCL2,CCN3,CD22,CD274…	450
Cancer,Organismal Injury and Abnormalities	Advanced adenocarcinoma	3.51e-05			ANXA8/ANXA8L1,CALB2,CD274,CFH,COL15A1,CYP3A5,DIRAS3,ERBB3,FLRT2,GRIN2B,HGF,KCNK6,KRT20,LCN2,LPAR5,LRIG1,MUC16,NTRK3,P2RY1,PAPSS2,PDGFB,PDGFRA,RASSF9,RET,RGCC,RNF144B,SFRP1,SYT12,TF,TUBA1A,TUBA4A,TUBD1,TXNIP,VAV3	34
Neurological Disease,Organismal Injury and Abnormalities,Psychological Disorders	Alzheimer disease or frontotemporal dementia	3.51e-05			ACE,ADRA2A,AGT,ALDH1L1,ALDH2,ANG,APOD,ATP8A1,C5,CBS/LOC102724560,CCL2,CD14,CD274,CFB,CFD,CTNNA2,CTSD,CXCL8,DDC,DDIT3,DHCR24,DYSF,EPHX1,FRMD4B,GABRA5,GAS7,GLRX,GRIN2B,IGF2,IGFBP3,IL6R,JUN,LCN2,MAOA,MARCHF4,MFGE8,MMP2,MT-ND1,MYOCD,NAV1,NEFL,NFATC4,NFKBIZ,NGF,NPTX1,NRXN3,NTRK3,PDE1A,PLAT,PTPRE,RET,SCG5,SELENBP1,SERPINA1,SERPINE1,SMTN,SORL1,SPARC,TAGLN,TF,TIMP3,TUBA4A,VDR,XBP1	64
Dermatological Diseases and Conditions,Organismal Injury and Abnormalities	Benign skin lesion	3.52e-05		0.577	AHR,CFB,CSTA,DSC3,FGA,GDF15,GLI2,HGF,KITLG,LAMC2,LRIG1,MAP3K1,NFKBIZ,PDGFRA,PLAT,RELB,RET,SERPINA1,VDR	19
Cancer,Organismal Injury and Abnormalities	Sun-shielded melanoma	3.54e-05			ALOX12B,CACNA1G,CD14,COL22A1,COL6A3,CSF2RA,DNAH7,DOCK8,DSC3,EEPD1,ERBB3,EREG,EYA2,FGB,GABRQ,GALNT4,GAREM1,HIVEP3,JAG1,KIAA1549L,LRIG1,MGAM,MLXIPL,MMP25,MUC16,MUC5B,NCKAP5,NEB,NOTCH3,NPTX1,NRP2,PDGFRA,PLXNA2,PRR15,QRICH2,RBFOX3,RET,RHCG,SCART1,SCNN1B,SLC45A4,SORCS2,ST6GALNAC4,SUSD2,SVEP1,TCN1,TENM3,TNXB,TUBA1A,TUBA4A,TUBD1,WNT4,ZNF117	53
Cellular Movement,Embryonic Development	Migration of embryonic cells	3.55e-05		0.095	CCL2,COL4A1,EDN3,ELMO1,EPHB2,ERBB3,HGF,IGF2,IL11,KITLG,MESP2,NRG1,PDGFRA,RET,SHH,SNAI1,TBX1,TIMP2	18
Cardiovascular Disease,Hematological Disease,Organismal Injury and Abnormalities	Venous thromboembolism	3.55e-05			F10,F5,FGA,HABP2,P2RY1,PDGFB,PLAT,TFPI	8
Neurological Disease,Organismal Injury and Abnormalities	Motor dysfunction or movement disorder	3.55e-05		-0.915	ACKR3,ADCY5,ADGRE1,ADORA2B,ADRA2A,AGT,AHR,ALDH2,ALDOC,ANK3,ANKRD2,APOD,ARFGEF3,ARRB1,ARX,ATP2B3,B3GALT4,BCAS1,BCL6,C5,CA11,CA12,CA2,CACNA1D,CACNA1G,CACNA1I,CACNA2D2,CCDC183,CD22,CDH2,CHGB,CNTN1,COL6A3,CORO2B,CP,CREB3L1,CRYM,CSRP2,CTNNA2,CTSD,DDC,DDIT3,DIO2,DPYSL3,ELMO1,EN1,ENPP1,EPHB2,ERBB3,EVA1A,FA2H,FGG,FLRT2,FOSB,FOXP1,FRMD4B,GABRA5,GABRQ,GLI2,GLS,GPR37,GRIN2B,HAP1,HERPUD1,HIVEP3,HOXD10,HTRA3,…	143
Cancer,Endocrine System Disorders,Organismal Injury and Abnormalities	Small-cell carcinoma	3.55e-05			ABCC8,ACE,ADAM19,ADAMTS12,ADAMTS16,ADAMTS6,ADAMTS8,ADM2,AFAP1L2,ALDH1L2,ALDOC,ANK3,ANKRD24,ANXA10,AQP7,ARHGAP25,ASS1,ATP2B3,ATP8A1,B3GALT4,BICDL1,BIRC7,CA11,CACNA1G,CACNA1I,CARD11,CBLN2,CD22,CD274,CDH16,CDH19,CDH2,CDH4,CEP126,CFHR3,CHRDL2,CHST1,CNTN1,CNTNAP3,CNTNAP3B,COBL,COL11A1,COL15A1,COL16A1,COL22A1,COL4A2,COL5A1,COL6A3,CORO2A,COX6B2,CTNNA2,CUX2,CYP4F11,DAW1,DCDC1,DDC,DENND2A,DLC1,DNAH17,DSC2…	225
Cellular Growth and Proliferation,Lymphoid Tissue Structure and Development	Proliferation of lymphatic system cells	3.67e-05		-1.032	ABCG1,AHR,AKR1C4,APOH,BCL2A1,BCL6,BMP4,CARD11,CBS/LOC102724560,CCL2,CCN4,CD14,CD22,CD274,CD55,CDH1,CEACAM1,CFB,CORO1A,CTPS1,CTSD,CXCL8,CYTIP,DOCK2,DOCK8,DUSP1,EOMES,EPHB1,EPHB2,F2RL1,FOXD2,GAL,HLA-DMA,HLA-DMB,HOXB4,IGF2,IGFBP3,IL11,IL6R,ISG20,ITGAL,ITGAX,ITGB2,JAG1,JUN,JUNB,KCNIP3,KCNK5,KITLG,KLF2,LCN2,LMO1,LRRC32,MAP3K1,MCF2L,MZB1,NFKBIZ,NGF,NOTCH3,PIK3AP1,PLAT,PTK2B,RARRES1,RASGRF2,RASGRP1,RASS…	84
Cancer,Organismal Injury and Abnormalities,Reproductive System Disease	Invasive ductal breast carcinoma	3.69e-05			ALDH2,AREG,ARRB1,BMP4,CD274,CDH4,CXCL8,DACT1,DSE,EFEMP1,GREM1,MMP2,MT-ND1,OAS1,PTPRE,RET,RORC,SEMA7A,TMEM158,TNFAIP6,TUBA1A,TUBA4A,TUBD1	23
Cell-To-Cell Signaling and Interaction,Connective Tissue Development and Function,Hepatic System Development and Function	Activation of hepatic stellate cells	3.7e-05		0.198	AGT,BAMBI,CD274,EDNRA,HGF,IL6R,PDGFB,SNAI1,SPARC,TGFA,TIMP2,WNT4	12
Cardiovascular Disease,Organismal Injury and Abnormalities,Organismal Survival	Cardiovascular death	3.7e-05			ABCC8,ACE,AGT,CA12,CA2,CACNA1D,DSC2,F10,KCNJ11,MGAM,PKP2,SCNN1B	12
Cell-To-Cell Signaling and Interaction	Adhesion of lymphoma cell lines	3.7e-05		-1.813	CCL2,ELN,FBLN5,FGA,HGF,ITGAL,ITGAX,ITGB2,JUN,JUNB,LAMC2,RAP1GAP	12
Cancer,Organismal Injury and Abnormalities,Reproductive System Disease	Uterine cancer	3.74e-05			ABCC8,ABLIM3,ACE,ADAM19,ADAMTS12,ADAMTS16,ADGRE1,ADGRF4,AGT,AHR,AKR1C1/AKR1C2,ALDH1L1,ALDH1L2,ALDH2,ALOX12B,ALPK3,AMOTL1,ANGPTL4,ANK3,ANKRD24,ANXA13,APOD,APOH,ARFGEF3,ARHGAP25,ARRB1,ARRDC4,ATP2B3,ATP8A1,B3GNT3,BAIAP2L2,BAIAP3,BCAS1,BHLHA15,BMPER,BNC2,BPIFB1,C4BPA,CA2,CACNA1D,CACNA1G,CACNA1I,CACNG4,CADM1,CALB2,CARD11,CARNS1,CBS/LOC102724560,CCDC80,CCN4,CCPG1,CD22,CD274,CD55,CD99L2,CDH1,CDH17,CDH19…	401
Cellular Development	Commitment	3.75e-05		1.633	BMP4,DKK1,EDNRA,EYA2,FOXA1,IL6R,JAG1,MESP2,NOTCH3,NTRK3,ONECUT2,PAX7,RNF43,SFRP1,SHH,SOX9,SPDEF,TBX1,TBX3,TGFBR1,WNT4	21
Tissue Morphology	Quantity of epithelial tissue	3.75e-05		1.096	ABCG1,AHR,BMP4,CBS/LOC102724560,CREB3L1,EOMES,F2RL1,FOXA1,FSTL1,GLI2,HGF,HIVEP3,INHBB,KITLG,KLF2,MAOA,MSI1,NOG,P2RY2,PDGFB,PLAAT4,PTGER2,RAB38,RUNX2,SERPINE1,SLIT3,SOX9,TGFA,THRB,TNFSF10,VDR	31
Neurological Disease,Organismal Injury and Abnormalities	Bleeding of brain	3.81e-05		-0.256	ACE,AGT,CACNA1D,COL4A1,COL4A2,F10,F5,F7,MSI1,PDGFB,PLAT,SERPINE1,TFPI,THBD	14
Cell Death and Survival	Cell viability of epithelial cells	3.81e-05		-0.107	BCL2A1,EDAR,EN1,EPHB2,EPHB3,ERN1,HGF,LCN2,PLAAT4,SNAI1,SPARC,TF,TNFSF10,XBP1	14
Skeletal and Muscular System Development and Function	Contractility of muscle	3.86e-05		-0.489	AGT,ARRB1,COL6A3,DIO2,DSC2,HAND2,JUNB,KCNJ11,KCNMA1,LAMA4,MAP3K1,MYOCD,NEB,NEXN,NRG1,PLAT,PPARGC1A,RRAD,SGCD,SLN,TIMP3,TXNIP,UCN2,VAV3,VDR	25
Lipid Metabolism,Small Molecule Biochemistry	Metabolism of prostaglandin	3.87e-05		0.289	AGT,AKR1C1/AKR1C2,ALOX12B,AREG,C5,CADM1,CD14,CXCL8,EDNRA,EREG,F2RL1,FFAR4,HGF,IGF2,IGFBP7,IL32,KITLG,MAP3K1,NGF,NRG1,PTK2B,RELB,TBXA2R,TBXAS1,TGFA,TNFSF10	26
Hematological System Development and Function,Organismal Functions	Circulation of blood	3.87e-05			AHR,DACT1,EDN3,ELN,ERBB3,F5,HAND2,LAMA4,NOTCH3,PKP2,PPARGC1A,SERPINE1,TFPI	13
Organismal Development	Development of exocrine gland	3.93e-05		-0.717	AHR,AREG,BMP4,CDH1,CDH4,DIRAS3,DKK1,DSC2,EN1,ERBB3,GAL,GLI2,HGF,HOXD9,IGF2,IGFBP7,INHBB,LBH,MFGE8,NEURL1,NRG1,PTGER2,RUNX2,SIM2,SNAI1,SOCS2,SOX9,TBX3,TGFA,TIMP3,VDR,XBP1	32
Embryonic Development,Hair and Skin Development and Function,Organ Development,Organismal Development,Tissue Development	Formation of skin	3.98e-05		-0.337	ALX4,AQP3,BMP4,CBS/LOC102724560,CDH1,COL1A1,COL3A1,COL5A1,CSTA,DHCR24,DKK1,EDAR,EDARADD,EN1,ENPP1,EREG,FA2H,GFRA1,GFRA2,GLI2,HGF,INHBB,ITGB6,JUNB,LAMC2,LOXL2,LRIG1,NFKBIZ,NIPAL4,NOG,NOTCH3,NTRK3,PDGFRA,PLAAT4,PTGER2,RDH10,RNF144B,SCEL,SHH,SNAI1,SOX9,SVEP1,TGFA,TNFSF10,TXNIP,VDR,WNT4,ZBED2	48
Cellular Development,Connective Tissue Development and Function,Skeletal and Muscular System Development and Function,Tissue Development	Differentiation of osteoblasts	4e-05		-0.187	AHR,AREG,BAMBI,BMP4,BMPER,CCN3,CCN4,CREB3L1,DKK1,EDNRA,ENPP1,ERBB3,FBN2,FFAR4,GLI2,GREM1,HAND2,HGF,IFITM1,IL11,IL6R,JAG1,JUNB,NOG,PDLIM7,RUNX2,SERPINF1,SFRP1,SHH,SMOC1,SNAI1,SOX9,STC1,TENT5A,TNFAIP6,WNT4	36
Inflammatory Response,Organismal Injury and Abnormalities,Renal and Urological Disease	Inflammation of urinary tract	4.06e-05		0.217	ACE,ADAMTS6,ADORA2B,AGT,ASNS,BCL2L15,C5,CACNA1D,CCL2,CD22,CD274,CFB,CFH,COL4A1,COL4A2,CXCL8,DDIT3,DKK1,EDNRA,F2RL1,HGF,ISG20,ITGAL,ITGAX,JUN,METRNL,MFGE8,NPHS1,PDE11A,RASSF5,RELB,SCARA5,SERPINE1,SNAI1,STAMBPL1,TNS1,VDR,ZC3H12C	38
Tissue Development	Branching of epithelial tissue	4.09e-05		0.258	AHR,ANG,BMP4,CCL2,EPHB3,GLI2,GLUL,GREM1,HDAC9,HGF,LAMA4,NRP2,RUNX2,SHH,SRPX2,TGFA,TGFBI,TIMP2,WNT4	19
Cardiovascular System Development and Function,Cell-To-Cell Signaling and Interaction	Binding of vascular endothelial cells	4.09e-05		-1.022	B4GALNT2,CCL2,CD274,CDH2,CXCL8,DEPTOR,F10,F7,GDF15,GLRX,HGF,IGFBP7,ITGAL,ITGB2,KITLG,LGALS4,SPARC,TGFBI,TNFRSF25	19
Cancer,Organismal Injury and Abnormalities	Blastoma	4.13e-05			ALDH2,ARRB1,BCAS1,CCL2,CD14,CD274,CDH1,COL1A1,COL3A1,COL4A1,COL4A2,CSF2RA,CSRP2,EFEMP1,ELMO1,EYA2,FA2H,FOXA1,FRMD4B,GFRA1,GLI2,GLIPR1,GPR37,HGF,HOXD10,HOXD11,HOXD9,HSPA2,IGF2,IGFBP1,IGFBP3,IL32,KCNE4,KCNMA1,KHDRBS3,LHPP,MAP3K1,NCKAP5,NOTCH3,NTRK3,NUPR1,PDGFB,PDGFRA,PPARGC1A,PTPRU,RBP1,RET,SERPINA1,SERPINI1,SETBP1,SLC12A2,SLC22A4,SOX9,SRPX,TCN1,TF,TGFBI,TIMP2,TRPC6,TUBA1A,TUBA4A,TUBD1,USH1C,VAV3,V…	66
Organismal Development	Formation of vessel	4.27e-05		0.989	ADAMTS6,AGT,AHR,ALDH2,ANG,BMP4,CCL2,COL4A2,FOXA1,HAND2,HDAC9,HGF,JAG1,JUN,JUNB,PCSK5,PTK2B,PTK7,SERPINE1,SERPINF1,SOX9,SPARC,TBX1,TGFBR1,TIMP2,TNFSF10,TUBA4A	27
Cancer,Organismal Injury and Abnormalities	Abdominal neoplasm	4.28e-05		-1.333	ABCC8,ABCG1,ABLIM3,ACE,ACKR3,ADAM19,ADAMTS12,ADAMTS16,ADAMTS6,ADAMTS8,ADCY5,ADGRE1,ADGRF4,ADH6,ADM2,ADORA2B,ADRA2A,AFAP1L2,AGR2,AGT,AHR,AKR1C1/AKR1C2,AKR1C4,ALDH1L1,ALDH1L2,ALDH2,ALOX12B,ALOX5AP,ALPK3,ALX4,AMOTL1,ANG,ANGPTL4,ANK3,ANKRD2,ANKRD24,ANKS4B,ANO9,ANTXR1,ANXA10,ANXA13,ANXA8/ANXA8L1,APOD,APOH,AQP3,AQP7,AREG,ARFGEF3,ARHGAP25,ARRB1,ARRDC4,ARSI,ARX,ASGR1,ASNS,ASS1,ATOSA,ATP2B3,ATP8A1,B3GALT4…	838
Cancer,Gastrointestinal Disease,Organismal Injury and Abnormalities	Oral cavity carcinoma	4.29e-05			ADAMTS6,ADCY5,ANO9,ARX,ASNS,BAAT,BAMBI,BMP4,BNC2,CACNA1D,CACNA1G,CD14,CD274,CDH1,CDH2,CLDN4,CNTN1,COL11A1,COL15A1,COL1A1,COL20A1,COL22A1,COL3A1,COL4A1,COL4A2,COL5A1,CREB3L1,CSTA,CTPS1,CXCL8,CYP4F11,DCDC1,DOCK2,DOK3,DSE,DYSF,EDN3,ERBB3,EREG,FAXDC2,FHDC1,FHIT,FLRT2,FLRT3,FRY,GABRQ,GDA,HAND2,HAS2,HOXC8,HOXD10,HOXD9,HTRA3,IGFBP3,ITGA11,ITGAL,ITGAX,ITGB6,JAG1,KCNT2,KIRREL3,KRT20,KRT4,LAMA4,LAMC2,LSR,M…	129
Cell Cycle	Mitogenesis	4.29e-05		0.275	AGT,AHR,AREG,ARRB1,CEACAM1,EDN3,ERBB3,EREG,HGF,IGF2,IGFBP3,IL11,KITLG,NGF,NRG1,NTRK3,PDGFRA,RET,SPARC,TGFA,VAV3	21
Cancer,Gastrointestinal Disease,Organismal Injury and Abnormalities	Digestive system cancer	4.3e-05		-1.043	ABCC8,ABCG1,ABLIM3,ACE,ACKR3,ADAM19,ADAMTS12,ADAMTS16,ADAMTS6,ADAMTS8,ADCY5,ADGRE1,ADGRF4,ADH6,ADM2,ADRA2A,AFAP1L2,AGR2,AGT,AHR,AKR1C1/AKR1C2,AKR1C4,ALDH1L1,ALDH1L2,ALDH2,ALOX12B,ALPK3,ALX4,AMOTL1,ANG,ANGPTL4,ANK3,ANKRD2,ANKRD24,ANKS4B,ANO9,ANTXR1,ANXA13,APOD,APOH,AQP3,AQP7,AREG,ARFGEF3,ARRB1,ARRDC4,ARSI,ARX,ASGR1,ASNS,ASS1,ATOSA,ATP2B3,ATP8A1,B3GALT4,B3GNT3,BAAT,BAIAP2L2,BAIAP3,BAMBI,BATF2,BCAS1…	792
Cancer,Hematological Disease,Immunological Disease,Organismal Injury and Abnormalities	Lymphoma	4.37e-05	Decreased	-2.011	ABCG1,ACE,ADAM19,ADAMTS12,ADAMTS16,ADAMTS6,ADCY5,AFAP1L2,AHR,ALDH2,AMOTL1,ANK3,ANTXR1,ASS1,B3GNT3,BCL6,BNC2,C2CD4B,CACNA1D,CACNA1G,CARD11,CARNS1,CCL2,CD22,CD274,CDH1,CDH4,CLMP,COBL,COL11A1,COL15A1,COL1A1,COL20A1,COL3A1,COL4A1,COL4A2,COL6A3,CORO2A,CSF2RA,CTNNA2,CUX2,CXCL8,CYTIP,DHCR24,DOCK2,DSC3,DSCAML1,EOMES,EPHA5,EPHX1,ERBB3,F10,FBN2,FHIT,FLRT2,FOXP1,GFRA1,GLI2,GNG4,GRIN2B,HDAC9,HGF,HS3ST1,IFITM…	167
Immunological Disease,Inflammatory Disease,Inflammatory Response,Neurological Disease,Organismal Injury and Abnormalities	Hashimotos encephalitis	4.41e-05		1.711	ADORA2B,AHR,ARRB1,BCL6,C5,CCL2,CD274,CORO1A,DDIT3,DHCR24,DOCK8,DUSP1,F2RL1,FGA,GAL,GPR132,HLA-DMA,IL11,ITGAX,JAG1,LAMA4,LSR,MAT2A,MMP2,NFKBIZ,NGF,NRG1,PLAT,PTGER2,RGCC,RORC,RTN4RL1,SPARC,STING1,TGFA,TNFSF10,VDR,XBP1	38
Lipid Metabolism,Small Molecule Biochemistry	Synthesis of eicosanoid	4.5e-05		0.026	AGT,ALOX12B,ALOX5AP,AREG,C5,CADM1,CD14,CXCL8,EDNRA,EREG,F2RL1,FFAR4,GGT5,GIPR,HGF,IGF2,IGFBP7,IL32,KITLG,MAP3K1,NGF,NRG1,PTGER2,PTK2B,RELB,TBXA2R,TBXAS1,TGFA,TNFSF10	29
Neurological Disease,Organismal Injury and Abnormalities	Progressive encephalopathy	4.5e-05			ACE,ADORA2B,ADRA2A,AGT,AHR,ALDH1L1,ALDH2,ANG,ANK3,APOD,ATP8A1,BCAS1,C5,CACNA1D,CBS/LOC102724560,CCL2,CD14,CD274,CFB,CFD,CHGB,COL1A1,COL3A1,CTNNA2,CTSD,CXCL8,DDC,DDIT3,DHCR24,DPYSL3,DYSF,ELN,EPHX1,F5,FAM149A,FHDC1,FRMD4B,GABRA5,GAS7,GLRX,GRIN2B,HIVEP3,IGF2,IGFBP3,IL6R,JAG1,JUN,KIF1A,LCN2,LRG1,MAOA,MARCHF4,MFGE8,MMP2,MT-ND1,MYOCD,NAV1,NEFL,NFATC4,NFKBIZ,NGF,NPTX1,NRG1,NRXN3,NTRK3,PDE11A,PDE1A,PLAT,…	96
Developmental Disorder,Organismal Injury and Abnormalities,Renal and Urological Disease	Congenital anomalies of kidney and urinary tract	4.53e-05		0.164	ACE,ADRA2A,AGT,ANTXR1,ARX,BNC2,CA12,COL3A1,COL4A1,CP,DACT1,DPYSL3,EPHB2,EPHB3,F2RL1,FGA,FRMD6,FSTL1,GFRA1,GPX2,HAP1,HOXD11,IGF2,IGFBP1,JAG1,LCN2,MICALL2,MYOCD,NPHS1,ONECUT2,PCSK5,PDGFB,PLA1A,RDH10,RET,SHH,SLC16A7,SLIT3,SPRY1,SSTR5,TAGLN,TIMP2,WNT4	43
Hematological System Development and Function	Hemostasis	4.55e-05		0.92	ADRA2A,APOH,CCL2,CEACAM1,CXCL8,CYP4F11,EPHB2,F10,F2RL1,F5,F7,FGA,FGB,FGG,LCN2,MFGE8,P2RY1,PAPSS2,PDGFB,PDGFRA,PLAT,SERPINE1,SERPINF1,SHH,SNAI1,ST6GALNAC2,TBXA2R,TFPI,THBD,TSPAN18,VAV3	31
Cellular Movement,Hematological System Development and Function,Immune Cell Trafficking,Inflammatory Response	Chemotaxis of neutrophils	4.55e-05		0.352	ARHGAP25,C5,CCL2,CORO1A,CSF2RA,CXCL8,DOCK2,DPEP1,DYSF,EDN3,EDNRA,ITGB2,LCN2,MT-ND1,PRTN3,SERPINA1,SLPI,TNFAIP6,TRPC6,VAV3	20
Cellular Movement	Mobilization of cells	4.57e-05		-0.225	CCL2,CXCL8,HGF,IL11,ITGB2,KITLG,LCN2,PTK2B,SERPINA1,VDR	10
Embryonic Development,Organismal Development,Tissue Development	Development of fetal membranes	4.57e-05		1.108	ADAMTS8,ANG,BMP4,CDH1,HGF,HOXD10,MMP2,NRG1,SERPINE1,TIMP3	10
Neurological Disease,Organismal Injury and Abnormalities	Cerebral hemorrhage	4.72e-05		-0.221	ACE,AGT,CACNA1D,COL4A1,COL4A2,F10,F5,F7,MSI1,PLAT,SERPINE1,THBD	12
Cell-To-Cell Signaling and Interaction,Cellular Growth and Proliferation,Nervous System Development and Function	Stimulation of neurons	4.83e-05		0.473	AGT,CACNA1G,CDH2,GAL,KCNJ2,LCN2,NFATC4,NGF,NPTX1,NRP2,PTGER2,SHH,SLC12A2	13
Dermatological Diseases and Conditions,Neurological Disease,Organismal Injury and Abnormalities	Hyperalgesia	4.85e-05		0.143	ARRB1,C5,CA12,CA2,CACNA2D2,F2RL1,GABRA5,GRIN2B,KCNJ2,NGF,NOX1,NPTX1,PRSS3,PTGER2,TGFBR1,TRPC6,VGF	17
Cellular Assembly and Organization,Organismal Development,Tissue Development	Formation of filaments	4.89e-05		0.991	ACE,AGT,ARRB1,BMP4,CCL2,CEACAM1,COBL,COL5A1,COL6A3,CORO1A,CORO2B,CXCL8,DIRAS3,DLC1,DPYSL3,EDNRA,ELN,EML2,EN1,ESAM,F2RL1,F7,FHDC1,FHIT,FHOD3,GAS7,GDA,GNG2,HGF,JAG1,JUNB,KANK4,KIRREL1,KLF2,MAP3K1,MCF2L,MICALL2,MMP2,NEB,NEFL,NPHS1,PKP2,PLAT,PTK2B,RET,RGCC,SERPINF1,SPARC,TGFBI,TGFBR1,THSD4,TNS1,TPM1,TRPC6,TUBA1A,TUBA4A,UCN2,VIL1,WNT4	59
Cancer,Organismal Injury and Abnormalities,Reproductive System Disease	Endometrial cancer	5.11e-05			ABCC8,ABLIM3,ACE,ADAM19,ADAMTS12,ADAMTS16,ADGRE1,ADGRF4,AGT,AHR,AKR1C1/AKR1C2,ALDH1L1,ALDH1L2,ALDH2,ALOX12B,ALPK3,AMOTL1,ANGPTL4,ANK3,ANKRD24,ANXA13,APOD,APOH,ARFGEF3,ARHGAP25,ARRB1,ARRDC4,ATP2B3,ATP8A1,B3GNT3,BAIAP2L2,BAIAP3,BHLHA15,BMPER,BNC2,BPIFB1,C4BPA,CA2,CACNA1D,CACNA1G,CACNA1I,CACNG4,CADM1,CARD11,CARNS1,CBS/LOC102724560,CCDC80,CCN4,CCPG1,CD22,CD274,CD55,CD99L2,CDH1,CDH17,CDH19,CDH4,CES1,C…	379
Cancer,Neurological Disease,Organismal Injury and Abnormalities	Glioblastoma	5.18e-05			ALDH2,ARRB1,BCAS1,CCL2,CD14,CD274,CDH1,COL1A1,COL3A1,COL4A1,COL4A2,CSF2RA,CSRP2,EFEMP1,ELMO1,EYA2,FA2H,FOXA1,FRMD4B,GFRA1,GLI2,GLIPR1,GPR37,HGF,HOXD10,HOXD11,HOXD9,HSPA2,IGF2,IGFBP1,IGFBP3,IL32,KCNE4,KCNMA1,KHDRBS3,LHPP,MAP3K1,NOTCH3,NTRK3,NUPR1,PDGFB,PDGFRA,PPARGC1A,RBP1,RET,SERPINA1,SERPINI1,SETBP1,SLC12A2,SLC22A4,SOX9,SRPX,TCN1,TF,TGFBI,TIMP2,TRPC6,TUBA1A,TUBA4A,TUBD1,USH1C,VAV3,VGF,ZNF365	64
Skeletal and Muscular System Development and Function	Quantity of bone	5.35e-05		-0.602	AHR,ALX4,AREG,BMPER,CCL2,COL1A1,CYP26A1,DACT1,DKK1,EN1,FOSB,GIPR,GLI2,HIVEP3,HOXD10,HOXD11,HOXD9,JUNB,MFGE8,MMP2,MMP7,NOG,NUPR1,PCSK5,PTK2B,PTPRE,RUNX2,SFRP1,SHH,SLC40A1,SPARC,TSC22D3,VDR	33
Organismal Injury and Abnormalities	Fibrin clot	5.38e-05			APOH,F7,FGA,FGB,FGG,PLAT,SERPINE1,THBD	8
Cancer,Organismal Injury and Abnormalities	Formation of solid tumor	5.44e-05	Decreased	-2.153	ABCC8,ABCG1,ABLIM3,ACE,ACKR3,ADAM19,ADAMTS12,ADAMTS16,ADAMTS6,ADAMTS8,ADCY5,ADGRE1,ADGRF4,ADM2,ADORA2B,ADRA2A,AFAP1L2,AGR2,AGT,AHR,AKR1C1/AKR1C2,AKR1C4,ALDH1L1,ALDH1L2,ALDH2,ALDOC,ALOX12B,ALPK3,ALX4,AMOTL1,ANGPTL4,ANK3,ANKRD2,ANKRD24,ANKS4B,ANO9,ANTXR1,ANXA13,ANXA8/ANXA8L1,APOD,APOH,AQP3,AQP7,AREG,ARFGEF3,ARHGAP25,ARRB1,ARRDC4,ARSI,ARX,ASGR1,ASNS,ASS1,ATOSA,ATP2B3,ATP8A1,B3GNT3,B4GALNT2,BAAT,BAIA…	782
Cardiovascular Disease,Cardiovascular System Development and Function,Organismal Injury and Abnormalities,Tissue Morphology	Abnormal morphology of blood vessel	5.47e-05			ACKR3,AGT,AHR,CBS/LOC102724560,CFH,COL15A1,COL3A1,COL5A1,EDNRA,ELN,ENPP1,F10,F7,HAND2,HAS2,JUN,KLF2,LAMA4,MESP2,MMP2,MYOCD,NFATC4,NID1,NOTCH3,NOX1,NTRK3,PAX8,PDGFB,SSTR5,TBX1,TBX4,TFPI,TIMP3,XBP1	34
Cardiovascular System Development and Function,Cellular Movement	Migration of vascular endothelial cells	5.49e-05		-0.249	ACKR3,ANG,APOH,BMP4,C5,CCBE1,CXCL8,DEPTOR,DIO2,DKK1,DLC1,F2RL1,FSTL1,GLUL,HGF,IGF2,IGFBP1,KLF2,MMP2,NOSTRIN,NRG1,PTK2B,TGFBI,THBD,TIMP2,TNFRSF25,TNFSF10,VAV3,ZG16B	29
Cellular Movement,Embryonic Development	Cell movement of embryonic cells	5.49e-05		-0.135	CCL2,CDH2,COL4A1,EDN3,ELMO1,EPHB2,ERBB3,HGF,IGF2,IL11,KITLG,MESP2,NRG1,PDGFRA,RET,SHH,SNAI1,TBX1,TIMP2	19
Neurological Disease,Organismal Injury and Abnormalities	Subarachnoid hemorrhage	5.54e-05			ABCC8,ADRA2A,AGT,CA12,CA2,CACNA1D,CACNA2D2,EDNRA,F10,GABRA5,KCNJ11	11
Cell-To-Cell Signaling and Interaction,Inflammatory Response	Immune response of leukocytes	5.55e-05		1.76	ACE,BCL6,C5,CARD11,CCL2,CD14,CD274,CFH,CSF2RA,CXCL8,DIO2,DOCK2,DOCK8,ELMO1,ERN1,FCMR,FFAR4,FSTL1,GLRX,HGF,IL6R,ITGAL,ITGAX,ITGB2,JUN,LCN2,MEX3B,MFGE8,MUC5B,RELB,RET,RGCC,SERPINE1,THBD,XBP1	35
Connective Tissue Disorders,Organismal Injury and Abnormalities,Skeletal and Muscular Disorders	Synostosis	5.57e-05			ALX4,COL11A1,COL4A1,COL4A2,COL6A3,EDNRA,FBN2,GLI2,ITGA11,LAMA4,LAMC2,NOG,RUNX2,SHH,TGFBR1,THRB	16
Cellular Development,Cellular Growth and Proliferation	Development of breast cancer cell lines	5.6e-05		-1.08	ADAM19,AHR,CCN3,CDH1,CTSD,CUX2,DIRAS3,DLC1,FRMD6,HGF,JAG1,JUN,NRG1,NUPR1,RUNX2,SERPINA1,SLPI,SPARC,TBX3,TFF1,THRB	21
Cellular Movement	Cell movement of connective tissue cells	5.62e-05		0.616	AGT,AHR,C5,CBS/LOC102724560,CCL2,CCN3,COL1A1,CXCL8,DKK1,ELN,EPHB1,ERBB3,F7,FRMD6,FSTL1,HGF,IGFBP3,ITGA11,JUN,KCNMA1,MAP3K1,MMP7,NGF,PDGFB,PTK2B,RASGRP1,RELB,SERPINF1,SHH,SOX9,SPARC,TGFA,TGFBR1,TIMP2,TNS1,TPM1,WNT5B	37
Inflammatory Disease,Inflammatory Response,Organismal Injury and Abnormalities,Renal and Urological Disease	Nephritis	5.62e-05		0.44	ACE,ADAMTS6,ADORA2B,AGT,ASNS,BCL2L15,C5,CACNA1D,CCL2,CD22,CD274,CFB,CFH,COL4A1,COL4A2,CXCL8,DDIT3,DKK1,EDNRA,F2RL1,HGF,ISG20,ITGAL,ITGAX,JUN,METRNL,MFGE8,NPHS1,PDE11A,RASSF5,RELB,SERPINE1,SNAI1,STAMBPL1,TNS1,VDR,ZC3H12C	37
Cell-To-Cell Signaling and Interaction,Tissue Development	Binding of extracellular matrix	5.66e-05			ADAMTS12,AGT,BCL6,CDH1,COL3A1,FBLN5,FGA,FGB,FGG,ITGA11,ITGAL,ITGB2,ITGB6,JAG1,NID1,NID2,SERPINE1,TNXB	18
Cell-To-Cell Signaling and Interaction,Tissue Development	Adhesion of extracellular matrix	5.7e-05			ADAMTS12,AGT,BCL6,CDH1,COL3A1,FBLN5,FGA,FGB,FGG,ITGA11,ITGAL,ITGB2,ITGB6,JAG1,NID1,NID2,TNXB	17
Organismal Injury and Abnormalities,Skeletal and Muscular Disorders	Laminopathy	5.7e-05			COL1A1,COL3A1,COL4A1,COL4A2,COL5A1,COL6A3,CSRP2,DSC2,ELN,HAND2,JAG1,LOXL2,MYPN,NEXN,SGCD,SPARC,TGFBI	17
Cardiovascular Disease,Organismal Injury and Abnormalities,Respiratory Disease	Pulmonary hypertensive arterial disease	5.71e-05			ABCC8,ADRA2A,CSF2RA,EDNRA,FBLN2,KLF2,NOTCH3,PDE11A,PDGFRA,RET,SERPINE1,TBX4,TNFAIP6,TNFSF10	14
Hematological System Development and Function,Tissue Morphology	Quantity of blood cells	5.9e-05		0.314	ABCG1,ACKR3,ADAMTS12,ADM2,ADORA2B,AGR2,AGT,AHR,ALDH2,ANG,B4GALNT2,BCL2A1,BCL6,BMP4,C5,CARD11,CBS/LOC102724560,CCBE1,CCL2,CD22,CD274,CD302,CDH17,CFH,CHST1,CORO1A,CTSD,CXCL8,CYTIP,DDIT3,DKK1,DOCK2,DOCK8,DUSP1,ELMO1,EOMES,F2RL1,FCMR,FOSB,GDF15,GLS,GPR132,GREM1,HGF,HIVEP3,HLA-DMA,HOXB4,IGF2,IGFBP1,IGFBP3,IL11,IL6R,ITGAL,ITGB2,ITGB6,JAG1,JUN,KITLG,KLF2,LAMA4,LCN2,LRRC32,MAF,MCF2L,MZB1,NEFL,NGF,NOG,NOT…	114
Embryonic Development,Organismal Development,Skeletal and Muscular System Development and Function	Development of hindlimb	5.98e-05		0.849	ALX4,BMP4,CYP26A1,GREM1,HGF,HOXD10,HOXD9,PPARGC1A,SCG2,SHH,TBX3,TBX4	12
Inflammatory Response,Organismal Injury and Abnormalities	Inflammation of vessel	5.99e-05		0.692	AGT,AHR,HGF,IL6R,JUNB,MMP2,PCSK9,PTK2B,TIMP3,TUBA1A,TUBA4A,TUBD1,VDR	13
Organ Morphology	Quantity of secretory structure	6.03e-05		1.539	ARX,CACNA1D,CADM1,CREB3L1,ERBB3,FOXA1,GAL,GLI2,IGF2,KCNJ11,LCN2,MFGE8,PAX8,RASGRP1,SHH,SOX9,SSTR5,SYTL1,TGFA,THRB,TSC22D3,VDR,WNT4	23
Hematological System Development and Function,Organismal Functions	Coagulation of blood	6.09e-05		1.041	APOH,CXCL8,CYP4F11,EPHB2,F10,F2RL1,F5,F7,FGA,FGG,LCN2,MFGE8,P2RY1,PAPSS2,PDGFB,PDGFRA,PLAT,SERPINE1,SERPINF1,SHH,SNAI1,TBXA2R,TFPI,THBD,VAV3	25
Cancer,Organismal Injury and Abnormalities	Cancer of head	6.1e-05			ABCC8,ACE,ADAMTS12,ADAMTS6,ADAMTS8,ADCY5,ADGRE1,AHR,ANK3,ANKRD24,ANO9,AQP3,ARFGEF3,ARX,ASNS,ASS1,ATP8A1,B4GALNT2,BAAT,BAMBI,BATF2,BEX2,BMP4,BNC2,C1orf21,C4BPA,CA11,CA2,CACNA1D,CACNA1G,CACNA2D2,CALB2,CARD11,CARNS1,CD14,CD274,CD302,CD99L2,CDH1,CDH2,CEACAM1,CEACAM6,CLDN4,CLTCL1,CNTN1,COBL,COL11A1,COL15A1,COL1A1,COL20A1,COL22A1,COL3A1,COL4A1,COL4A2,COL5A1,CREB3L1,CREG2,CRYM,CSDC2,CSF2RA,CSTA,CTPS1,CT…	318
Organismal Injury and Abnormalities,Tissue Morphology	Abnormal morphology of epithelial tissue	6.13e-05			AFAP1L2,AGR2,AHR,AQP3,AREG,ARRB1,BMP4,CBS/LOC102724560,CFH,CLDN4,COL15A1,CP,ELMO1,EPHB2,EPHB3,ERBB3,FLRT3,FSTL1,GLRX,HGF,HOXB2,INHBB,JUN,KLF2,KRT4,LAMC2,MEX3B,MSI1,MUC2,MUC5AC,NFKBIZ,NID1,NIPAL4,NTRK3,PAX8,PDGFB,PPARGC1A,RBP1,SHH,SLC12A2,SLC26A9,SMTN,SP6,SPARC,SPDEF,SPINT1,TGFA,THRB,TSC22D3,USH1C,VDR,VSIG1	52
Cardiovascular Disease,Hereditary Disorder,Organismal Injury and Abnormalities	Hereditary thoracic aortic disorder	6.15e-05			CBS/LOC102724560,COL1A1,COL3A1,COL5A1,FBN2,JAG1,MAT2A,TBX1,TGFBR1,THSD4	10
Metabolic Disease,Neurological Disease,Organismal Injury and Abnormalities,Psychological Disorders	Alzheimer disease	6.17e-05			ACE,ADRA2A,AGT,ALDH1L1,ALDH2,APOD,ATP8A1,C5,CBS/LOC102724560,CCL2,CD14,CD274,CFB,CFD,CTNNA2,CTSD,CXCL8,DDC,DDIT3,DHCR24,DYSF,EPHX1,FRMD4B,GABRA5,GAS7,GLRX,GRIN2B,IGF2,IGFBP3,IL6R,JUN,LCN2,MAOA,MFGE8,MMP2,MT-ND1,MYOCD,NAV1,NEFL,NFATC4,NFKBIZ,NGF,NPTX1,NRXN3,NTRK3,PDE1A,PLAT,PTPRE,RET,SCG5,SELENBP1,SERPINA1,SERPINE1,SMTN,SORL1,SPARC,TAGLN,TF,TIMP3,VDR,XBP1	61
Cell Death and Survival,Organismal Injury and Abnormalities	Apoptosis of connective tissue cells	6.19e-05		-0.298	AGT,AHR,BMP4,CCDC80,CCN3,CDH1,CTSD,CXCL8,DDIT3,DHCR24,DKK1,DUSP1,FGA,HAS2,HAS3,HGF,IGFBP3,IL11,JUN,KLF2,MAP3K1,MCF2L,NGF,NOG,NUPR1,PALMD,PDGFB,PDGFRA,PTK2B,RASSF5,RUNX2,SERPINE1,SFRP1,SOX9,SPARC,STC1,TGFBR1,TIMP3,TNFRSF25,TNFSF10,TXNIP,VDR	42
Cardiovascular Disease,Organismal Injury and Abnormalities	Degeneration of heart	6.22e-05		0.454	AGT,BCL6,C5,CCN3,GDF15,LAMA4,SCG5,SERPINE1,SGCD	9
Neurological Disease,Organismal Injury and Abnormalities	Movement Disorders	6.27e-05		-0.76	ACKR3,ADCY5,ADGRE1,ADORA2B,ADRA2A,AGT,AHR,ALDH2,ALDOC,ANK3,ANKRD2,APOD,ARFGEF3,ARRB1,ARX,ATP2B3,B3GALT4,BCAS1,BCL6,C5,CA11,CA12,CA2,CACNA1D,CACNA1G,CACNA1I,CACNA2D2,CCDC183,CD22,CDH2,CHGB,CNTN1,COL6A3,CORO2B,CP,CREB3L1,CRYM,CSRP2,CTNNA2,CTSD,DDC,DDIT3,DIO2,DPYSL3,ELMO1,EN1,EPHB2,ERBB3,EVA1A,FA2H,FGG,FLRT2,FOSB,FOXP1,FRMD4B,GABRA5,GABRQ,GLI2,GLS,GPR37,GRIN2B,HAP1,HERPUD1,HIVEP3,HOXD10,HTRA3,IGF2,I…	140
Endocrine System Disorders,Organ Morphology,Organismal Injury and Abnormalities	Abnormal morphology of neuroendocrine gland	6.29e-05			ARFGEF3,ARX,BMP4,CHGB,ERBB3,GDF15,GLI2,IGFBP3,PAX8,SCG5,SLC23A2,SSTR5,SYTL1,THRB,WNT4	15
Cancer,Endocrine System Disorders,Organismal Injury and Abnormalities	Follicular thyroid carcinoma	6.29e-05			CDH1,IGFBP7,KRT20,MMP2,MT-ND1,NTRK3,PAX8,PDGFB,PDGFRA,RAET1G,RET,RUNX2,SERPINF1,TGFBR1,THRB	15
Hereditary Disorder,Organismal Injury and Abnormalities	X-linked hereditary disease	6.31e-05			ACE,ADRA2A,ALOX5AP,ARX,ATP2B3,C5,CA12,CA2,CACNA1I,COL1A1,COL3A1,COL4A1,COL4A2,COL5A1,COL6A3,CSRP2,EDARADD,ERN1,F10,F7,FGA,FGB,FGG,FRMD4B,GFPT2,IGF2,IGFBP3,JAG1,KCNT2,LOXL2,MAGI2-AS3,MAOA,MSC,NHSL2,NLRP1,PDE11A,PDGFB,PKP2,RAB39B,RGS2,SERPINA1,SERPINE1,SLN,SPARC,SRPX2,TBXAS1,TF,TGFBI,TIMP3,TLR1,TSPAN2,TSPAN7,VDR,ZC3H12C	54
Vitamin and Mineral Metabolism	Metabolism of vitamin	6.34e-05		0.213	AHR,AKR1C1/AKR1C2,AKR1C4,ALDH1L1,ALDH1L2,CES1,CYP26A1,CYP3A5,CYP4F11,CYP4F12,ENPP1,RBP1,RBP4,RDH10,SDR16C5,SLC23A1,SLC23A2,SNAI1,VDR	19
Hematological System Development and Function,Lymphoid Tissue Structure and Development,Tissue Morphology	Quantity of regulatory T lymphocytes	6.34e-05		0.203	ADORA2B,AGT,AHR,BCL2A1,CARD11,CBS/LOC102724560,CCL2,CD274,HLA-DMA,ITGB2,JAG1,LRRC32,NOTCH3,RELB,RORC,TGFBR1,TNFRSF25,TXNIP,VDR	19
Connective Tissue Disorders,Organismal Injury and Abnormalities,Skeletal and Muscular Disorders	Abnormality of vertebrae	6.39e-05			ANTXR1,BMPER,CBS/LOC102724560,CCN3,CYP26A1,DACT1,FSTL1,GLI2,HOXB2,HOXB4,HOXD10,HOXD11,HOXD9,IGF2,MESP2,PDGFRA,PTK7,SFRP1,SHH,TBX1,VDR	21
Nervous System Development and Function	Sensation	6.39e-05		0.73	ADORA2B,ADRA2A,ARRB1,B3GNT3,BAMBI,BMP4,CACNA1D,CCN3,CDH1,COL11A1,COL1A1,CRYM,DDIT3,EML2,ENPP1,EYA2,F2RL1,FFAR4,GRIN2B,KCNIP3,KCNMA1,KCNT2,LRIG1,MARVELD2,MYO1A,NGF,NHERF2,SLC12A2,SLC52A3,SPX,TBX1,THRB,USH1C	33
Cancer,Organismal Injury and Abnormalities	Neoplasia of tumor cell lines	6.4e-05		-1.379	AGR2,ANG,ANGPTL4,AQP7,AREG,BMP4,CCL2,CCN3,CCN4,CD274,CDH1,CDH2,CEACAM1,COL4A1,COL4A2,CXCL8,CYP26A1,DACT1,DKK1,DLC1,EFEMP1,EREG,EYA2,F2RL1,FBLN5,FGL1,FHIT,GAREM1,GFRA1,GLI2,GPR132,HAS2,HGF,IGFBP7,IL11,IL32,JUNB,LAMC2,LCN2,LGR6,LRIG1,MFGE8,MMP2,MMP28,MMP7,MUC16,MYOCD,NCF2,NHERF2,NRG1,NTRK3,PADI2,PART1,PDGFRA,PLCXD3,PLEK2,PLXNA2,PPARGC1A,PTK2B,RAB37,RHOBTB3,RHOV,S100A2,SERPINF1,SLC16A7,SLC40A1,SNAI1…	80
Cardiovascular Disease,Organismal Injury and Abnormalities	Coronary artery disease	6.52e-05			ABCG1,ACE,ADORA2B,AGT,ALOX5AP,CCL2,CD14,CD55,CORO2A,EDNRA,F10,GABRA5,GUCY1A2,ITGAL,ITGB2,KCNJ2,KLF2,LRIG1,MCF2L,P2RY1,PCSK9,PDE11A,PLXNA2,SAMD12,SERPINE1,SOCS2-AS1,TBXA2R	27
Inflammatory Disease,Neurological Disease,Organismal Injury and Abnormalities	Myelitis	6.57e-05		1.727	ADORA2B,AHR,ARRB1,BCL6,C5,CCL2,CD274,CORO1A,DDIT3,DHCR24,DOCK8,DUSP1,F2RL1,FGA,GAL,GPR132,HLA-DMA,IL11,ITGAX,JAG1,LAMA4,LSR,MAT2A,MMP2,NFKBIZ,NGF,NRG1,PLAT,PTGER2,RGCC,RORC,RTN4RL1,SPARC,STING1,TGFA,TNFSF10,VDR,XBP1	38
Cardiovascular Disease,Inflammatory Disease,Organismal Injury and Abnormalities	Vasculitis	6.58e-05		1.387	ACE,BCL6,CFB,CXCL8,IL6R,JUNB,MMP2,PCSK9,PLAT,PRTN3,PTK2B,STING1,THBD,TIMP3,TUBA1A,TUBA4A,TUBD1,VDR	18
Cardiovascular Disease,Organismal Injury and Abnormalities	Aortic occlusive disease	6.58e-05		1.352	ADRA2A,AGT,ANGPTL4,C5,CA12,CA2,CACNA1D,CXCL8,ELN,F10,GREM1,ITGAX,JAG1,MLXIPL,PCSK9,TF,THBD,VDR	18
Cardiovascular Disease,Organismal Injury and Abnormalities	Early-onset cardiovascular disorder	6.58e-05			ABCG1,ACE,AGT,BCL6,CA12,CA2,CACNA1D,CCL2,CFD,CXCL8,DYSF,IL11,MAF,MMP7,MT-CYB,PLAT,PPARGC1A,TLR1	18
Cardiovascular Disease,Cardiovascular System Development and Function,Organ Morphology,Organismal Development,Organismal Injury and Abnormalities	Hypertrophy of heart	6.6e-05			ABCC8,ACE,ADRA2A,AGT,AHR,BMP4,CA2,CACNA1D,CTSD,DACT1,DSC2,DUSP1,EDNRA,ELN,F2RL1,FHOD3,GAL,GALNT4,GDF15,HAND2,HDAC9,HGF,IGF2,IL11,IL6R,JUN,KCNJ11,LAMA4,MFGE8,MMP2,MMP7,MYL9,MYOCD,NFATC4,PLAT,PPARGC1A,RBP4,RGS2,RRAD,SERPINE1,SMTN,TIMP3,TPM1,TRPC6,UCN2,VAV3,VDR	47
Cancer,Gastrointestinal Disease,Organismal Injury and Abnormalities	Gastrointestinal tumor	6.64e-05		-0.95	ABCC8,ABCG1,ABLIM3,ACE,ACKR3,ADAM19,ADAMTS12,ADAMTS16,ADAMTS6,ADAMTS8,ADCY5,ADGRE1,ADGRF4,ADH6,ADM2,ADRA2A,AFAP1L2,AGR2,AGT,AHR,AKR1C1/AKR1C2,ALDH1L1,ALDH1L2,ALDH2,ALOX12B,ALPK3,ALX4,AMOTL1,ANGPTL4,ANK3,ANKRD2,ANKRD24,ANKS4B,ANO9,ANTXR1,ANXA13,APOD,APOH,AQP3,AQP7,AREG,ARFGEF3,ARSI,ARX,ASNS,ASS1,ATOSA,ATP2B3,ATP8A1,B3GALT4,B3GNT3,BAAT,BAIAP2L2,BAIAP3,BAMBI,BATF2,BCAS1,BCL2A1,BCL6,BEX2,BICDL1,BIRC7…	749
Cell-To-Cell Signaling and Interaction,Hematological System Development and Function	Binding of mononuclear leukocytes	6.79e-05		-0.08	AGT,CCL2,CD22,CXCL8,DEPTOR,DOCK2,DOCK8,FGG,HGF,HLA-DMA,IL11,IL6R,ITGAL,ITGAX,ITGB2,JUN,KCNK5,PTK2B,RAP1GAP,RASGRP1,RASSF5,RELB,ULBP1	23
Cardiovascular System Development and Function	Function of blood vessel	6.93e-05			CCN3,CSRP2,ELN,MAP3K1,MMP2,NOX1,PDGFB,RGS2,SMTN,SORL1,TBXA2R,TIMP3,TJP3,TRPC6	14
Cardiovascular Disease,Hematological Disease,Organismal Injury and Abnormalities	Venous thrombus	6.93e-05			COL4A1,F10,F5,FGA,HABP2,MMP2,MMP7,P2RY1,PDE11A,PDGFB,PDGFRA,PLAT,TFPI,THBD	14
Cellular Movement	Extravasation of cells	6.93e-05		0.765	ADORA2B,BMPER,C5,CCL2,CD99L2,CORO1A,CXCL8,CYTIP,ESAM,ITGAL,ITGB2,MMP7,RAP1GAP,TNFAIP6	14
Cardiovascular Disease,Cardiovascular System Development and Function,Organ Morphology,Organismal Development,Organismal Injury and Abnormalities	Enlargement of heart	6.97e-05			ABCC8,ACE,ACKR3,ADCY5,ADRA2A,AGT,AHR,ANK3,BMP4,CA2,CACNA1D,CDH2,COL3A1,CTSD,DACT1,DSC2,DUSP1,EDNRA,ELN,F10,F2RL1,FHOD3,FLNC,GAL,GALNT4,GDF15,HAND2,HDAC9,HGF,IGF2,IL11,IL6R,JPH2,JUN,KCNJ11,LAMA4,MFGE8,MMP2,MMP7,MYL9,MYOCD,MYPN,NEXN,NFATC4,NTRK3,PDGFB,PKP2,PLAT,PPARGC1A,RBP4,RGS2,RRAD,SCG5,SERPINE1,SGCD,SLC2A12,SMTN,SPEG,TIMP2,TIMP3,TPM1,TRPC6,UCN2,UNC13D,VAV3,VDR,XYLT1	67
Neurological Disease,Organismal Injury and Abnormalities	Progressive neuropathy	6.97e-05			ADORA2B,ADRA2A,AGT,AHR,ANG,ANTXR1,APOD,AREG,ARRB1,BCAS1,C5,CACNA1D,CCL2,CHGB,COL1A1,COL3A1,CREB3L1,DDC,DDIT3,DHCR24,DOCK8,DPYSL3,ELN,F2RL1,FAM149A,FHDC1,FHIT,GABRA5,GABRQ,GAL,GPR132,GRIN2B,HIVEP3,HLA-DMA,HLA-DMB,JAG1,KCNMA1,KIF1A,LRG1,MAOA,MT-CYB,MT-ND1,NEFL,NLRP1,NRG1,OAS1,PDE11A,PODXL,RAB39B,RET,RORC,RRAD,SLC52A3,SOX9,SPARC,ST8SIA4,TF,TNXB,TOX3,TRIB3,TRIM31,TUBA1A,TUBA4A,UNC13A,VDR,XBP1,ZFP36L2	67
Infectious Diseases,Organismal Injury and Abnormalities	Infection of mammalia	6.97e-05		-0.547	AHR,ASGR1,BCL2A1,BCL6,CD14,CD274,CEACAM1,CFB,CFD,DDIT3,DUSP1,F2RL1,FCMR,HLA-DMA,IL6R,ITGAX,ITGB2,LCN2,MMP2,MMP28,MMP7,MUC5AC,MUC5B,NFKBIZ,PLAT,RELB,RET,RORC,SERPINE1,SLPI,SPON2,TLR1,TNFSF10	33
Cancer,Gastrointestinal Disease,Organismal Injury and Abnormalities	Colorectal adenoma	6.97e-05			CA12,CA2,CCDC68,CCDC80,CDH2,CEACAM6,CFH,CFHR3,CLMN,DACT1,EDN3,EPHB3,IGF2,IL6R,KRT20,MMP7,NRXN3,PAX8,PKIB,PMEPA1,RNF43,SCARA5,SLC12A2,SLC51B,SLIT3,SNAI1,SOX9,TC2N,TCN1,TRIB3,TSPAN7,UGT1A6,VDR	33
Embryonic Development,Organ Development,Organismal Development,Skeletal and Muscular System Development and Function,Tissue Development	Development of muscle tissue	6.99e-05		0.138	ALPK3,AREG,BMP4,CACNA2D2,CCN3,COL11A1,DYSF,ERBB3,FHOD3,FLNC,HGF,IGF2,JPH2,JUN,KLF2,MSC,MYPN,NEB,PDGFRA,PKP2,PPARGC1A,SERPINE1,SGCD,SHH,SOCS2,SPEG,TGFBR1,TNFRSF12A,TPM1,TRPC6	30
Cancer,Neurological Disease,Organismal Injury and Abnormalities	Brain astrocytoma	7.01e-05			ABCC8,ABLIM3,ACE,ACKR3,ADAM19,ADAMTS12,ADAMTS16,ADAMTS6,ADCY5,ADGRE1,ADGRF4,ADM2,AHR,AKR1C1/AKR1C2,ALDH1L2,ALDH2,ALDOC,ALOX12B,ALPK3,ALX4,AMOTL1,ANK3,ANKRD24,ANO9,ANTXR1,AQP7,ARFGEF3,ARHGAP25,ARRDC4,ARSI,ASGR1,ATOSA,ATP2B3,ATP8A1,BAAT,BAIAP2L2,BAIAP3,BCAS1,BCL6,BHLHA15,BNC2,BPIFB1,C2CD4B,C3orf80,C4BPA,C5,CACNA1D,CACNA1G,CACNA1I,CADM1,CAPN5,CBS/LOC102724560,CCDC183,CCL2,CCN4,CCPG1,CD22,CD99L2,CDH1…	413
Cancer,Organismal Injury and Abnormalities	Genitourinary adenocarcinoma	7.03e-05		-1	ABCC8,ABCG1,ABLIM3,ACE,ADAM19,ADAMTS12,ADAMTS16,ADAMTS6,ADGRE1,ADGRF4,ADORA2B,AFAP1L2,AGT,AHR,AKR1C1/AKR1C2,ALDH1L1,ALDH1L2,ALDH2,ALOX12B,ALOX5AP,ALPK3,ALX4,AMOTL1,ANGPTL4,ANK3,ANKRD24,ANKS4B,ANO9,ANTXR1,ANXA10,ANXA13,ANXA8/ANXA8L1,APOD,APOH,AREG,ARFGEF3,ARHGAP25,ARRB1,ARRDC4,ARX,ASNS,ATOSA,ATP2B3,ATP8A1,B3GNT3,BAAT,BAIAP2L2,BAIAP3,BCL6,BMP4,BMPER,BNC2,BPIFB1,C1orf21,C4BPA,C5,CA2,CACNA1D,CACNA1G,…	570
Cancer,Organismal Injury and Abnormalities,Tissue Morphology,Tumor Morphology	Size of tumor	7.14e-05			ALDH1L1,AREG,ASS1,BIRC7,CA12,CD274,CDH1,CDH17,EFEMP1,EHF,FHIT,HABP2,IGF2,JUN,JUNB,LCN2,LMO1,LRRC32,MAF,MAOA,NEFL,NLRP1,PART1,PPARGC1A,RASGRP1,RET,RRAD,SERPINE1,SOX9,ST8SIA4,STING1,TFF1,TGFA,TIMP2,TNFSF10	35
Cellular Movement	Chemotaxis of connective tissue cells	7.16e-05		1.398	AGT,C5,CCL2,CCN3,ERBB3,F7,HGF,MAP3K1,PDGFB,RELB,TGFA	11
Hematological Disease,Metabolic Disease,Organismal Injury and Abnormalities	Dysglycemia	7.25e-05	Decreased	-2.441	ABCC8,ABCG1,ACE,ADRA2A,AQP7,ARFGEF3,ARX,BMPER,CA2,CACNA1D,DDIT3,ERN1,FFAR4,FGL1,GIPR,IGF2,IGFBP1,IGFBP3,KCNJ11,MGAM,PPARGC1A,RAB37,RBP1,SCG5,SERPINE1,SSTR5,STEAP2,TIMP3,TRIB3,TXNIP,XBP1	31
Cellular Development	Differentiation of tumor cell lines	7.25e-05		-0.691	AHR,ALPK3,BCL6,BEX2,BMP4,CCN3,CD14,CREB3L1,CSF2RA,DDIT3,DUSP1,FOXA1,FOXP1,GREM1,HGF,HOXD10,HOXD9,IGF2,IL11,IL32,JAG1,JUN,KITLG,LOXL2,MYOCD,NGF,NID2,NOG,NRG1,PDGFB,PLAT,PRTN3,PTGER2,RASGRP1,RBMS3,RET,RUNX2,SCIN,SHC3,SPARC,ST8SIA4,TGFA,THBD,THRB,TRPC6,VDR,XBP1,ZNF117	48
Cellular Movement,Hematological System Development and Function,Immune Cell Trafficking	Migration of granulocytes	7.26e-05		0.423	ARHGAP25,C5,CCL2,CD99L2,CEACAM1,CFH,CORO1A,CXCL8,F10,GDF15,HGF,IGFBP3,ITGAL,ITGB2,MMP7,SERPINE1,SLPI,SPON2,TGFBR1,TRPC6,VAV3	21
Organismal Injury and Abnormalities,Organismal Survival	Organismal death	7.32e-05		0.692	ABCC8,ABCG1,ACE,ACKR3,ADAM19,ADORA2B,ADRA2A,AGR2,AGT,AHR,ALDH2,ALDOC,ALOX12B,ALX4,ANG,ANGPTL4,ANK3,APOD,APOH,AQP7,AREG,ARRB1,ARX,ASGR1,ASS1,BARX1,BCL2A1,BCL6,BMP4,BMPER,C5,CA12,CA2,CACNA1D,CACNA2D2,CBS/LOC102724560,CCBE1,CCL2,CCN3,CCN4,CD14,CD22,CD274,CD55,CDH1,CDH16,CDH17,CDH2,CEACAM1,CEACAM5,CFB,CFD,CFH,CLDN4,CLDN7,CLMP,CNTN1,COL11A1,COL1A1,COL3A1,COL4A1,COL4A2,COL5A1,CRLF1,CTNNA2,CTSD,CUX2,CXC…	282
Organismal Injury and Abnormalities,Renal and Urological Disease	Proximal tubular toxicity	7.39e-05			BMP4,COL3A1,COL5A1,CP,CRYM,FGA,FGB,IGFBP1,IGFBP3,JUNB,NGF,SLC16A7,ST6GALNAC3	13
Cardiovascular System Development and Function,Organismal Development	Development of artery	7.44e-05		-0.157	ADAMTS6,ADGRF4,ALDH2,BMP4,CCL2,COL3A1,DDIT3,EDNRA,ELN,ENPP1,FBLN5,HAND2,JAG1,JUN,JUNB,NOG,NOTCH3,PDZK1,PTK2B,SERPINE1,SHH,TBX1,TGFBR1,TIMP2,TNFSF10,TUBA4A	26
Organismal Functions	Transport of bodily fluid	7.52e-05			AHR,DACT1,EDN3,ELN,ERBB3,F5,HAND2,LAMA4,NOTCH3,PKP2,PPARGC1A,SCNN1B,SERPINE1,SVEP1,TFPI	15
Organismal Injury and Abnormalities,Renal and Urological Disease	End stage renal disease	7.63e-05		1.446	ACE,AGT,AHR,C5,CREB3L1,CXCL8,F10,F5,GABRA5,HGF,LCN2,MMP2,MSI1,P2RY1,PCSK9,SOCS2,STC1,VDR	18
Infectious Diseases,Organismal Injury and Abnormalities	Infection by mycobacteria	7.64e-05			CARD11,CCL2,CD14,CD274,CEACAM6,CXCL8,EDAR,FRY,GABRA5,GRIN2B,IFFO2,IFITM1,JUN,LCN2,MMP25,NOG,NRG1,OAS1,PHGDH,ST6GALNAC1,TCN1,TLR1,VDR	23
Infectious Diseases,Organismal Injury and Abnormalities	Infection by Herpesviridae	7.66e-05		1.02	ALOX5AP,C5,CACNA1I,CCL2,COL5A1,CSF2RA,CXCL8,EDARADD,ERN1,F10,F7,FRMD4B,GFPT2,IGFBP3,MAGI2-AS3,MSC,NFKBIZ,NHSL2,PDGFB,PDGFRA,RGS2,TBXAS1,TGFBI,TSPAN2	24
Cancer,Gastrointestinal Disease,Organismal Injury and Abnormalities	Pancreatobiliary adenocarcinoma	7.76e-05		-0.647	ABCC8,ABCG1,ACKR3,ADAMTS12,ADAMTS6,ADRA2A,AFAP1L2,AGR2,AGT,AMOTL1,ANKRD24,ANKS4B,AREG,ASNS,ATP2B3,ATP8A1,B3GALT4,BAIAP3,BMP4,BNC2,C9orf152,CACNA1D,CACNA1G,CACNA1I,CARD11,CBS/LOC102724560,CCDC183,CCL2,CCN3,CD14,CD274,CDH1,CDH19,CDH2,CDH4,CLTCL1,CNTN1,CNTNAP3,COL11A1,COL15A1,COL1A1,COL22A1,COL4A1,COL5A1,COL6A3,CRACR2B,CREB3L1,CRYM,CSRP2,CST1,CTNNA2,CTSD,CXCL8,CYTIP,DCDC1,DDIT4L,DENND2A,DLC1,DNAH17,…	228
Gastrointestinal Disease,Organismal Injury and Abnormalities	Obstruction of intestine	7.82e-05		-0.277	ADRA2A,AGR2,CACNA2D2,CLMP,DACT1,EDN3,F5,GABRA5,GFRA1,KIRREL3,NFATC4,NRP2,PCDHAC1,RET,SERPINF1,SLC22A1,SSTR5	17
Cell-To-Cell Signaling and Interaction,Hematological System Development and Function,Immune Cell Trafficking,Inflammatory Response	Activation of peripheral blood leukocytes	7.85e-05		0	CADM1,CD14,F10,F7,LGALS4,TNFSF10	6
Cell-To-Cell Signaling and Interaction	Aggregation of colorectal cancer cell lines	7.85e-05		1.765	CDH1,CEACAM5,DSC2,MMP7,SPINT1,TIMP2	6
Gastrointestinal Disease,Inflammatory Disease,Inflammatory Response,Organismal Injury and Abnormalities	Ulcerative colitis	8e-05			ADORA2B,ANG,CARD11,CCL2,CDH1,COL1A1,COL3A1,CXCL8,F10,GABRA5,GABRQ,GIPR,GLI2,GRIN2B,KCNAB3,LCN2,PDGFRA,RET,SERPINE1,SGPP2,SLPI,TF,TLR1,TRIM31,UNC13D,VDR,XBP1	27
Inflammatory Response,Neurological Disease,Organismal Injury and Abnormalities	Inflammation of central nervous system	8.09e-05		1.562	ADORA2B,AHR,ARRB1,BCAS1,BCL6,C5,CCL2,CD274,CORO1A,DDIT3,DHCR24,DOCK8,DUSP1,F2RL1,F5,FGA,GABRA5,GAL,GPR132,HLA-DMA,IL11,ITGAX,JAG1,LAMA4,LSR,MAT2A,MMP2,NFKBIZ,NGF,NRG1,PLAT,PPARGC1A,PTGER2,RGCC,RORC,RTN4RL1,SERPINE1,SPARC,STING1,TGFA,TLR1,TNFSF10,TSPAN2,VDR,XBP1	45
Cancer,Gastrointestinal Disease,Organismal Injury and Abnormalities	Upper gastrointestinal carcinoma	8.16e-05			ABCC8,ABCG1,ACE,ADAMTS12,ADAMTS16,ADAMTS6,ADCY5,ADGRE1,ADGRF4,ADM2,AFAP1L2,AGT,AKR1C1/AKR1C2,ALDH1L2,ALDH2,ALPK3,ALX4,AMOTL1,ANK3,ANKRD2,ANO9,APOH,AREG,ARFGEF3,ARX,ASNS,ATP2B3,ATP8A1,B3GNT3,BAAT,BAIAP3,BAMBI,BCL6,BEX2,BICDL1,BMP4,BMPER,BNC2,C4BPA,CACNA1D,CACNA1G,CACNA1I,CACNA2D2,CADM1,CARD11,CASC19,CBS/LOC102724560,CCDC80,CCN4,CCPG1,CD14,CD22,CD274,CDH1,CDH16,CDH2,CDH4,CEACAM1,CFH,CFHR3,CHGB,CHRD…	403
Developmental Disorder,Organismal Injury and Abnormalities,Respiratory Disease	Congenital malformation of the respiratory system	8.16e-05		0.391	ADAM19,ARRB1,CDH1,EDNRA,GLI2,PDGFRA,RDH10,SHH,TBX4,TGFBI	10
Cardiovascular Disease,Organismal Injury and Abnormalities	Stenosis of semilunar valve	8.16e-05			ACKR3,ELN,F10,GABRA5,HAND2,MMP2,NTRK3,RUNX2,TF,TIMP2	10
Cancer,Gastrointestinal Disease,Organismal Injury and Abnormalities	Hepatobiliary neoplasm	8.28e-05		-1.966	ABCC8,ABCG1,ABLIM3,ACE,ACKR3,ADAM19,ADAMTS12,ADAMTS6,ADCY5,ADGRE1,ADRA2A,AFAP1L2,AGT,AHR,AKR1C1/AKR1C2,AKR1C4,ALDH1L1,ALDH1L2,ALDH2,ALOX12B,ANG,ANK3,ANKRD24,ANO9,AQP7,AREG,ARFGEF3,ARRB1,ARRDC4,ARSI,ASGR1,ASNS,ASS1,ATP8A1,B3GALT4,BAAT,BCL6,BICDL1,BMP4,BNC2,BPIFB1,C1orf21,C1QL4,C4BPA,C5,CA12,CA2,CACNA1D,CACNA1G,CACNA1I,CACNA2D2,CACNG4,CADM1,CALB2,CARD11,CBLN2,CBS/LOC102724560,CCDC80,CCL2,CCN3,CD14,…	472
Cancer,Organismal Injury and Abnormalities	Blue round small cell tumor	8.37e-05			ABCC8,ACE,ADAM19,ADAMTS12,ADAMTS16,ADAMTS6,ADAMTS8,ADCY5,ADM2,AFAP1L2,ALDH1L2,ALDOC,ALOX5AP,ALX4,ANK3,ANKRD24,ANXA10,AQP7,ARHGAP25,ASS1,ATP2B3,ATP8A1,B3GALT4,BCAS1,BICDL1,BIRC7,C5,CA11,CACNA1G,CACNA1I,CAPN5,CARD11,CBLN2,CBS/LOC102724560,CD22,CD274,CDH16,CDH19,CDH2,CDH4,CEP126,CFHR3,CHRDL2,CHST1,CNTN1,CNTNAP3,CNTNAP3B,COBL,COL11A1,COL15A1,COL16A1,COL22A1,COL4A2,COL5A1,COL6A3,CORO2A,COX6B2,CSF2RA,C…	249
Cardiovascular Disease,Organismal Injury and Abnormalities	Ventricular dilatation	8.38e-05			ACKR3,ADAM19,ADCY5,HAND2,LAMA4,MMP2,MYPN,NEXN,NTRK3,PDGFB,SERPINE1,SPEG,TIMP3,TRPC6	14
Organismal Injury and Abnormalities,Renal and Urological Disease	Nephrotoxicity	8.38e-05			BMP4,COL3A1,COL5A1,CP,CRYM,FGA,FGB,IGFBP1,IGFBP3,JUNB,NGF,SLC16A7,SLC22A1,ST6GALNAC3	14
Cellular Development,Embryonic Development,Organismal Development,Tissue Development	Differentiation of mesenchymal cells	8.39e-05		-1.375	BMP4,COL4A1,DKK1,GAS7,IGF2,IL11,MMP2,NOG,PDGFRA,PTK2B,RUNX2,SERPINF1,SHH,SNAI1,SOX9,TGFA,TGFBR1,TSC22D3,WNT4	19
Embryonic Development,Hair and Skin Development and Function,Organ Development,Organismal Development,Tissue Development	Formation of hair follicle	8.39e-05		-0.243	ALX4,CDH1,DKK1,EDAR,EDARADD,EN1,GFRA1,GFRA2,GLI2,HGF,NOG,NOTCH3,NTRK3,PDGFRA,SHH,SNAI1,SOX9,TGFA,WNT4	19
Cancer,Endocrine System Disorders,Organismal Injury and Abnormalities,Reproductive System Disease	Ovarian serous tumor	8.43e-05			ABCG1,ALDH1L2,AMOTL1,ANKRD24,ANTXR1,ANXA8/ANXA8L1,CALB2,CBS/LOC102724560,CD274,CDH1,CFH,CFHR3,CLDN7,CLTCL1,COL11A1,COL15A1,COL3A1,COL5A1,CP,CTNNA2,DIRAS3,DNAH7,DOCK8,EDAR,ELAPOR1,EPS8L3,EXOC3L4,F7,FCGBP,FLRT1,FLRT2,GRIN2B,HAS2,HGF,HHIPL2,HIVEP3,ITGA11,ITGAX,ITGB2,KCNK6,KCNT2,KIAA0513,KRT20,LCN2,LHFPL6,LPAR5,LRIG1,MAP3K1,MUC12,MUC16,MUC5B,MYO1A,MYO7B,NCKAP5,NOTCH3,NTRK3,PAPSS2,PAX8,PCDH12,PDGFRA,P…	88
Cell Morphology	Orientation of cells	8.43e-05		0.275	ADORA2B,AHR,CCL2,CDH1,CDH2,CXCL8,DOCK2,ELMO1,ELN,FSTL1,GLRX,HOXD10,ITGB2,JAG1,KITLG,KLF2,LCN2,MAF,MAOA,NOX1,PTK2B,RAB37,RAP1GAP,RASSF5,RET,RORC,SIM2,STING1,TIMP3,TNS1	30
Endocrine System Disorders,Hematological Disease,Metabolic Disease,Organismal Injury and Abnormalities	Hyperglycemia	8.58e-05		-0.551	ABCC8,ACE,ARFGEF3,ARX,BMPER,DDIT3,ERN1,FFAR4,FGL1,GIPR,IGF2,IGFBP1,KCNJ11,MGAM,PPARGC1A,RAB37,RBP1,SERPINE1,STEAP2,TIMP3,TRIB3,TXNIP,XBP1	23
Molecular Transport	Transport of metal	8.59e-05	Increased	2.214	ABCC8,ADRA2A,AGT,ANK3,BHLHA15,BMPER,CACNA1D,CACNA1G,CACNA1I,CACNA2D2,CD22,CNTN1,CORO1A,CP,EDN3,EDNRA,F2RL1,GRIN2B,KCNAB3,KCNE4,KCNG1,KCNH1,KCNIP3,KCNJ11,KCNJ16,KCNJ2,KCNJ6,KCNK5,KCNK6,KCNMA1,KCNQ5,KCNT2,LCN2,MT1A,NIPAL4,SCARA5,SCNN1B,SLC12A2,SLC23A1,SLC23A2,SLC40A1,SLN,STEAP2,TF,TRPC6,TRPM6,VDR	47
Cardiovascular System Development and Function,Tissue Morphology	Relaxation of artery	8.6e-05		-0.521	ADM2,AGT,CBS/LOC102724560,EDN3,F2RL1,GAL,RGS2,TBXA2R,VDR	9
Cellular Movement,Hematological System Development and Function,Immune Cell Trafficking	Transendothelial migration of leukocytes	8.6e-05		0.047	AQP3,ARHGAP25,CD99L2,CXCL8,F2RL1,GDF15,KITLG,STC1,STING1	9
Cell-To-Cell Signaling and Interaction,Hematological System Development and Function,Immune Cell Trafficking	Adhesion of leukocyte cell lines	8.6e-05		1.06	C5,CADM1,CCL2,CDH1,GPR132,ITGAL,ITGB2,KCNK5,PTK2B	9
Connective Tissue Development and Function,Tissue Morphology	Quantity of connective tissue	8.76e-05		-1.488	ACE,ADRA2A,AGT,AHR,ANGPTL4,BMP4,CCBE1,CCDC80,CCL2,CD14,CEACAM1,CES1,CFD,COL1A1,COL5A1,CXCL8,DKK1,DOCK8,DUSP1,DYSF,EFEMP1,FFAR4,FGL1,FMO5,FOSB,FSTL1,GDF15,GIPR,GLI2,HGF,HIVEP3,HOXB4,IGFBP3,JUN,JUNB,KCNJ11,KITLG,KLF2,LAMA4,LCN2,LRRC8C,MAF,MFGE8,MLXIPL,MMP2,MMP7,MRAP2,NOG,NUPR1,PDGFB,PPARGC1A,PTK2B,RBP4,RUNX2,SERPINE1,SLC12A2,SLC40A1,SPARC,STC1,TF,TGFBR1,TSC22D3,VDR,VGF,ZFP36L2	65
Cellular Development,Cellular Growth and Proliferation,Hematological System Development and Function,Hematopoiesis,Lymphoid Tissue Structure and Development,Tissue Development	Differentiation of mononuclear leukocytes	8.85e-05	Increased	2.117	ABCG1,ADORA2B,AGT,AHR,AREG,ARRB1,BCL2A1,BCL6,BMP4,CADM1,CARD11,CBS/LOC102724560,CCL2,CD14,CD274,CDH17,CXCL8,DKK1,DOCK2,DOCK8,ENPP1,EOMES,EPHB1,EPHB2,ERN1,F5,FOXP1,GLI2,GREM1,HDAC9,HGF,HIVEP3,HLA-DMA,IGF2,IGFBP3,IL11,IL6R,ITGAL,ITGB2,JAG1,JUN,JUNB,KITLG,KLF2,LMO1,MAF,MCF2L,MFGE8,MSC,MZB1,NFKBIZ,NGF,NOG,NOTCH3,PIK3AP1,PTK2B,RARRES1,RASGRP1,RASSF5,RELB,RGCC,RORC,RUNX2,SFRP1,SFRP5,SHH,SNAI1,SOCS2,TGF…	76
Neurological Disease,Organismal Injury and Abnormalities	Subarachnoid aneurysmal hemorrhage	8.95e-05			ABCC8,ADRA2A,CA12,CA2,CACNA2D2,EDNRA,KCNJ11	7
Connective Tissue Development and Function,Embryonic Development,Organismal Development,Skeletal and Muscular System Development and Function,Tissue Development	Formation of trabecula	8.95e-05			COL1A1,ENPP1,FBN2,GREM1,MMP2,SFRP1,VDR	7
Hematological System Development and Function	Fibrinolysis	8.95e-05		-0.277	APOH,FGA,FGB,FGG,PLAT,SERPINE1,THBD	7
Gastrointestinal Disease,Inflammatory Disease,Inflammatory Response,Organismal Injury and Abnormalities	Experimental colitis	8.96e-05		1.476	ANG,AREG,CFB,CHRDL2,DDIT3,EREG,GPR132,HLA-DMA,HLA-DMB,IL17D,IL6R,LCN2,LRG1,RORC,SGPP2,ST6GALNAC1,STING1,TNFRSF12A,TNFRSF25,XBP1	20
Immunological Disease,Inflammatory Disease,Inflammatory Response,Neurological Disease,Organismal Injury and Abnormalities	Experimental autoimmune encephalomyelitis	9.04e-05		1.711	ADORA2B,AHR,ARRB1,BCL6,CCL2,CD274,CORO1A,DDIT3,DHCR24,DOCK8,DUSP1,F2RL1,FGA,GAL,GPR132,HLA-DMA,IL11,ITGAX,JAG1,LAMA4,LSR,MAT2A,MMP2,NFKBIZ,NGF,NRG1,PLAT,PTGER2,RGCC,RORC,RTN4RL1,SPARC,STING1,TGFA,TNFSF10,VDR,XBP1	37
Cell Death and Survival,Organismal Injury and Abnormalities	Cell death of immune cells	9.04e-05	Increased	2.11	ABCG1,AHR,ANTXR1,ARRB1,BCL2A1,BCL6,BMP4,C5,CARD11,CCL2,CD14,CD22,CD274,CHAC1,COL1A1,CORO1A,CSF2RA,CTSD,CXCL8,DDIT3,DOCK8,EOMES,ERN1,EYA2,FCMR,FOXP1,GLI2,GLS,GPR132,HGF,IL11,IL32,IL6R,ITGAL,ITGB2,JUN,KITLG,KLF2,LCN2,LGALS4,LRIG1,MCF2L,MUC5AC,MUC5B,MZB1,NCF2,NGF,NLRP1,PAX8,PELI2,PIK3AP1,PLAT,PRTN3,PTK2B,RARRES1,RELB,RORC,SERPINA1,SERPINF1,SHH,SLPI,STING1,TBXA2R,TNFRSF25,TNFSF10,TSC22D3,VAV3,VDR,WNT…	70
Cardiovascular Disease,Inflammatory Response,Organismal Injury and Abnormalities	Inflammation of vasculature	9.06e-05		0.692	AGT,CCL2,HGF,IL6R,JUNB,MMP2,PCSK9,PTK2B,TIMP3,TUBA1A,TUBA4A,TUBD1,VDR	13
Cellular Development,Skeletal and Muscular System Development and Function,Tissue Development	Differentiation of smooth muscle cells	9.06e-05		0.64	AGT,BMP4,BMPER,CFD,CFH,EREG,HGF,MYOCD,NFATC4,SHH,TBX3,TRPC6,WNT4	13
Gastrointestinal Disease,Organismal Injury and Abnormalities	Gastric lesion	9.07e-05		-0.555	ABCC8,ABCG1,ADAMTS12,ADAMTS16,ADCY5,ADGRE1,ADM2,ADRA2A,AFAP1L2,AGT,AHR,AKR1C1/AKR1C2,ALDH2,ALPK3,ALX4,AMOTL1,ANK3,ANKRD2,ANO9,APOH,AREG,ARX,ATP2B3,ATP8A1,BAAT,BAIAP3,BCL6,BEX2,BICDL1,BMPER,BNC2,CACNA1D,CACNA1I,CACNA2D2,CADM1,CARD11,CASC19,CBS/LOC102724560,CCDC80,CCN4,CCPG1,CD22,CD274,CDH1,CDH16,CDH2,CDH4,CFH,CHGB,CHRDL2,CHST1,CNTN1,CNTNAP3,COBL,COL11A1,COL15A1,COL1A1,COL22A1,COL3A1,COL4A1,COL4A2,…	326
Cell Death and Survival,Organismal Injury and Abnormalities	Apoptosis of leukocytes	9.15e-05		-0.188	ABCG1,AHR,ARRB1,BCL2A1,BCL6,BMP4,CCL2,CD14,CD22,CD274,COL1A1,CORO1A,CXCL8,DDIT3,DOCK8,FCMR,FOXP1,GPR132,IL11,IL6R,ITGB2,JUN,KITLG,KLF2,LCN2,LGALS4,LRIG1,MCF2L,MUC5AC,MUC5B,NGF,NLRP1,PELI2,PIK3AP1,PLAT,PRTN3,PTK2B,RARRES1,RORC,SERPINA1,SERPINF1,SHH,SLPI,STING1,TBXA2R,TNFRSF25,TNFSF10,TSC22D3,VAV3,VDR	50
Cell-To-Cell Signaling and Interaction,Hematological System Development and Function,Inflammatory Response	Immune response of neutrophils	9.17e-05		1.704	C5,CFH,CXCL8,GLRX,HGF,ITGAL,ITGAX,ITGB2,LCN2,RELB,SERPINE1	11
Connective Tissue Disorders,Organismal Injury and Abnormalities,Skeletal and Muscular Disorders	Abnormality of temporal bone	9.17e-05			ALX4,BMP4,BMPER,EDNRA,EPHB2,EPHB3,NFATC4,RUNX2,SHH,TBX1,THRB	11
Cell-To-Cell Signaling and Interaction,Drug Metabolism,Molecular Transport,Small Molecule Biochemistry	Concentration of norepinephrine	9.17e-05		-0.679	ADRA2A,AGT,ARRB1,GAL,MAOA,MRAP2,PTPRN,RET,UCN2,VAV3,VGF	11
Tissue Morphology	Remodeling of blood vessel	9.18e-05		0.085	AGT,AHR,CBS/LOC102724560,CEACAM1,EDNRA,ELN,EPHB2,EPHB3,FBLN5,IL11,JAG1,KCNK6,PDGFB,SERPINE1,TBX1,TNFSF10	16
Cancer,Endocrine System Disorders,Organismal Injury and Abnormalities	Follicular thyroid tumor	9.18e-05			CDH1,IGFBP7,KRT20,MMP2,MT-ND1,NTRK3,PAX8,PDGFB,PDGFRA,RAET1G,RBP4,RET,RUNX2,SERPINF1,TGFBR1,THRB	16
Cellular Development,Cellular Growth and Proliferation,Hematological System Development and Function,Lymphoid Tissue Structure and Development	Proliferation of mononuclear leukocytes	9.27e-05		-0.917	ABCG1,AHR,AKR1C4,APOH,BCL2A1,BCL6,BMP4,CARD11,CBS/LOC102724560,CCL2,CD14,CD22,CD274,CD55,CDH1,CEACAM1,CFB,CORO1A,CTPS1,CTSD,CXCL8,CYTIP,DOCK2,DOCK8,DUSP1,EOMES,EPHB1,EPHB2,F2RL1,FOXD2,GAL,HLA-DMA,HLA-DMB,IGF2,IL6R,ISG20,ITGAL,ITGAX,ITGB2,JAG1,JUN,JUNB,KCNIP3,KCNK5,KITLG,KLF2,LGALS4,LMO1,LRRC32,MAP3K1,MCF2L,MZB1,NFKBIZ,NGF,NOTCH3,PIK3AP1,PTK2B,PTPRN,RARRES1,RASGRF2,RASGRP1,RASSF5,RELB,RGS2,RORC,SE…	78
Cancer,Organismal Injury and Abnormalities	Malignant soft tissue neoplasm	9.32e-05			ADCY5,ALOX12B,ALOX5AP,ALX4,ANG,ASS1,BCAS1,BNC2,CACNA1G,CAPN5,CD14,CD274,CDH1,COL22A1,COL6A3,CSF2RA,DDIT3,DENND2B,DNAH17,DNAH7,DOCK8,DSC3,DSE,EEPD1,EFNA2,EML2,EPHB2,ERBB3,EREG,EYA2,F10,FCGBP,FGB,FOXD2,GABRQ,GALNT4,GAREM1,GLI2,HGF,HIVEP3,HOXD11,IGF2,ITGA11,JAG1,JPH2,KIAA1549L,KIRREL3,LAMC2,LRIG1,MFGE8,MGAM,MLXIPL,MUC12,MUC16,MUC5B,MYOCD,NCKAP5,NEB,NOTCH3,NPHS1,NPTX1,NRP2,NTRK3,OAS1,OVGP1,PAX7,PCSK9…	104
Cancer,Gastrointestinal Disease,Organismal Injury and Abnormalities	Hepato-pancreato-biliary cancer	9.35e-05		-0.841	ABCC8,ABCG1,ABLIM3,ACE,ACKR3,ADAM19,ADAMTS12,ADAMTS6,ADCY5,ADGRE1,ADRA2A,AFAP1L2,AGR2,AGT,AHR,AKR1C1/AKR1C2,AKR1C4,ALDH1L2,ALDH2,AMOTL1,ANG,ANK3,ANKRD24,ANKS4B,ANO9,AQP7,AREG,ARFGEF3,ARRB1,ARRDC4,ARSI,ASGR1,ASNS,ASS1,ATP2B3,ATP8A1,B3GALT4,BAAT,BAIAP3,BCL6,BICDL1,BMP4,BNC2,C1QL4,C4BPA,C5,C9orf152,CA12,CA2,CACNA1D,CACNA1G,CACNA1I,CACNA2D2,CACNG4,CALB2,CARD11,CBLN2,CBS/LOC102724560,CCDC183,CCDC80,CC…	503
Cell Death and Survival,Organismal Injury and Abnormalities	Apoptosis of endothelial cells	9.35e-05		-0.174	AGT,ALDH2,ANGPTL4,ASS1,BCL2A1,CD274,COL4A2,CXCL8,DDIT3,FSTL1,GDF15,HGF,MFGE8,NOG,NRG1,PLAT,PRTN3,PTK2B,RBP4,RDX,RUNX2,SCG2,SEMA3B,SERPINA1,SERPINE1,SERPINF1,TGFBR1,TNFSF10	28
Cancer,Gastrointestinal Disease,Organismal Injury and Abnormalities	Development of intestinal tumor	9.38e-05		-1.488	ABCC8,ACKR3,ADAM19,ADAMTS12,ADAMTS16,ADAMTS8,ADCY5,ADGRE1,ADM2,AFAP1L2,AKR1C1/AKR1C2,ALDH1L1,ALDH1L2,ALDH2,ALPK3,ALX4,ANGPTL4,ANK3,ANKRD24,ANKS4B,ANO9,ANTXR1,ANXA13,APOD,AREG,ARFGEF3,ARSI,ASNS,ASS1,ATOSA,ATP2B3,ATP8A1,B3GNT3,BAAT,BAIAP2L2,BATF2,BCL6,BMP4,BNC2,C1QL4,C4BPA,C5,C9orf152,CA11,CA2,CACNA1D,CACNA1G,CADM1,CAPN5,CARD11,CARNS1,CBLN2,CCDC183,CCDC80,CCL2,CD22,CD274,CD99L2,CDH1,CDH16,CDH19,CDH…	426
Organismal Injury and Abnormalities,Respiratory Disease	Edema of lung	9.39e-05		-0.895	ADORA2B,AHR,CA12,CA2,CCBE1,CD14,DUSP1,F2RL1,GABRA5,GABRQ,ITGB6,TIMP3	12
Dermatological Diseases and Conditions,Inflammatory Disease,Organismal Injury and Abnormalities	Acne	9.39e-05			CA12,CA2,CD14,COL3A1,CXCL8,JUN,MMP2,NGF,RBP4,SERPINA1,SOX9,VDR	12
Neurological Disease,Ophthalmic Disease,Organismal Injury and Abnormalities	Age-related macular degeneration	9.39e-05			BMP4,CCL2,CFB,CFH,CFHR3,CP,FBLN2,FBLN5,LCN2,PDGFB,PLAT,TF	12
Metabolic Disease,Organismal Injury and Abnormalities	Impaired glucose tolerance or impaired fasting glucose	9.4e-05		-1.357	ABCC8,ACE,ADRA2A,AGT,ANGPTL4,BAMBI,BMPER,C1QL4,CACNA1D,CBS/LOC102724560,CFD,ERN1,FFAR4,GIPR,KCNJ11,LCN2,MGAM,NGF,PDE11A,RRAD,SERPINE1,STEAP2,TRIB3,VDR,XBP1	25
Cancer,Endocrine System Disorders,Organismal Injury and Abnormalities	Benign neuroendocrine neoplasm	9.56e-05			AHR,ALDH2,ALDOC,ASS1,CDH1,DDIT4L,DPEP1,ERBB3,GAL,IGF2,IL6R,KIF21B,NAV1,NOG,PADI2,RERG,RET,SLPI,SOX9,SSTR5,TGFA,THRB,TMEM158,TRPM6	24
Cancer,Hematological Disease,Immunological Disease,Organismal Injury and Abnormalities	Lymphocytic leukemia	9.57e-05			ACE,ADAMTS16,ADGRF4,ANK3,ANTXR1,AQP7,B3GALT4,BAIAP2L2,BCL6,BMPER,CACNA1I,CADM1,CARD11,CCL2,CCPG1,CD14,CD22,CD274,CDH1,CEACAM5,CNTNAP3,CNTNAP3B,COL11A1,COL16A1,COL1A1,COL20A1,COL4A1,COL5A1,COL6A3,CPN1,CUX2,CXCL8,CYP3A5,CYP4F11,DAW1,DDC,DLC1,DNAH7,DOC2B,DOK3,DSC2,DSC3,DUSP1,DYSF,EEPD1,ELMO1,EN1,ENPP1,EPHB3,EPS8L3,EVA1A,EYA2,F5,F7,FAM83E,FAXDC2,FBN2,FCGBP,FCMR,FGL1,FHDC1,FRMD4B,GASK1B,GIPR,GPR37,GRI…	153
Tissue Morphology	Morphology of abdominopelvic fat	9.62e-05			ABCG1,ACE,AGT,ANGPTL4,ARRB1,CFB,DHCR24,DUSP1,FAM83A,FMO5,GAS7,GDF15,IGFBP3,KCNJ11,MLXIPL,PPARGC1A,SERPINE1,VDR,VGF	19
Cell Death and Survival	Cell viability of blood cells	9.81e-05		1.865	ACKR3,ARRB1,BCL2A1,BCL6,BMP4,C5,CARD11,CD22,CSF2RA,CXCL8,DOCK8,ERN1,FCMR,HGF,IL11,ITGAL,ITGB2,KITLG,KLF2,MCF2L,NCF2,NGF,PLAT,PRTN3,PTK2B,RELB,RORC,SHH,TF,TNFSF10,TSC22D3,WNT4,XBP1	33
Cancer,Gastrointestinal Disease,Organismal Injury and Abnormalities	Gastric cancer	9.9e-05			ABCC8,ABCG1,ADAMTS12,ADAMTS16,ADCY5,ADGRE1,ADM2,ADRA2A,AFAP1L2,AGT,AKR1C1/AKR1C2,ALDH2,ALPK3,ALX4,AMOTL1,ANK3,ANKRD2,ANO9,APOH,AREG,ARX,ATP2B3,ATP8A1,BAAT,BAIAP3,BCL6,BEX2,BICDL1,BMPER,BNC2,CACNA1D,CACNA1I,CACNA2D2,CADM1,CARD11,CASC19,CBS/LOC102724560,CCDC80,CCN4,CCPG1,CD22,CD274,CDH1,CDH16,CDH2,CDH4,CFH,CHGB,CHRDL2,CHST1,CNTN1,CNTNAP3,COBL,COL11A1,COL15A1,COL1A1,COL22A1,COL3A1,COL4A1,COL4A2,COL5…	324
Skeletal and Muscular System Development and Function	Function of smooth muscle	0.000101		0.476	ADORA2B,AGT,CCN3,CSRP2,F2RL1,JUNB,KCNMA1,MAP3K1,MMP2,MYOCD,PTGER2,SHH,SORL1,TRPC6	14
Cellular Development,Skeletal and Muscular System Development and Function,Tissue Development	Differentiation of smooth muscle	0.000101		0.169	AGT,BMP4,BMPER,CFD,CFH,EREG,HGF,JAG1,MYOCD,NFATC4,SHH,TBX3,TRPC6,WNT4	14
Cancer,Endocrine System Disorders,Organismal Injury and Abnormalities	Head and neck neuroendocrine tumor	0.000101			ADRA2A,AHR,ALDH2,ALDOC,ASS1,CDH1,DDIT4L,DPEP1,ERBB3,GAL,IGF2,IL6R,KIF21B,KRT20,NAV1,NOG,NTRK3,PADI2,PAX8,PDGFB,PDGFRA,RERG,RET,SLPI,SOX9,SSTR5,TGFA,THRB,TMEM158,TRPM6	30
Cancer,Gastrointestinal Disease,Organismal Injury and Abnormalities	Gastro-esophageal carcinoma	0.000101			ABCC8,ABCG1,ADAMTS12,ADAMTS16,ADCY5,ADGRE1,ADGRF4,ADM2,AFAP1L2,AGT,AKR1C1/AKR1C2,ALDH2,ALPK3,ALX4,AMOTL1,ANK3,ANKRD2,ANO9,APOH,AREG,ARX,ATP2B3,ATP8A1,B3GNT3,BAAT,BAIAP3,BCL6,BEX2,BICDL1,BMPER,BNC2,C4BPA,CACNA1D,CACNA1I,CACNA2D2,CADM1,CARD11,CASC19,CBS/LOC102724560,CCDC80,CCN4,CCPG1,CD22,CD274,CDH1,CDH16,CDH2,CDH4,CEACAM1,CFH,CFHR3,CHGB,CHRDL2,CHST1,CLDN4,CNTN1,CNTNAP3,COBL,COL11A1,COL15A1,COL1A1,…	335
Cellular Movement,Hematological System Development and Function,Immune Cell Trafficking,Inflammatory Response	Chemotaxis of granulocytes	0.000106		-0.02	ARHGAP25,C5,CCL2,CORO1A,CSF2RA,CXCL8,DOCK2,DPEP1,DYSF,EDN3,EDNRA,ITGB2,LCN2,MT-ND1,PRTN3,SCG2,SERPINA1,SLPI,TNFAIP6,TRPC6,VAV3	21
Cell Death and Survival,Nervous System Development and Function,Organismal Injury and Abnormalities	Survival of sensory neurons	0.000107		-0.741	BMP4,DDIT3,GDF15,GFRA1,NGF,NTRK3,RET,SERPINF1,SHH,XBP1	10
Cardiovascular Disease,Hereditary Disorder,Neurological Disease,Organismal Injury and Abnormalities,Skeletal and Muscular Disorders	Autosomal dominant intrinsic cardiomyopathy	0.000107			CDH2,DSC2,FLNC,JPH2,LAMA4,MYPN,NEXN,PKP2,SGCD,TPM1	10
Embryonic Development,Organismal Development,Skeletal and Muscular System Development and Function	Development of forelimb	0.000107			ALX4,EN1,GREM1,HOXD10,HOXD11,HOXD9,RDH10,RUNX2,SHH,TBX3	10
Cellular Growth and Proliferation	Expansion of cells	0.000107		-0.236	AHR,AREG,BMP4,C1QL4,CD274,CD55,CDH1,CEACAM1,CTSD,DOK3,EOMES,EREG,FOXP1,HOXB4,IL6R,KITLG,KLF2,LGALS4,LRRC32,MAOA,NGF,NOTCH3,PDGFRA,PLAT,PTGER2,RELB,RET,RORC,RUNX2,SERPINE1,SHH,STING1,TGFBR1,TNFAIP6,TNFRSF12A	35
Cell Cycle,Gene Expression	Binding of NFkB binding site	0.000108		0.558	AGT,AHR,CXCL8,F10,GLRX,HGF,ITGB2,JUN,NFKBIZ,NGF,NRG1,RELB,SERPINF1,SLPI,TGFA,TNFSF10	16
Cancer,Gastrointestinal Disease,Organismal Injury and Abnormalities	Stomach tumor	0.000109			ABCC8,ABCG1,ADAMTS12,ADAMTS16,ADCY5,ADGRE1,ADM2,ADRA2A,AFAP1L2,AGT,AHR,AKR1C1/AKR1C2,ALDH2,ALPK3,ALX4,AMOTL1,ANK3,ANKRD2,ANO9,APOH,AREG,ARX,ATP2B3,ATP8A1,BAAT,BAIAP3,BCL6,BEX2,BICDL1,BMPER,BNC2,CACNA1D,CACNA1I,CACNA2D2,CADM1,CARD11,CASC19,CBS/LOC102724560,CCDC80,CCN4,CCPG1,CD22,CD274,CDH1,CDH16,CDH2,CDH4,CFH,CHGB,CHRDL2,CHST1,CNTN1,CNTNAP3,COBL,COL11A1,COL15A1,COL1A1,COL22A1,COL3A1,COL4A1,COL4A2,…	325
Cancer,Organismal Injury and Abnormalities	Generation of tumor	0.000113		-1.943	ABCC8,ABCG1,ABLIM3,ACE,ACKR3,ADAM19,ADAMTS12,ADAMTS16,ADAMTS6,ADAMTS8,ADCY5,ADGRE1,ADGRF4,ADM2,ADORA2B,AFAP1L2,AGR2,AGT,AHR,AKR1C1/AKR1C2,AKR1C4,ALDH1L1,ALDH1L2,ALDH2,ALDOC,ALOX12B,ALPK3,ALX4,AMOTL1,ANGPTL4,ANK3,ANKRD2,ANKRD24,ANKS4B,ANO9,ANTXR1,ANXA13,ANXA8/ANXA8L1,APOD,APOH,AQP3,AQP7,AREG,ARFGEF3,ARHGAP25,ARRB1,ARRDC4,ARSI,ARX,ASGR1,ASNS,ASS1,ATOSA,ATP2B3,ATP8A1,B3GNT3,B4GALNT2,BAAT,BAIAP2L2,BA…	768
Carbohydrate Metabolism	Metabolism of carbohydrate	0.000113		-1.219	ABCC8,ADAMTS12,ADORA2B,AGT,AKR1C1/AKR1C2,AKR1C4,ALDH2,ALDOC,APOD,ARX,B3GALT4,B3GNT3,B4GALNT2,C5,CCL2,CD22,CHST1,COL11A1,CP,CXCL8,CYP3A5,DIO2,DKK1,DSE,DYSF,EDNRA,ENPP1,EPHX1,ERN1,GAL,GALNT5,GFPT2,GFRA1,GNG2,GPR35,HAS2,HAS3,HGF,HKDC1,HNF4G,HS3ST1,HS3ST3B1,IGF2,IGFBP1,IGFBP3,ITGB2,KCNJ11,MGAM,MMP2,MMP7,NGF,NOX1,NRG1,OAS1,P2RY2,PCDH12,PDGFB,PLA1A,PLAT,PPARGC1A,RAB38,RGS2,RORC,SERINC5,SFRP1,SLC23A1,SL…	79
Cell-To-Cell Signaling and Interaction,Drug Metabolism,Molecular Transport,Small Molecule Biochemistry	Quantity of epinephrine	0.000114		0.022	ADRA2A,ARRB1,MAOA,MRAP2,SLC23A2,UCN2,VAV3,VGF	8
Cancer,Neurological Disease,Organismal Injury and Abnormalities	Grade 1-4 astrocytoma	0.000116			ABCC8,ABLIM3,ACE,ACKR3,ADAM19,ADAMTS12,ADAMTS16,ADAMTS6,ADCY5,ADGRE1,ADGRF4,ADM2,AHR,AKR1C1/AKR1C2,ALDH1L2,ALDH2,ALDOC,ALOX12B,ALPK3,ALX4,AMOTL1,ANK3,ANKRD24,ANO9,ANTXR1,AQP7,ARFGEF3,ARHGAP25,ARRDC4,ARSI,ASGR1,ATOSA,ATP2B3,ATP8A1,BAAT,BAIAP2L2,BAIAP3,BCAS1,BCL6,BHLHA15,BNC2,BPIFB1,C2CD4B,C3orf80,C4BPA,C5,CACNA1D,CACNA1G,CACNA1I,CADM1,CAPN5,CBS/LOC102724560,CCDC183,CCL2,CCN4,CCPG1,CD22,CD99L2,CDH1…	413
Molecular Transport	Transport of monovalent inorganic cation	0.000116	Increased	2.433	ABCC8,ADRA2A,ANK3,CA2,CNTN1,EDN3,KCNAB3,KCNE4,KCNG1,KCNH1,KCNIP3,KCNJ11,KCNJ16,KCNJ2,KCNJ6,KCNK5,KCNK6,KCNMA1,KCNQ5,KCNT2,MT-CYB,SCNN1B,SLC12A2,SLC23A1,SLC23A2	25
Nervous System Development and Function	Morphology of nervous system	0.000116			AGT,AHR,ANK3,ARX,BCAS1,BMP4,CACNA1D,CACNA2D2,CADM1,CBS/LOC102724560,CDH2,CDNF,CFH,CNTN1,COBL,COL1A1,CORO1A,CP,CTNNA2,CTSD,CUX2,CYP26A1,DACT1,DDIT3,DKK1,DPYSL3,DPYSL5,DUSP1,EDN3,EDNRA,EFNA2,ELFN1,EN1,EPHB1,EPHB2,EPHB3,ERBB3,FA2H,FOXA1,GAL,GDF15,GFRA1,GFRA2,GLI2,GPR37,GRIN2B,HAP1,HGF,HOXB2,HOXD10,IGF2,IGFBP1,IL6R,JAG1,JUN,LAMA4,LHX8,LINGO1,LRG1,MAOA,MAP3K1,MFGE8,MSI1,NEFL,NFATC4,NGF,NOG,NPTX1,NRG1,…	109
Cancer,Gastrointestinal Disease,Organismal Injury and Abnormalities	Development of colorectal tumor	0.000116		-1.673	ABCC8,ACKR3,ADAM19,ADAMTS12,ADAMTS16,ADAMTS8,ADCY5,ADGRE1,ADM2,AFAP1L2,AKR1C1/AKR1C2,ALDH1L1,ALDH1L2,ALDH2,ALPK3,ALX4,ANGPTL4,ANK3,ANKRD24,ANKS4B,ANO9,ANTXR1,ANXA13,APOD,AREG,ARFGEF3,ARSI,ASNS,ASS1,ATOSA,ATP2B3,ATP8A1,B3GNT3,BAAT,BAIAP2L2,BATF2,BCL6,BMP4,BNC2,C1QL4,C4BPA,C5,C9orf152,CA11,CA2,CACNA1D,CACNA1G,CADM1,CAPN5,CARD11,CARNS1,CBLN2,CCDC183,CCDC80,CCL2,CD22,CD274,CD99L2,CDH1,CDH16,CDH19,CDH…	425
Cell Morphology,Digestive System Development and Function,Organismal Development	Morphology of gastrointestinal cells	0.000116			AGR2,DKK1,EPHB2,EPHB3,HGF,MUC2,SLC26A9,SMTN,SPDEF,USH1C,XBP1	11
Gastrointestinal Disease,Organismal Injury and Abnormalities	Damage of intestine	0.000116		0.366	APOH,AREG,C5,CFB,ERBB3,F2RL1,MUC2,RORC,STING1,TNFAIP6,VDR	11
Cellular Movement	Distribution of cells	0.000117		0	AGT,CXCL8,EPHB2,EPHB3,FLRT2,FLRT3,KITLG,TGFA,THRB	9
Cardiovascular Disease,Hereditary Disorder,Organismal Injury and Abnormalities	Familial thoracic aortic aneurysms and dissections	0.000117			CBS/LOC102724560,COL1A1,COL3A1,COL5A1,FBN2,JAG1,MAT2A,TGFBR1,THSD4	9
Cardiovascular Disease,Organismal Injury and Abnormalities	Venoocclusion	0.000117			CCN3,F10,F5,FGA,HABP2,P2RY1,PDGFB,PLAT,TFPI	9
Cellular Movement,Hematological System Development and Function,Immune Cell Trafficking	Cell movement of antigen presenting cells	0.000117		-0.417	ADAM19,AGT,AREG,ARRB1,BCL6,C5,CCL2,CD14,CD302,CD55,CDH1,CEACAM1,CES1,CFD,CXCL8,DOCK2,DOCK8,ELN,ENPP1,F2RL1,F7,FGA,FSTL1,HGF,IL32,ITGAL,ITGB2,MMP2,MMP28,MMP7,NFKBIZ,NOG,NOTCH3,NRP2,PLXNC1,PTK2B,SCG2,SERPINE1,SFRP1,SFRP5,STC1,STING1,THBD,TIMP3	44
Gastrointestinal Disease,Inflammatory Disease,Inflammatory Response,Organismal Injury and Abnormalities	Dextran sodium sulfate-induced colitis	0.000117		0.939	ANG,AREG,CFB,CHRDL2,EREG,GPR132,HLA-DMA,HLA-DMB,IL17D,IL6R,LCN2,LRG1,SGPP2,ST6GALNAC1,STING1,TNFRSF12A,TNFRSF25,XBP1	18
Cell-To-Cell Signaling and Interaction,Cellular Assembly and Organization,Hematological System Development and Function,Immune Cell Trafficking	Cell-cell contact of T lymphocytes	0.000117			DEPTOR,ITGB2,NPTX1,PODXL	4
Cellular Growth and Proliferation,Organismal Development	Growth of Staphylococcus aureus subsp. aureus	0.000117		0	AREG,HGF,PDGFB,TFPI	4
Cell Morphology,Nervous System Development and Function,Neurological Disease,Organismal Injury and Abnormalities,Tissue Morphology	Abnormal morphology of cholinergic neurons	0.000117			ARX,LHX8,NGF,SORL1	4
Cell-To-Cell Signaling and Interaction,Embryonic Development	Activation of embryonic cells	0.000117			IGF2,MMP2,PPARGC1A,PTK2B	4
Cellular Function and Maintenance,Nervous System Development and Function,Organ Development,Tissue Development	Function of inner hair cells	0.000117			CACNA1D,KCNMA1,PAX8,THRB	4
Cell Morphology,Hematological System Development and Function	Modulation of leukocytes	0.000117			AHR,CD274,IL11,THBD	4
Cancer,Endocrine System Disorders,Gastrointestinal Disease,Organismal Injury and Abnormalities	Pancreatic adenocarcinoma	0.000117			ABCC8,ABCG1,ACKR3,ADAMTS12,ADAMTS6,ADRA2A,AFAP1L2,AGR2,AGT,AMOTL1,ANKRD24,ANKS4B,AREG,ASNS,ATP2B3,ATP8A1,B3GALT4,BAIAP3,BMP4,BNC2,C9orf152,CACNA1D,CACNA1G,CACNA1I,CARD11,CBS/LOC102724560,CCDC183,CCL2,CCN3,CD274,CDH19,CDH2,CDH4,CLTCL1,CNTN1,CNTNAP3,COL11A1,COL15A1,COL1A1,COL22A1,COL4A1,COL5A1,COL6A3,CRACR2B,CREB3L1,CRYM,CSRP2,CST1,CTNNA2,CTSD,CXCL8,CYTIP,DCDC1,DENND2A,DLC1,DNAH17,DNAH7,DOCK2,DOK3,…	201
Cell-To-Cell Signaling and Interaction,Nervous System Development and Function	Activation of neuroglia	0.000119		-0.964	ACE,ADORA2B,AGT,CCL2,CD274,CXCL8,EPHB1,F2RL1,FGA,FGG,GPR37,JUN,LCN2,NRG1,PLAT,PTGER2,SERPINE1,SERPINI1,SFRP1,STING1,TLR1	21
Cancer,Gastrointestinal Disease,Organismal Injury and Abnormalities	Pancreaticobiliary carcinoma	0.00012		-0.308	ABCC8,ABCG1,ACKR3,ADAMTS12,ADAMTS6,ADGRE1,ADRA2A,AFAP1L2,AGR2,AGT,AHR,AKR1C1/AKR1C2,AMOTL1,ANK3,ANKRD24,ANKS4B,AREG,ASNS,ATP2B3,ATP8A1,B3GALT4,BAAT,BAIAP3,BMP4,BNC2,C5,C9orf152,CACNA1D,CACNA1G,CACNA1I,CARD11,CBS/LOC102724560,CCDC183,CCL2,CCN3,CD14,CD274,CDH1,CDH19,CDH2,CDH4,CLTCL1,CNTN1,CNTNAP3,COL11A1,COL15A1,COL1A1,COL22A1,COL4A1,COL4A2,COL5A1,COL6A3,CRACR2B,CREB3L1,CRYM,CSRP2,CST1,CTNNA2,CTSD,…	266
Cardiovascular System Development and Function,Tissue Morphology	Morphology of artery	0.000121			AGT,AHR,BMP4,COL3A1,COL5A1,EDNRA,ELN,F7,HAND2,HGF,JUN,KLF2,MMP2,MYOCD,NOTCH3,NOX1,PAX8,PDGFB,PDGFRA,TBX1,TBX4,TIMP3,VDR	23
Carbohydrate Metabolism,Small Molecule Biochemistry	Synthesis of glycosaminoglycan	0.000123	Decreased	-2.154	B3GNT3,CHST1,DKK1,DSE,GALNT5,HAS2,HAS3,HGF,HS3ST1,HS3ST3B1,NRG1,PDGFB,SFRP1,TGFBR1,THBD,TNFAIP6,XYLT1	17
Cancer,Organismal Injury and Abnormalities	Pelvic adenocarcinoma	0.000123			ABCC8,ABCG1,ABLIM3,ACE,ADAM19,ADAMTS12,ADAMTS16,ADAMTS6,ADGRE1,ADGRF4,ADM2,AFAP1L2,AGT,AHR,AKR1C1/AKR1C2,ALDH1L1,ALDH1L2,ALDH2,ALOX12B,ALOX5AP,ALPK3,AMOTL1,ANGPTL4,ANK3,ANKRD24,ANKS4B,ANO9,ANTXR1,ANXA10,ANXA13,ANXA8/ANXA8L1,APOD,APOH,ARFGEF3,ARHGAP25,ARRB1,ARRDC4,ASNS,ATOSA,ATP2B3,ATP8A1,B3GNT3,BAAT,BAIAP2L2,BAIAP3,BMPER,BNC2,BPIFB1,C1orf21,C4BPA,C5,CA2,CACNA1D,CACNA1G,CACNA2D2,CACNG4,CADM1,CALB2…	522
Cancer,Organismal Injury and Abnormalities,Reproductive System Disease	Female genital tract adenocarcinoma	0.000124			ABCC8,ABCG1,ABLIM3,ACE,ADAM19,ADAMTS12,ADAMTS16,ADGRE1,ADGRF4,AGT,AHR,AKR1C1/AKR1C2,ALDH1L1,ALDH1L2,ALDH2,ALOX12B,ALPK3,AMOTL1,ANGPTL4,ANK3,ANKRD24,ANTXR1,ANXA13,ANXA8/ANXA8L1,APOD,APOH,ARFGEF3,ARHGAP25,ARRB1,ARRDC4,ATP2B3,ATP8A1,B3GNT3,BAIAP2L2,BAIAP3,BMPER,BNC2,BPIFB1,C4BPA,C5,CA2,CACNA1D,CACNA1G,CACNG4,CADM1,CALB2,CARD11,CARNS1,CBS/LOC102724560,CCDC80,CCN4,CCPG1,CD22,CD274,CD55,CD99L2,CDH1,CDH…	409
Cell Morphology	Enlargement of cells	0.000124			AGT,AHR,BMP4,CA2,CDH1,CTSD,DACT1,DEPTOR,DUSP1,EDNRA,FA2H,FHOD3,FOSB,GAL,GALNT4,GDF15,GPR132,GRIN2B,HAND2,HDAC9,HGF,IGF2,IL11,IL6R,JPH2,JUN,JUNB,MFGE8,MMP2,MYOCD,NFATC4,NGF,NOG,NOX1,NTRK3,PAX8,PPARGC1A,RAP1GAP,RGS2,RRAD,RUNX2,SERPINE1,SLC12A2,SOX9,SPEG,STC1,THRB,TRPC6,VDR,WNT5B	50
Organismal Injury and Abnormalities,Respiratory Disease	Chronic pulmonary disease	0.000124		-0.77	ADAM19,ADORA2B,AHR,ALDH2,BMAL2,CA12,CA2,CXCL8,ELN,FBLN5,GABRA5,GABRQ,ITGB6,JUN,LCN2,MT1A,MUC5AC,MUC5B,NUPR1,PDE11A,PDGFRA,PRTN3,SERPINA1,SERPINI1,TF,THSD4,VDR,WNT4	28
Cancer,Organismal Injury and Abnormalities	Benign connective or soft tissue neoplasm	0.000126			AHR,CFB,CFH,CHRDL2,COL11A1,COL15A1,COL16A1,COL1A1,COL22A1,COL3A1,COL4A1,COL4A2,COL5A1,COL6A3,DUSP1,EFEMP1,FRMD4B,GLI2,GUCY1A2,HGF,HNF4G,HNMT,IGF2,JUN,KCNG1,KCNH1,KITLG,MAF,MAOA,MMP2,NOTCH3,PDGFRA,PLXNC1,PTGER2,RBP1,RET,RORC,SCARA5,SCG2,SERPINA1,SERPINE1,SERPINF1,SFRP1,STING1,TGFBI,TNFSF10,TUBA1A,TUBA4A,TUBD1,VDR,WNT5B	51
Cellular Development,Cellular Growth and Proliferation	Colony formation of breast cancer cell lines	0.000126		-0.943	ADAM19,AHR,CCN3,CDH1,CTSD,CUX2,DIRAS3,DLC1,FRMD6,JUN,NRG1,NUPR1,RUNX2,SERPINA1,SLPI,SPARC,TBX3,TFF1,THRB	19
Digestive System Development and Function,Gastrointestinal Disease,Organismal Development,Organismal Injury and Abnormalities	Abnormal morphology of midgut	0.000126			AGR2,AREG,CLMP,CTSD,DOCK2,FGA,FHIT,MLXIPL,RORC,SHH,SLC12A2,SMTN,TFF1,TGFA,TXNIP,USH1C	16
Cancer,Organismal Injury and Abnormalities,Reproductive System Disease	Invasive breast carcinoma	0.000128			ADAMTS6,ADAMTS8,ALDH2,APOD,AREG,ARRB1,BMP4,CCDC80,CD274,CDH1,CDH4,COL15A1,CXCL8,DACT1,DNAH7,DSE,EFEMP1,FBLN5,FHOD3,FLRT2,FRMD5,GLIPR2,GREM1,IGF2,MAP3K1,MCF2L,MMP2,MT-ND1,MT1A,MUC16,MYL9,NFKBIZ,NRP2,OAS1,PEAR1,PHYHIP,PLXNC1,PRSS3,PTPRE,RET,RORC,SELENBP1,SEMA7A,SFRP1,SLIT3,SORL1,SRPX,TAGLN,TBX3,TGFA,TMEM158,TMEM220,TNFAIP6,TPM1,TUBA1A,TUBA4A,TUBD1	57
Behavior	Learning	0.000128		-1.673	ABCC8,ADCY5,ADORA2B,ADRA2A,AGT,APOD,ARX,ATP8A1,CACNA1G,CBLN2,CNTNAP3,CUX2,DKK1,EN1,EPHB2,FA2H,GABRA5,GAL,GRIN2B,IGF2,ITGAL,JPH3,JUN,JUNB,KCNJ11,KIF1A,LCN2,LHX8,LYPD1,MAOA,MDGA1,NEURL1,NFATC4,NGF,NOG,NPAS1,NRG1,NRP2,NRXN3,NTRK3,PDE11A,PLAT,PPARGC1A,PTGER2,PTK2B,PTPRN,SERPINF1,SHC3,SORL1,TBX1,TGFA,THRB,TIMP3,TUBA1A,VGF	55
Neurological Disease,Organismal Injury and Abnormalities	Seizures	0.000128		0.101	ABCC8,AGT,ANGPTL4,ANK3,ARX,BAIAP3,C5,CA12,CA2,CACNA1D,CACNA1G,CACNA1I,CACNA2D2,CACNG4,CCPG1,CHGB,CORO2B,CRYM,CTSD,DUSP1,ELFN1,FOSB,GABRA5,GABRQ,GAL,GFRA1,GFRA2,GLS,GRIN2B,HAS3,JUN,JUNB,KCNJ11,KCNJ6,KCNMA1,KCNT2,LINGO1,METRNL,NID1,NRG1,NRP2,PACSIN1,PLAT,PTPRN,RBFOX3,RGS2,SAMD12,SCG2,SCG5,SERPINI1,SLC12A2,SLN,SRPX2,ST8SIA4,THRB	55
Cardiovascular System Development and Function,Organ Development,Skeletal and Muscular System Development and Function	Function of cardiac muscle	0.000129		-0.269	AGT,ARRB1,CACNA1D,DIO2,DSC2,GALNT4,GDF15,HAND2,LAMA4,MAOA,MAP3K1,NEXN,NRG1,PLAT,PPARGC1A,RBP4,RRAD,SGCD,SLN,TIMP3,TPM1,TRPC6,TXNIP,VAV3,VDR	25
Cancer,Gastrointestinal Disease,Hepatic System Disease,Organismal Injury and Abnormalities	Liver cancer	0.00013		-1.191	ABCC8,ABCG1,ABLIM3,ACE,ACKR3,ADAM19,ADAMTS12,ADAMTS6,ADCY5,ADGRE1,ADRA2A,AFAP1L2,AGT,AHR,AKR1C1/AKR1C2,AKR1C4,ALDH1L2,ALDH2,ANG,ANK3,ANKRD24,ANO9,AQP7,AREG,ARFGEF3,ARRB1,ARRDC4,ARSI,ASGR1,ASS1,ATP8A1,B3GALT4,BCL6,BICDL1,BMP4,BNC2,C1QL4,C4BPA,C5,CA12,CA2,CACNA1D,CACNA1G,CACNA1I,CACNA2D2,CACNG4,CALB2,CARD11,CBLN2,CBS/LOC102724560,CCDC80,CCL2,CCN3,CD22,CD274,CDH1,CDH17,CDH19,CDH2,CDH4,CEACAM1,CEACAM…	398
Neurological Disease,Organismal Injury and Abnormalities	Progressive motor neuron disease	0.000132			ADORA2B,ADRA2A,AGT,AHR,ANG,APOD,AREG,ARRB1,BCAS1,C5,CACNA1D,CCL2,CHGB,COL1A1,COL3A1,CREB3L1,DDC,DDIT3,DHCR24,DOCK8,DPYSL3,ELN,F2RL1,FAM149A,FHDC1,FHIT,GABRA5,GABRQ,GAL,GPR132,GRIN2B,HIVEP3,HLA-DMA,HLA-DMB,JAG1,KCNMA1,LRG1,MAOA,MT-CYB,MT-ND1,NEFL,NLRP1,NRG1,OAS1,PDE11A,PODXL,RAB39B,RET,RORC,RRAD,SLC52A3,SOX9,SPARC,ST8SIA4,TF,TNXB,TOX3,TRIB3,TRIM31,TUBA1A,TUBA4A,UNC13A,VDR,XBP1,ZFP36L2	65
Cancer,Gastrointestinal Disease,Organismal Injury and Abnormalities	Gastrointestinal tract cancer	0.000132		-0.846	ABCC8,ABCG1,ABLIM3,ACE,ACKR3,ADAM19,ADAMTS12,ADAMTS16,ADAMTS6,ADAMTS8,ADCY5,ADGRE1,ADGRF4,ADH6,ADM2,ADRA2A,AFAP1L2,AGR2,AGT,AHR,AKR1C1/AKR1C2,ALDH1L1,ALDH1L2,ALDH2,ALOX12B,ALPK3,ALX4,AMOTL1,ANGPTL4,ANK3,ANKRD2,ANKRD24,ANKS4B,ANO9,ANTXR1,ANXA13,APOD,APOH,AQP3,AQP7,AREG,ARFGEF3,ARSI,ARX,ASNS,ASS1,ATOSA,ATP2B3,ATP8A1,B3GALT4,B3GNT3,BAAT,BAIAP2L2,BAIAP3,BAMBI,BATF2,BCAS1,BCL6,BEX2,BICDL1,BIRC7,BMP4,B…	744
Cellular Development,Cellular Growth and Proliferation	Cell proliferation of tumor cell lines	0.000133		0.433	ACKR3,ADORA2B,AGT,AHR,AKR1C1/AKR1C2,ALDH1L1,AMOTL1,ANG,ANGPTL4,ANTXR1,ANXA10,AQP7,AREG,ARRB1,ASGR1,ASNS,ASS1,BATF2,BCAS1,BCL6,BEX2,BIRC7,BMP4,BPIFB1,C5,CACNA1D,CACNA1G,CARD11,CCDC80,CCL2,CCN3,CCN4,CD274,CDH1,CDH17,CDH2,CDH4,CEACAM1,CEACAM6,CNTN1,COL11A1,COL1A1,COL4A2,COL6A3,CTSD,CUX2,CXCL8,CYP26A1,CYP3A5,DACT1,DDIT3,DEPTOR,DHCR24,DIRAS3,DKK1,DLC1,DPEP1,DPYSL3,DSC2,DUSP1,EFEMP1,EHF,ERBB3,EREG,EYA2…	230
Connective Tissue Development and Function,Embryonic Development,Organismal Development,Skeletal and Muscular System Development and Function,Tissue Development	Formation of skull	0.000134			ALX4,BMP4,DIO2,MMP2,NOG,PCSK5,PDGFRA,RUNX2,SHH,SNAI1,TBX1,TBX3,THRB	13
Organismal Injury and Abnormalities,Psychological Disorders	Drug dependence	0.000134			ADORA2B,ADRA2A,ALDH2,CA12,CA2,CACNA1G,CACNA1I,CACNA2D2,DDC,GABRA5,GABRQ,GRIN2B,MAOA	13
Organismal Injury and Abnormalities,Reproductive System Disease	Benign uterine disease	0.000134			AHR,CFB,CFH,CHRDL2,COL15A1,COL1A1,COL3A1,COL5A1,COL6A3,DOCK8,EFEMP1,ERBB3,FBXL16,FRMD4B,FRMD5,GPR153,GUCY1A2,HAPLN3,HNF4G,HNMT,IGF2,ITGAX,JUN,KCNG1,LAMA4,LRRC8C,MAF,MAOA,MAST4,MGAM,MMP2,MMP25,MYLIP,MYO1A,NEB,P2RY2,PCDHA11,PCDHAC1,PCDHAC2,PIK3AP1,PLXNA2,PLXNC1,PTGER2,PTPRN,QRICH2,RAB20,RBP1,RHOBTB1,RNF43,RORC,RTN4RL1,SCARA5,SCG2,SELENBP1,SERPINA1,SERPINF1,SFRP1,SGSM1,SHH,STING1,TGFBI,TMEM151A,TNFS…	67
Endocrine System Development and Function,Molecular Transport,Small Molecule Biochemistry	Secretion of hormone	0.000135	Increased	2.122	ABCG1,AGT,AQP7,BMP4,CFD,EDN3,FFAR4,GAL,HGF,IL11,NGF,P2RY1,PCK2,RPH3A,SCG5,TGFA,UCN2,XBP1	18
Gastrointestinal Disease,Organismal Injury and Abnormalities	Benign oral disorder	0.000136		-0.44	ADRA2A,AHR,ALX4,ANTXR1,AREG,BARX1,BMP4,C5,CBS/LOC102724560,CDH1,COL16A1,CXCL8,CYP3A5,DKK1,EDAR,EDARADD,EDN3,ELN,EPHB2,EPHB3,F10,F2RL1,F7,GABRA5,GABRQ,GLI2,HGF,HILPDA,HKDC1,HOXB2,IFITM1,IGF2,IL11,IL32,IL6R,INHBB,ITGB6,KCNH1,KCNJ2,KITLG,LAMC2,LHX8,LRIG1,LRRC32,MAP3K1,MFGE8,NFKBIZ,NOG,PDGFRA,PRTN3,RDH10,RORC,RUNX2,SELENBP1,SETBP1,SHH,SLN,SNAI1,SP6,TBX1,TGFA,TLR1,TNFSF10,TPM1,TRPM6,TUBA1A,TUBA4A,TUBD…	69
Cancer,Gastrointestinal Disease,Organismal Injury and Abnormalities	Colorectal carcinoma	0.000136		-1.673	ABCC8,ACKR3,ADAM19,ADAMTS12,ADAMTS16,ADAMTS8,ADCY5,ADGRE1,ADM2,AFAP1L2,AKR1C1/AKR1C2,ALDH1L1,ALDH1L2,ALDH2,ALPK3,ALX4,ANGPTL4,ANK3,ANKRD24,ANKS4B,ANO9,ANTXR1,ANXA13,APOD,AREG,ARFGEF3,ARSI,ASNS,ASS1,ATOSA,ATP2B3,ATP8A1,B3GNT3,BAAT,BAIAP2L2,BATF2,BCL6,BMP4,BNC2,C1QL4,C4BPA,C5,C9orf152,CA11,CA2,CACNA1D,CACNA1G,CADM1,CAPN5,CARD11,CARNS1,CBLN2,CCDC183,CCDC80,CCL2,CD22,CD274,CD99L2,CDH1,CDH16,CDH19,CDH…	424
Cellular Function and Maintenance,Small Molecule Biochemistry	Homeostasis of ion	0.000136		-1.463	AGT,ATP2B3,CA2,CACNA1D,CLDN4,CLDN7,CP,EDN3,EDNRA,ENPP1,EPHB2,EPHB3,GRIN2B,HERPUD1,IGF2,JPH2,KCNJ2,KCNMA1,P2RY2,PTK2B,SCARA5,SCNN1B,SGCD,SLC12A2,SLC40A1,SPEG,STC1,STC2,TBXAS1,TF,TMTC2,TSC22D3,VDR,XBP1	34
Cellular Movement	Movement of bone marrow cell lines	0.000137		0.651	AGT,C5,DLC1,HGF,RUNX2,SOCS2	6
Hematological Disease,Immunological Disease,Organismal Injury and Abnormalities,Respiratory Disease	Eosinophilia of airway	0.000137		-1.698	F2RL1,HGF,ITGB6,SLPI,TNFAIP6,VDR	6
Neurological Disease,Organismal Injury and Abnormalities	Absence seizure	0.000138			ARX,CA12,CA2,CACNA1G,CACNG4,GABRA5,KCNMA1	7
Tissue Development	Accumulation of extracellular matrix	0.000138		-1.937	CCN4,COL1A1,COL3A1,EDNRA,GREM1,SERPINE1,SOX9	7
Cardiovascular Disease,Hematological Disease,Organismal Injury and Abnormalities,Renal and Urological Disease	Renal thrombotic microangiopathy	0.000138			BAAT,C5,CFB,CFD,CFH,CFHR3,THBD	7
